# Supplementary material for: A Bioinformatics Investigation into the Pharmacological Mechanisms of Sodium-Glucose Co-transporter 2 Inhibitors in Diabetes Mellitus and Heart Failure Based on Network Pharmacology
Source: Cardiovasc Drugs Ther. 2021 May 24;36(4):713–26. doi: 10.1007/s10557-021-07186-y (PMC9270285; doi:10.1007/s10557-021-07186-y)
Supplement: Supplementary file 1 — The predicted targets of four SGLT2 inhibitors from SwissTargetPrediction. (CSV 35 kb) [file 10557_2021_7186_MOESM1_ESM.csv]

SGLT2 inhibitors	Target	Common name	Uniprot ID	ChEMBL ID	Target Class	Probability*
Dapagliflozin	Sodium/myo-inositol cotransporter 2	SLC5A11	Q8WWX8	CHEMBL1744524	Electrochemical transporter	1
Dapagliflozin	Low affinity sodium-glucose cotransporter	SLC5A4	Q9NY91	CHEMBL1770047	Electrochemical transporter	1
Dapagliflozin	Sodium/glucose cotransporter 2	SLC5A2	P31639	CHEMBL3884	Electrochemical transporter	1
Dapagliflozin	Sodium/glucose cotransporter 1	SLC5A1	P13866	CHEMBL4979	Electrochemical transporter	1
Dapagliflozin	Adenosine kinase	ADK	P55263	CHEMBL3589	Enzyme	0.115736675
Dapagliflozin	Platelet-derived growth factor receptor beta	PDGFRB	P09619	CHEMBL1913	Kinase	0.115736675
Dapagliflozin	Tyrosine-protein kinase LCK	LCK	P06239	CHEMBL258	Kinase	0.115736675
Dapagliflozin	MAP kinase p38 alpha	MAPK14	Q16539	CHEMBL260	Kinase	0.115736675
Dapagliflozin	c-Jun N-terminal kinase 3	MAPK10	P53779	CHEMBL2637	Kinase	0.115736675
Dapagliflozin	MAP kinase p38 beta	MAPK11	Q15759	CHEMBL3961	Kinase	0.115736675
Dapagliflozin	Ephrin type-A receptor 5	EPHA5	P54756	CHEMBL3987	Kinase	0.115736675
Dapagliflozin	Serine/threonine-protein kinase GAK	GAK	O14976	CHEMBL4355	Kinase	0.115736675
Dapagliflozin	Adenosine A2a receptor	ADORA2A	P29274	CHEMBL251	Family A G protein-coupled receptor	0.115736675
Dapagliflozin	Adenosine A3 receptor	ADORA3	P0DMS8	CHEMBL256	Family A G protein-coupled receptor	0.115736675
Dapagliflozin	Dual specificity mitogen-activated protein kinase kinase 1	MAP2K1	Q02750	CHEMBL3587	Kinase	0.115736675
Dapagliflozin	Equilibrative nucleoside transporter 1	SLC29A1	Q99808	CHEMBL1997	Electrochemical transporter	0.115736675
Dapagliflozin	Beta-glucosidase	GBA2	Q9HCG7	CHEMBL3761	Enzyme	0.115736675
Dapagliflozin	Beta-glucocerebrosidase	GBA	P04062	CHEMBL2179	Enzyme	0.115736675
Dapagliflozin	Sodium/nucleoside cotransporter 2	SLC28A2	O43868	CHEMBL5780	Electrochemical transporter	0.115736675
Dapagliflozin	Heat shock cognate 71 kDa protein	HSPA8	P11142	CHEMBL1275223	Other cytosolic protein	0.115736675
Dapagliflozin	78 kDa glucose-regulated protein	HSPA5	P11021	CHEMBL1781865	Unclassified protein	0.115736675
Dapagliflozin	Hexokinase type II	HK2	P52789	CHEMBL2640	Enzyme	0.115736675
Dapagliflozin	Hexokinase type I	HK1	P19367	CHEMBL2688	Enzyme	0.115736675
Dapagliflozin	Phosphodiesterase 5A	PDE5A	O76074	CHEMBL1827	Phosphodiesterase	0.115736675
Dapagliflozin	Coagulation factor VII/tissue factor	F3	P13726	CHEMBL4081	Surface antigen	0.115736675
Dapagliflozin	Liver glycogen phosphorylase	PYGL	P06737	CHEMBL2568	Enzyme	0.115736675
Dapagliflozin	Uridine phosphorylase 1 (by homology)	UPP1	Q16831	CHEMBL4811	Enzyme	0.115736675
Dapagliflozin	Adenosine A2b receptor	ADORA2B	P29275	CHEMBL255	Family A G protein-coupled receptor	0.115736675
Dapagliflozin	Cathepsin L	CTSL	P07711	CHEMBL3837	Protease	0.115736675
Dapagliflozin	Glutathione S-transferase Pi	GSTP1	P09211	CHEMBL3902	Enzyme	0.115736675
Dapagliflozin	Glutathione S-transferase Mu 2	GSTM2	P28161	CHEMBL4589	Enzyme	0.115736675
Dapagliflozin	Glucose transporter (by homology)	SLC2A1	P11166	CHEMBL2535	Electrochemical transporter	0.115736675
Dapagliflozin	Muscle glycogen phosphorylase	PYGM	P11217	CHEMBL3526	Enzyme	0.115736675
Dapagliflozin	GABA receptor alpha-5 subunit	GABRA5	P31644	CHEMBL5112	Ligand-gated ion channel	0.115736675
Dapagliflozin	Epidermal growth factor receptor erbB1	EGFR	P00533	CHEMBL203	Kinase	0.115736675
Dapagliflozin	Alkaline phosphatase, tissue-nonspecific isozyme	ALPL	P05186	CHEMBL5979	Enzyme	0.115736675
Dapagliflozin	Glyceraldehyde-3-phosphate dehydrogenase liver	GAPDH	P04406	CHEMBL2284	Oxidoreductase	0.115736675
Dapagliflozin	Matrix metalloproteinase 3	MMP3	P08254	CHEMBL283	Protease	0.115736675
Dapagliflozin	Matrix metalloproteinase 1	MMP1	P03956	CHEMBL332	Protease	0.115736675
Dapagliflozin	Serine/threonine-protein kinase Chk1	CHEK1	O14757	CHEMBL4630	Kinase	0.115736675
Dapagliflozin	Bifunctional protein NCOAT	OGA	O60502	CHEMBL5921	Enzyme	0.115736675
Dapagliflozin	Purinergic receptor P2Y12 (by homology)	P2RY12	Q9H244	CHEMBL2001	Family A G protein-coupled receptor	0.115736675
Dapagliflozin	Glutamate [NMDA] receptor PROTEIN	GRIN1	Q05586	CHEMBL2015	Ligand-gated ion channel	0.115736675
Dapagliflozin	Interleukin-1 receptor-associated kinase 4	IRAK4	Q9NWZ3	CHEMBL3778	Kinase	0.115736675
Dapagliflozin	Mitogen-activated protein kinase kinase kinase 14	MAP3K14	Q99558	CHEMBL5888	Kinase	0.115736675
Dapagliflozin	Tyrosine-protein kinase JAK2	JAK2	O60674	CHEMBL2971	Kinase	0.115736675
Dapagliflozin	Carbonic anhydrase XIV	CA14	Q9ULX7	CHEMBL3510	Lyase	0.115736675
Dapagliflozin	Alpha-L-fucosidase I	FUCA1	P04066	CHEMBL4176	Enzyme	0.115736675
Dapagliflozin	Intercellular adhesion molecule-1	ICAM1	P05362	CHEMBL3070	Adhesion	0.115736675
Dapagliflozin	Vascular cell adhesion protein 1	VCAM1	P19320	CHEMBL3735	Adhesion	0.115736675
Dapagliflozin	Selectin E	SELE	P16581	CHEMBL3890	Adhesion	0.115736675
Dapagliflozin	Vascular endothelial growth factor receptor 3	FLT4	P35916	CHEMBL1955	Kinase	0.115736675
Dapagliflozin	Neprilysin	MME	P08473	CHEMBL1944	Protease	0.115736675
Dapagliflozin	Glutamate receptor ionotropic kainate 1	GRIK1	P39086	CHEMBL1918	Ligand-gated ion channel	0.115736675
Dapagliflozin	Beta-galactosidase	GLB1	P16278	CHEMBL2522	Hydrolase	0.115736675
Dapagliflozin	MAP kinase ERK2	MAPK1	P28482	CHEMBL4040	Kinase	0.115736675
Dapagliflozin	Endothelin-converting enzyme 1	ECE1	P42892	CHEMBL4791	Protease	0.115736675
Dapagliflozin	Thrombin	F2	P00734	CHEMBL204	Protease	0.115736675
Dapagliflozin	Thrombin and coagulation factor X	F10	P00742	CHEMBL244	Protease	0.115736675
Dapagliflozin	Cyclin-dependent kinase 1/cyclin B1	CDK1 CCNB1	P06493 P14635	CHEMBL1907602	Other cytosolic protein	0.115736675
Dapagliflozin	Cyclin-dependent kinase 2/cyclin E1	CCNE1 CDK2	P24864 P24941	CHEMBL1907605	Kinase	0.115736675
Dapagliflozin	Cyclin-dependent kinase 7/ cyclin H	CDK7 CCNH	P50613 P51946	CHEMBL2111288	Other cytosolic protein	0.115736675
Dapagliflozin	CDK9/cyclin T1	CDK9 CCNT1	P50750 O60563	CHEMBL2111389	Other cytosolic protein	0.115736675
Dapagliflozin	Dual-specificity tyrosine-phosphorylation regulated kinase 1A	DYRK1A	Q13627	CHEMBL2292	Kinase	0.115736675
Dapagliflozin	Casein kinase I alpha	CSNK1A1	P48729	CHEMBL2793	Kinase	0.115736675
Dapagliflozin	Cyclin-dependent kinase 2	CDK2	P24941	CHEMBL301	Kinase	0.115736675
Dapagliflozin	Cyclin-dependent kinase 1	CDK1	P06493	CHEMBL308	Kinase	0.115736675
Dapagliflozin	MAP kinase ERK1	MAPK3	P27361	CHEMBL3385	Kinase	0.115736675
Dapagliflozin	Mitogen-activated protein kinase 15	MAPK15	Q8TD08	CHEMBL5198	Kinase	0.115736675
Dapagliflozin	CaM-kinase kinase beta	CAMKK2	Q96RR4	CHEMBL5284	Kinase	0.115736675
Dapagliflozin	Insulin receptor-related protein	INSRR	P14616	CHEMBL5483	Kinase	0.115736675
Dapagliflozin	Maltase-glucoamylase	MGAM	O43451	CHEMBL2074	Hydrolase	0
Dapagliflozin	Sucrase-isomaltase	SI	P14410	CHEMBL2748	Enzyme	0
Dapagliflozin	G-protein coupled receptor 55	GPR55	Q9Y2T6	CHEMBL1075322	Family A G protein-coupled receptor	0
Dapagliflozin	G-protein coupled receptor 35	GPR35	Q9HC97	CHEMBL1293267	Family A G protein-coupled receptor	0
Dapagliflozin	Type-1 angiotensin II receptor (by homology)	AGTR1	P30556	CHEMBL227	Family A G protein-coupled receptor	0
Dapagliflozin	Caspase-3	CASP3	P42574	CHEMBL2334	Protease	0
Dapagliflozin	Serine/threonine-protein kinase receptor R3	ACVRL1	P37023	CHEMBL5311	Kinase	0
Dapagliflozin	Squalene synthetase	FDFT1	P37268	CHEMBL3338	Enzyme	0
Dapagliflozin	Tyrosine-protein kinase ABL	ABL1	P00519	CHEMBL1862	Kinase	0
Dapagliflozin	DNA (cytosine-5)-methyltransferase 1	DNMT1	P26358	CHEMBL1993	Writer	0
Dapagliflozin	Inhibitor of nuclear factor kappa B kinase beta subunit	IKBKB	O14920	CHEMBL1991	Kinase	0
Dapagliflozin	Caspase-7	CASP7	P55210	CHEMBL3468	Protease	0
Dapagliflozin	Galectin-3	LGALS3	P17931	CHEMBL4531	Other cytosolic protein	0
Dapagliflozin	Galectin-1	LGALS1	P09382	CHEMBL4915	Other cytosolic protein	0
Dapagliflozin	Serine/threonine-protein kinase B-raf	BRAF	P15056	CHEMBL5145	Kinase	0
Dapagliflozin	Serine/threonine-protein kinase ILK-1	ILK	Q13418	CHEMBL5247	Kinase	0
Dapagliflozin	Nerve growth factor receptor Trk-A	NTRK1	P04629	CHEMBL2815	Kinase	0
Dapagliflozin	Alcohol dehydrogenase class III	ADH5	P11766	CHEMBL4116	Enzyme	0
Dapagliflozin	Thymidine kinase, mitochondrial	TK2	O00142	CHEMBL4580	Enzyme	0
Dapagliflozin	Dipeptidyl peptidase IV	DPP4	P27487	CHEMBL284	Protease	0
Dapagliflozin	Muscle glycogen synthase	GYS1	P13807	CHEMBL4000	Enzyme	0
Dapagliflozin	Acyl-CoA desaturase	SCD	O00767	CHEMBL5555	Enzyme	0
Dapagliflozin	c-Jun N-terminal kinase 1	MAPK8	P45983	CHEMBL2276	Kinase	0
Dapagliflozin	Tyrosine-protein kinase SRC	SRC	P12931	CHEMBL267	Kinase	0
Dapagliflozin	Ileal bile acid transporter	SLC10A2	Q12908	CHEMBL2778	Electrochemical transporter	0
Dapagliflozin	Isoleucyl-tRNA synthetase	IARS	P41252	CHEMBL3235	Enzyme	0
Dapagliflozin	Leucyl-tRNA synthetase	LARS	Q9P2J5	CHEMBL3258	Enzyme	0
Dapagliflozin	Protein arginine N-methyltransferase 7	PRMT7	Q9NVM4	CHEMBL3562175	Writer	0
Dapagliflozin	Cyclin-dependent kinase 2/cyclin A	CDK2 CCNA1 CCNA2	P24941 P78396 P20248	CHEMBL2094128	Other cytosolic protein	0
Canagliflozin	Sodium/glucose cotransporter 2	SLC5A2	P31639	CHEMBL3884	Electrochemical transporter	1
Canagliflozin	Sodium/glucose cotransporter 1	SLC5A1	P13866	CHEMBL4979	Electrochemical transporter	1
Canagliflozin	Adenosine A1 receptor (by homology)	ADORA1	P30542	CHEMBL226	Family A G protein-coupled receptor	0.118883307
Canagliflozin	Adenosine kinase	ADK	P55263	CHEMBL3589	Enzyme	0.118883307
Canagliflozin	Coagulation factor VII/tissue factor	F3	P13726	CHEMBL4081	Surface antigen	0.118883307
Canagliflozin	Adenosine A2a receptor (by homology)	ADORA2A	P29274	CHEMBL251	Family A G protein-coupled receptor	0.118883307
Canagliflozin	Adenosine A3 receptor	ADORA3	P0DMS8	CHEMBL256	Family A G protein-coupled receptor	0.118883307
Canagliflozin	Carbonic anhydrase XII	CA12	O43570	CHEMBL3242	Lyase	0.118883307
Canagliflozin	Carbonic anhydrase IX	CA9	Q16790	CHEMBL3594	Lyase	0.118883307
Canagliflozin	Beta-glucosidase	GBA2	Q9HCG7	CHEMBL3761	Enzyme	0.118883307
Canagliflozin	Purinergic receptor P2Y12 (by homology)	P2RY12	Q9H244	CHEMBL2001	Family A G protein-coupled receptor	0.118883307
Canagliflozin	Beta-glucocerebrosidase (by homology)	GBA	P04062	CHEMBL2179	Enzyme	0.118883307
Canagliflozin	Equilibrative nucleoside transporter 1	SLC29A1	Q99808	CHEMBL1997	Electrochemical transporter	0.118883307
Canagliflozin	Sodium/nucleoside cotransporter 2	SLC28A2	O43868	CHEMBL5780	Electrochemical transporter	0.118883307
Canagliflozin	Glucose transporter (by homology)	SLC2A1	P11166	CHEMBL2535	Electrochemical transporter	0.118883307
Canagliflozin	Glyceraldehyde-3-phosphate dehydrogenase liver	GAPDH	P04406	CHEMBL2284	Oxidoreductase	0.118883307
Canagliflozin	Cathepsin L	CTSL	P07711	CHEMBL3837	Protease	0.118883307
Canagliflozin	Carbonic anhydrase I	CA1	P00915	CHEMBL261	Lyase	0.118883307
Canagliflozin	Dual specificity mitogen-activated protein kinase kinase 1	MAP2K1	Q02750	CHEMBL3587	Kinase	0.118883307
Canagliflozin	Serine/threonine-protein kinase Chk1	CHEK1	O14757	CHEMBL4630	Kinase	0.118883307
Canagliflozin	Carbonic anhydrase II	CA2	P00918	CHEMBL205	Lyase	0.118883307
Canagliflozin	NAD-dependent deacetylase sirtuin 2	SIRT2	Q8IXJ6	CHEMBL4462	Eraser	0.118883307
Canagliflozin	Uridine phosphorylase 1 (by homology)	UPP1	Q16831	CHEMBL4811	Enzyme	0.118883307
Canagliflozin	Adenosine A2b receptor	ADORA2B	P29275	CHEMBL255	Family A G protein-coupled receptor	0.118883307
Canagliflozin	MAP kinase p38 alpha	MAPK14	Q16539	CHEMBL260	Kinase	0.118883307
Canagliflozin	Carbonic anhydrase XIV	CA14	Q9ULX7	CHEMBL3510	Lyase	0.118883307
Canagliflozin	Hepatocyte growth factor receptor	MET	P08581	CHEMBL3717	Kinase	0.118883307
Canagliflozin	Muscle glycogen phosphorylase	PYGM	P11217	CHEMBL3526	Enzyme	0.118883307
Canagliflozin	Interleukin-1 receptor-associated kinase 4	IRAK4	Q9NWZ3	CHEMBL3778	Kinase	0.118883307
Canagliflozin	Heat shock cognate 71 kDa protein	HSPA8	P11142	CHEMBL1275223	Other cytosolic protein	0.118883307
Canagliflozin	78 kDa glucose-regulated protein	HSPA5	P11021	CHEMBL1781865	Unclassified protein	0.118883307
Canagliflozin	Cyclin-dependent kinase 1/cyclin B1	CDK1 CCNB1	P06493 P14635	CHEMBL1907602	Other cytosolic protein	0.118883307
Canagliflozin	Cyclin-dependent kinase 2/cyclin E1	CCNE1 CDK2	P24864 P24941	CHEMBL1907605	Kinase	0.118883307
Canagliflozin	Cyclin-dependent kinase 7/ cyclin H	CDK7 CCNH	P50613 P51946	CHEMBL2111288	Other cytosolic protein	0.118883307
Canagliflozin	CDK9/cyclin T1	CDK9 CCNT1	P50750 O60563	CHEMBL2111389	Other cytosolic protein	0.118883307
Canagliflozin	Dual-specificity tyrosine-phosphorylation regulated kinase 1A	DYRK1A	Q13627	CHEMBL2292	Kinase	0.118883307
Canagliflozin	Casein kinase I alpha	CSNK1A1	P48729	CHEMBL2793	Kinase	0.118883307
Canagliflozin	Tyrosine-protein kinase JAK2	JAK2	O60674	CHEMBL2971	Kinase	0.118883307
Canagliflozin	MAP kinase ERK1	MAPK3	P27361	CHEMBL3385	Kinase	0.118883307
Canagliflozin	MAP kinase ERK2	MAPK1	P28482	CHEMBL4040	Kinase	0.118883307
Canagliflozin	Mitogen-activated protein kinase 15	MAPK15	Q8TD08	CHEMBL5198	Kinase	0.118883307
Canagliflozin	CaM-kinase kinase beta	CAMKK2	Q96RR4	CHEMBL5284	Kinase	0.118883307
Canagliflozin	Insulin receptor-related protein	INSRR	P14616	CHEMBL5483	Kinase	0.118883307
Canagliflozin	Bcl-2-related protein A1 (by homology)	BCL2A1	Q16548	CHEMBL6044	Unclassified protein	0.118883307
Canagliflozin	Epidermal growth factor receptor erbB1	EGFR	P00533	CHEMBL203	Kinase	0.118883307
Canagliflozin	Serine/threonine-protein kinase B-raf	BRAF	P15056	CHEMBL5145	Kinase	0.118883307
Canagliflozin	Bifunctional protein NCOAT	OGA	O60502	CHEMBL5921	Enzyme	0.118883307
Canagliflozin	Muscle glycogen synthase	GYS1	P13807	CHEMBL4000	Enzyme	0.118883307
Canagliflozin	Galectin-3	LGALS3	P17931	CHEMBL4531	Other cytosolic protein	0.118883307
Canagliflozin	Galectin-1	LGALS1	P09382	CHEMBL4915	Other cytosolic protein	0.118883307
Canagliflozin	Perforin-1	PRF1	P14222	CHEMBL5480	Other ion channel	0.118883307
Canagliflozin	Phosphodiesterase 5A	PDE5A	O76074	CHEMBL1827	Phosphodiesterase	0.118883307
Canagliflozin	Liver glycogen phosphorylase	PYGL	P06737	CHEMBL2568	Enzyme	0.118883307
Canagliflozin	Alkaline phosphatase, tissue-nonspecific isozyme	ALPL	P05186	CHEMBL5979	Enzyme	0.118883307
Canagliflozin	Induced myeloid leukemia cell differentiation protein Mcl-1	MCL1	Q07820	CHEMBL4361	Other cytosolic protein	0.118883307
Canagliflozin	Inosine-5'-monophosphate dehydrogenase 2	IMPDH2	P12268	CHEMBL2002	Oxidoreductase	0.118883307
Canagliflozin	Eukaryotic initiation factor 4A-I	EIF4A1	P60842	CHEMBL2052028	Hydrolase	0.118883307
Canagliflozin	Inosine-5'-monophosphate dehydrogenase 1	IMPDH1	P20839	CHEMBL1822	Oxidoreductase	0.118883307
Canagliflozin	Squalene synthetase (by homology)	FDFT1	P37268	CHEMBL3338	Enzyme	0.118883307
Canagliflozin	Heat shock protein HSP 90-alpha	HSP90AA1	P07900	CHEMBL3880	Other cytosolic protein	0.118883307
Canagliflozin	Thymidine kinase, mitochondrial	TK2	O00142	CHEMBL4580	Enzyme	0.118883307
Canagliflozin	Beta-secretase 1	BACE1	P56817	CHEMBL4822	Protease	0.118883307
Canagliflozin	Angiotensin-converting enzyme (by homology)	ACE	P12821	CHEMBL1808	Protease	0.118883307
Canagliflozin	Programmed cell death 1 ligand 1	CD274	Q9NZQ7	CHEMBL3580522	Unclassified protein	0.118883307
Canagliflozin	Protein-tyrosine phosphatase 2C	PTPN11	Q06124	CHEMBL3864	Phosphatase	0.118883307
Canagliflozin	Glutamate [NMDA] receptor PROTEIN	GRIN1	Q05586	CHEMBL2015	Ligand-gated ion channel	0
Canagliflozin	Matrix metalloproteinase 3	MMP3	P08254	CHEMBL283	Protease	0
Canagliflozin	Matrix metalloproteinase 9	MMP9	P14780	CHEMBL321	Protease	0
Canagliflozin	Matrix metalloproteinase 1	MMP1	P03956	CHEMBL332	Protease	0
Canagliflozin	ADAM17	ADAM17	P78536	CHEMBL3706	Protease	0
Canagliflozin	c-Jun N-terminal kinase 1	MAPK8	P45983	CHEMBL2276	Kinase	0
Canagliflozin	Dipeptidyl peptidase IV	DPP4	P27487	CHEMBL284	Protease	0
Canagliflozin	Sodium channel protein type IX alpha subunit	SCN9A	Q15858	CHEMBL4296	Voltage-gated ion channel	0
Canagliflozin	SUMO-activating enzyme subunit 1	SAE1	Q9UBE0	CHEMBL1615388	Unclassified protein	0
Canagliflozin	Neprilysin	MME	P08473	CHEMBL1944	Protease	0
Canagliflozin	NEDD8-activating enzyme E1 regulatory subunit	NAE1	Q13564	CHEMBL2016431	Unclassified protein	0
Canagliflozin	Peptidyl-prolyl cis-trans isomerase NIMA-interacting 1	PIN1	Q13526	CHEMBL2288	Enzyme	0
Canagliflozin	Ubiquitin-like modifier-activating enzyme 6	UBA6	A0AVT1	CHEMBL2321622	Enzyme	0
Canagliflozin	Ubiquitin-like modifier-activating enzyme 7	UBA7	P41226	CHEMBL2321623	Enzyme	0
Canagliflozin	Matrix metalloproteinase 13	MMP13	P45452	CHEMBL280	Protease	0
Canagliflozin	Matrix metalloproteinase 2	MMP2	P08253	CHEMBL333	Protease	0
Canagliflozin	Matrix metalloproteinase 7	MMP7	P09237	CHEMBL4073	Protease	0
Canagliflozin	Endothelin-converting enzyme 1	ECE1	P42892	CHEMBL4791	Protease	0
Canagliflozin	Mitogen-activated protein kinase kinase kinase 5	MAP3K5	Q99683	CHEMBL5285	Kinase	0
Canagliflozin	Endothelin receptor ET-B	EDNRB	P24530	CHEMBL1785	Family A G protein-coupled receptor	0
Canagliflozin	Integrin alpha-4/beta-1	ITGB1 ITGA4	P05556 P13612	CHEMBL1907599	Membrane receptor	0
Canagliflozin	Maltase-glucoamylase	MGAM	O43451	CHEMBL2074	Hydrolase	0
Canagliflozin	Endothelin receptor ET-A (by homology)	EDNRA	P25101	CHEMBL252	Family A G protein-coupled receptor	0
Canagliflozin	Sucrase-isomaltase	SI	P14410	CHEMBL2748	Enzyme	0
Canagliflozin	Voltage-gated N-type calcium channel alpha-1B subunit	CACNA1B	Q00975	CHEMBL4478	Voltage-gated ion channel	0
Canagliflozin	Hexokinase type IV	GCK	P35557	CHEMBL3820	Enzyme	0
Canagliflozin	Fibroblast growth factor receptor 1	FGFR1	P11362	CHEMBL3650	Kinase	0
Canagliflozin	Matrix metalloproteinase 12	MMP12	P39900	CHEMBL4393	Protease	0
Canagliflozin	Thrombopoietin receptor	MPL	P40238	CHEMBL1864	Membrane receptor	0
Canagliflozin	Platelet-derived growth factor receptor beta	PDGFRB	P09619	CHEMBL1913	Kinase	0
Canagliflozin	Tyrosine-protein kinase LCK	LCK	P06239	CHEMBL258	Kinase	0
Canagliflozin	c-Jun N-terminal kinase 3	MAPK10	P53779	CHEMBL2637	Kinase	0
Canagliflozin	Nerve growth factor receptor Trk-A	NTRK1	P04629	CHEMBL2815	Kinase	0
Canagliflozin	Cyclin-dependent kinase 1	CDK1	P06493	CHEMBL308	Kinase	0
Canagliflozin	MAP kinase p38 beta	MAPK11	Q15759	CHEMBL3961	Kinase	0
Empagliflozin	Sodium/glucose cotransporter 2	SLC5A2	P31639	CHEMBL3884	Electrochemical transporter	1
Empagliflozin	Sodium/glucose cotransporter 1	SLC5A1	P13866	CHEMBL4979	Electrochemical transporter	1
Empagliflozin	Sodium/myo-inositol cotransporter 2	SLC5A11	Q8WWX8	CHEMBL1744524	Electrochemical transporter	0.440573968
Empagliflozin	Low affinity sodium-glucose cotransporter	SLC5A4	Q9NY91	CHEMBL1770047	Electrochemical transporter	0.440573968
Empagliflozin	Equilibrative nucleoside transporter 1	SLC29A1	Q99808	CHEMBL1997	Electrochemical transporter	0.118883307
Empagliflozin	Adenosine kinase	ADK	P55263	CHEMBL3589	Enzyme	0.118883307
Empagliflozin	Serine/threonine-protein kinase PIM1	PIM1	P11309	CHEMBL2147	Kinase	0.118883307
Empagliflozin	Dual specificity mitogen-activated protein kinase kinase 1	MAP2K1	Q02750	CHEMBL3587	Kinase	0.118883307
Empagliflozin	Glucose transporter (by homology)	SLC2A1	P11166	CHEMBL2535	Electrochemical transporter	0.118883307
Empagliflozin	Coagulation factor VII/tissue factor	F3	P13726	CHEMBL4081	Surface antigen	0.118883307
Empagliflozin	Phosphodiesterase 5A	PDE5A	O76074	CHEMBL1827	Phosphodiesterase	0.118883307
Empagliflozin	Neprilysin (by homology)	MME	P08473	CHEMBL1944	Protease	0.118883307
Empagliflozin	Adenosine A2a receptor (by homology)	ADORA2A	P29274	CHEMBL251	Family A G protein-coupled receptor	0.118883307
Empagliflozin	Beta-glucocerebrosidase	GBA	P04062	CHEMBL2179	Enzyme	0.118883307
Empagliflozin	NAD-dependent deacetylase sirtuin 2	SIRT2	Q8IXJ6	CHEMBL4462	Eraser	0.118883307
Empagliflozin	Purinergic receptor P2Y12	P2RY12	Q9H244	CHEMBL2001	Family A G protein-coupled receptor	0.118883307
Empagliflozin	Uridine phosphorylase 1 (by homology)	UPP1	Q16831	CHEMBL4811	Enzyme	0
Empagliflozin	Hexokinase type II	HK2	P52789	CHEMBL2640	Enzyme	0
Empagliflozin	Hexokinase type I	HK1	P19367	CHEMBL2688	Enzyme	0
Empagliflozin	Beta-glucosidase	GBA2	Q9HCG7	CHEMBL3761	Enzyme	0
Empagliflozin	Ceramide glucosyltransferase	UGCG	Q16739	CHEMBL2063	Transferase	0
Empagliflozin	Maltase-glucoamylase	MGAM	O43451	CHEMBL2074	Hydrolase	0
Empagliflozin	Sucrase-isomaltase	SI	P14410	CHEMBL2748	Enzyme	0
Empagliflozin	Platelet-derived growth factor receptor beta	PDGFRB	P09619	CHEMBL1913	Kinase	0
Empagliflozin	Epidermal growth factor receptor erbB1	EGFR	P00533	CHEMBL203	Kinase	0
Empagliflozin	Tyrosine-protein kinase LCK	LCK	P06239	CHEMBL258	Kinase	0
Empagliflozin	c-Jun N-terminal kinase 3	MAPK10	P53779	CHEMBL2637	Kinase	0
Empagliflozin	MAP kinase p38 beta	MAPK11	Q15759	CHEMBL3961	Kinase	0
Empagliflozin	Ephrin type-A receptor 5	EPHA5	P54756	CHEMBL3987	Kinase	0
Empagliflozin	c-Jun N-terminal kinase 2	MAPK9	P45984	CHEMBL4179	Kinase	0
Empagliflozin	Serine/threonine-protein kinase GAK	GAK	O14976	CHEMBL4355	Kinase	0
Empagliflozin	Sodium/nucleoside cotransporter 2	SLC28A2	O43868	CHEMBL5780	Electrochemical transporter	0
Empagliflozin	Dihydrofolate reductase	DHFR	P00374	CHEMBL202	Oxidoreductase	0
Empagliflozin	Liver glycogen phosphorylase	PYGL	P06737	CHEMBL2568	Enzyme	0
Empagliflozin	Adenosine A2b receptor	ADORA2B	P29275	CHEMBL255	Family A G protein-coupled receptor	0
Empagliflozin	Insulin-like growth factor binding protein 3	IGFBP3	P17936	CHEMBL3997	Secreted protein	0
Empagliflozin	DNA topoisomerase I	TOP1	P11387	CHEMBL1781	Isomerase	0
Empagliflozin	Interleukin-1 receptor-associated kinase 4	IRAK4	Q9NWZ3	CHEMBL3778	Kinase	0
Empagliflozin	Endothelin-converting enzyme 1	ECE1	P42892	CHEMBL4791	Protease	0
Empagliflozin	Perforin-1	PRF1	P14222	CHEMBL5480	Other ion channel	0
Empagliflozin	GABA receptor alpha-5 subunit	GABRA5	P31644	CHEMBL5112	Ligand-gated ion channel	0
Empagliflozin	Serine/threonine-protein kinase PLK1	PLK1	P53350	CHEMBL3024	Kinase	0
Empagliflozin	Serine/threonine-protein kinase PLK3	PLK3	Q9H4B4	CHEMBL4897	Kinase	0
Empagliflozin	Type-1 angiotensin II receptor (by homology)	AGTR1	P30556	CHEMBL227	Family A G protein-coupled receptor	0
Empagliflozin	Muscle glycogen synthase	GYS1	P13807	CHEMBL4000	Enzyme	0
Empagliflozin	Chymase	CMA1	P23946	CHEMBL4068	Protease	0
Empagliflozin	MAP kinase signal-integrating kinase 2	MKNK2	Q9HBH9	CHEMBL4204	Kinase	0
Empagliflozin	Serine/threonine-protein kinase ILK-1	ILK	Q13418	CHEMBL5247	Kinase	0
Empagliflozin	Splicing factor 3B subunit 3	SF3B3	Q15393	CHEMBL1250378	Unclassified protein	0
Empagliflozin	Matrix metalloproteinase 13	MMP13	P45452	CHEMBL280	Protease	0
Empagliflozin	Matrix metalloproteinase 8	MMP8	P22894	CHEMBL4588	Protease	0
Empagliflozin	Tyrosine-protein kinase SYK	SYK	P43405	CHEMBL2599	Kinase	0
Empagliflozin	Tyrosine-protein kinase JAK2	JAK2	O60674	CHEMBL2971	Kinase	0
Empagliflozin	Glutamate receptor ionotropic kainate 1	GRIK1	P39086	CHEMBL1918	Ligand-gated ion channel	0
Empagliflozin	MAP kinase ERK2	MAPK1	P28482	CHEMBL4040	Kinase	0
Empagliflozin	Dopamine D4 receptor	DRD4	P21917	CHEMBL219	Family A G protein-coupled receptor	0
Empagliflozin	Mitogen-activated protein kinase kinase kinase 14	MAP3K14	Q99558	CHEMBL5888	Kinase	0
Empagliflozin	Glyceraldehyde-3-phosphate dehydrogenase liver	GAPDH	P04406	CHEMBL2284	Oxidoreductase	0
Empagliflozin	Serine/threonine-protein kinase Chk1	CHEK1	O14757	CHEMBL4630	Kinase	0
Empagliflozin	Lysine-specific demethylase 3A	KDM3A	Q9Y4C1	CHEMBL1938209	Eraser	0
Empagliflozin	Thrombin	F2	P00734	CHEMBL204	Protease	0
Empagliflozin	Endoplasmic reticulum mannosyl-oligosaccharide 1,2-alpha-mannosidase	MAN1B1	Q9UKM7	CHEMBL2308	Enzyme	0
Empagliflozin	Lysosomal alpha-glucosidase (by homology)	GAA	P10253	CHEMBL2608	Hydrolase	0
Empagliflozin	Ileal bile acid transporter	SLC10A2	Q12908	CHEMBL2778	Electrochemical transporter	0
Empagliflozin	Lysine-specific demethylase 5B	KDM5B	Q9UGL1	CHEMBL3774295	Eraser	0
Empagliflozin	Alpha-mannosidase 2A1	MAN2A1	Q16706	CHEMBL4056	Enzyme	0
Empagliflozin	Lysine-specific demethylase 4D	KDM4D	Q6B0I6	CHEMBL6138	Eraser	0
Empagliflozin	Lysine-specific demethylase 4C	KDM4C	Q9H3R0	CHEMBL6175	Eraser	0
Empagliflozin	Beta-galactosidase	GLB1	P16278	CHEMBL2522	Hydrolase	0
Empagliflozin	Cyclin-dependent kinase 2	CDK2	P24941	CHEMBL301	Kinase	0
Empagliflozin	Cyclin-dependent kinase 1	CDK1	P06493	CHEMBL308	Kinase	0
Empagliflozin	Muscle glycogen phosphorylase	PYGM	P11217	CHEMBL3526	Enzyme	0
Empagliflozin	Hydroxycarboxylic acid receptor 2	HCAR2	Q8TDS4	CHEMBL3785	Family A G protein-coupled receptor	0
Empagliflozin	Galectin-3	LGALS3	P17931	CHEMBL4531	Other cytosolic protein	0
Empagliflozin	Galectin-1	LGALS1	P09382	CHEMBL4915	Other cytosolic protein	0
Empagliflozin	Receptor protein-tyrosine kinase erbB-2	ERBB2	P04626	CHEMBL1824	Kinase	0
Empagliflozin	DNA polymerase alpha subunit	POLA1	P09884	CHEMBL1828	Transferase	0
Empagliflozin	Matrix metalloproteinase 3	MMP3	P08254	CHEMBL283	Protease	0
Empagliflozin	Matrix metalloproteinase 1	MMP1	P03956	CHEMBL332	Protease	0
Empagliflozin	ADAM17	ADAM17	P78536	CHEMBL3706	Protease	0
Empagliflozin	Cathepsin L	CTSL	P07711	CHEMBL3837	Protease	0
Empagliflozin	Integrin alpha-4/beta-1	ITGB1 ITGA4	P05556 P13612	CHEMBL1907599	Membrane receptor	0
Empagliflozin	Dipeptidyl peptidase IV	DPP4	P27487	CHEMBL284	Protease	0
Empagliflozin	ALK tyrosine kinase receptor	ALK	Q9UM73	CHEMBL4247	Kinase	0
Empagliflozin	Angiotensin-converting enzyme	ACE	P12821	CHEMBL1808	Protease	0
Empagliflozin	Interleukin-8 receptor B	CXCR2	P25025	CHEMBL2434	Family A G protein-coupled receptor	0
Empagliflozin	Carbonic anhydrase XIV	CA14	Q9ULX7	CHEMBL3510	Lyase	0
Empagliflozin	Interferon-induced, double-stranded RNA-activated protein kinase	EIF2AK2	P19525	CHEMBL5785	Kinase	0
Empagliflozin	6-phosphofructo-2-kinase/fructose-2,6-bisphosphatase 3	PFKFB3	Q16875	CHEMBL2331053	Enzyme	0
Empagliflozin	Heat shock protein HSP 90-alpha	HSP90AA1	P07900	CHEMBL3880	Other cytosolic protein	0
Empagliflozin	Thymidine kinase, mitochondrial	TK2	O00142	CHEMBL4580	Enzyme	0
Empagliflozin	TNF-alpha	TNF	P01375	CHEMBL1825	Secreted protein	0
Empagliflozin	Thromboxane A2 receptor	TBXA2R	P21731	CHEMBL2069	Family A G protein-coupled receptor	0
Empagliflozin	G-protein coupled receptor kinase 2	GRK2	P25098	CHEMBL4079	Kinase	0
Empagliflozin	Alcohol dehydrogenase class III	ADH5	P11766	CHEMBL4116	Enzyme	0
Empagliflozin	Runt-related transcription factor 1/Core-binding factor subunit beta	CBFB	Q13951	CHEMBL1615386	Unclassified protein	0
Empagliflozin	Macrophage colony stimulating factor receptor (by homology)	CSF1R	P07333	CHEMBL1844	Kinase	0
Empagliflozin	Alpha-L-fucosidase I	FUCA1	P04066	CHEMBL4176	Enzyme	0
Empagliflozin	Focal adhesion kinase 1	PTK2	Q05397	CHEMBL2695	Kinase	0
Empagliflozin	Fibroblast growth factor receptor 3	FGFR3	P22607	CHEMBL2742	Kinase	0
Ertugliflozin	Low affinity sodium-glucose cotransporter	SLC5A4	Q9NY91	CHEMBL1770047	Electrochemical transporter	1
Ertugliflozin	Sodium/glucose cotransporter 1	SLC5A1	P13866	CHEMBL4979	Electrochemical transporter	1
Ertugliflozin	Sodium/glucose cotransporter 2 (by homology)	SLC5A2	P31639	CHEMBL3884	Electrochemical transporter	0.959265175
Ertugliflozin	Sodium/myo-inositol cotransporter 2	SLC5A11	Q8WWX8	CHEMBL1744524	Electrochemical transporter	0.231120271
Ertugliflozin	Adenosine A2a receptor	ADORA2A	P29274	CHEMBL251	Family A G protein-coupled receptor	0.106165761
Ertugliflozin	Adenosine A3 receptor	ADORA3	P0DMS8	CHEMBL256	Family A G protein-coupled receptor	0.106165761
Ertugliflozin	Adenosine kinase	ADK	P55263	CHEMBL3589	Enzyme	0.106165761
Ertugliflozin	Equilibrative nucleoside transporter 1	SLC29A1	Q99808	CHEMBL1997	Electrochemical transporter	0.106165761
Ertugliflozin	Carbonic anhydrase XII	CA12	O43570	CHEMBL3242	Lyase	0.106165761
Ertugliflozin	Carbonic anhydrase IX	CA9	Q16790	CHEMBL3594	Lyase	0.106165761
Ertugliflozin	Carbonic anhydrase II	CA2	P00918	CHEMBL205	Lyase	0.106165761
Ertugliflozin	Carbonic anhydrase I	CA1	P00915	CHEMBL261	Lyase	0.106165761
Ertugliflozin	Glucose transporter (by homology)	SLC2A1	P11166	CHEMBL2535	Electrochemical transporter	0.106165761
Ertugliflozin	Epidermal growth factor receptor erbB1	EGFR	P00533	CHEMBL203	Kinase	0.106165761
Ertugliflozin	Beta-glucocerebrosidase	GBA	P04062	CHEMBL2179	Enzyme	0.106165761
Ertugliflozin	Dual specificity mitogen-activated protein kinase kinase 1	MAP2K1	Q02750	CHEMBL3587	Kinase	0.106165761
Ertugliflozin	Phosphodiesterase 5A	PDE5A	O76074	CHEMBL1827	Phosphodiesterase	0.106165761
Ertugliflozin	Matrix metalloproteinase 3	MMP3	P08254	CHEMBL283	Protease	0.106165761
Ertugliflozin	Matrix metalloproteinase 9	MMP9	P14780	CHEMBL321	Protease	0.106165761
Ertugliflozin	Matrix metalloproteinase 1	MMP1	P03956	CHEMBL332	Protease	0.106165761
Ertugliflozin	Muscle glycogen phosphorylase	PYGM	P11217	CHEMBL3526	Enzyme	0.106165761
Ertugliflozin	ADAM17	ADAM17	P78536	CHEMBL3706	Protease	0.106165761
Ertugliflozin	Heat shock cognate 71 kDa protein	HSPA8	P11142	CHEMBL1275223	Other cytosolic protein	0.106165761
Ertugliflozin	Adenosine A2b receptor	ADORA2B	P29275	CHEMBL255	Family A G protein-coupled receptor	0.106165761
Ertugliflozin	Hexokinase type II	HK2	P52789	CHEMBL2640	Enzyme	0.106165761
Ertugliflozin	Hexokinase type I	HK1	P19367	CHEMBL2688	Enzyme	0.106165761
Ertugliflozin	78 kDa glucose-regulated protein	HSPA5	P11021	CHEMBL1781865	Unclassified protein	0.106165761
Ertugliflozin	Coagulation factor VII/tissue factor	F3	P13726	CHEMBL4081	Surface antigen	0.106165761
Ertugliflozin	Sodium/nucleoside cotransporter 2	SLC28A2	O43868	CHEMBL5780	Electrochemical transporter	0.106165761
Ertugliflozin	Adenosine A1 receptor	ADORA1	P30542	CHEMBL226	Family A G protein-coupled receptor	0.106165761
Ertugliflozin	MAP kinase p38 alpha	MAPK14	Q16539	CHEMBL260	Kinase	0.106165761
Ertugliflozin	Uridine phosphorylase 1 (by homology)	UPP1	Q16831	CHEMBL4811	Enzyme	0.106165761
Ertugliflozin	Carbonic anhydrase XIV	CA14	Q9ULX7	CHEMBL3510	Lyase	0.106165761
Ertugliflozin	Purinergic receptor P2Y12 (by homology)	P2RY12	Q9H244	CHEMBL2001	Family A G protein-coupled receptor	0.106165761
Ertugliflozin	GABA receptor alpha-5 subunit	GABRA5	P31644	CHEMBL5112	Ligand-gated ion channel	0.106165761
Ertugliflozin	Type-1 angiotensin II receptor (by homology)	AGTR1	P30556	CHEMBL227	Family A G protein-coupled receptor	0.106165761
Ertugliflozin	Glyceraldehyde-3-phosphate dehydrogenase liver	GAPDH	P04406	CHEMBL2284	Oxidoreductase	0.106165761
Ertugliflozin	Bifunctional protein NCOAT	OGA	O60502	CHEMBL5921	Enzyme	0.106165761
Ertugliflozin	6-O-methylguanine-DNA methyltransferase	MGMT	P16455	CHEMBL2864	Enzyme	0.106165761
Ertugliflozin	Beta-mannosidase	MANBA	O00462	CHEMBL3903	Enzyme	0.106165761
Ertugliflozin	Glycogen synthase kinase-3 beta	GSK3B	P49841	CHEMBL262	Kinase	0.106165761
Ertugliflozin	Tyrosine-protein kinase SRC	SRC	P12931	CHEMBL267	Kinase	0.106165761
Ertugliflozin	Matrix metalloproteinase 13	MMP13	P45452	CHEMBL280	Protease	0.106165761
Ertugliflozin	MAP kinase ERK2	MAPK1	P28482	CHEMBL4040	Kinase	0.106165761
Ertugliflozin	Matrix metalloproteinase 7	MMP7	P09237	CHEMBL4073	Protease	0.106165761
Ertugliflozin	Matrix metalloproteinase 12	MMP12	P39900	CHEMBL4393	Protease	0.106165761
Ertugliflozin	Matrix metalloproteinase 8	MMP8	P22894	CHEMBL4588	Protease	0.106165761
Ertugliflozin	Neprilysin	MME	P08473	CHEMBL1944	Protease	0.106165761
Ertugliflozin	Liver glycogen phosphorylase	PYGL	P06737	CHEMBL2568	Enzyme	0.106165761
Ertugliflozin	Alpha-L-fucosidase I	FUCA1	P04066	CHEMBL4176	Enzyme	0.106165761
Ertugliflozin	Endothelin-converting enzyme 1	ECE1	P42892	CHEMBL4791	Protease	0.106165761
Ertugliflozin	Fibroblast growth factor receptor 1	FGFR1	P11362	CHEMBL3650	Kinase	0.106165761
Ertugliflozin	Platelet-derived growth factor receptor beta	PDGFRB	P09619	CHEMBL1913	Kinase	0.106165761
Ertugliflozin	Glutamate receptor ionotropic kainate 1	GRIK1	P39086	CHEMBL1918	Ligand-gated ion channel	0.106165761
Ertugliflozin	GTPase NRas	NRAS	P01111	CHEMBL2079845	Unclassified protein	0.106165761
Ertugliflozin	Beta-1 adrenergic receptor (by homology)	ADRB1	P08588	CHEMBL213	Family A G protein-coupled receptor	0.106165761
Ertugliflozin	Tyrosine-protein kinase LCK	LCK	P06239	CHEMBL258	Kinase	0.106165761
Ertugliflozin	c-Jun N-terminal kinase 3	MAPK10	P53779	CHEMBL2637	Kinase	0.106165761
Ertugliflozin	MAP kinase p38 beta	MAPK11	Q15759	CHEMBL3961	Kinase	0.106165761
Ertugliflozin	Ephrin type-A receptor 5	EPHA5	P54756	CHEMBL3987	Kinase	0.106165761
Ertugliflozin	Serine/threonine-protein kinase GAK	GAK	O14976	CHEMBL4355	Kinase	0.106165761
Ertugliflozin	DNA topoisomerase I	TOP1	P11387	CHEMBL1781	Isomerase	0
Ertugliflozin	DNA (cytosine-5)-methyltransferase 1	DNMT1	P26358	CHEMBL1993	Writer	0
Ertugliflozin	Cathepsin L	CTSL	P07711	CHEMBL3837	Protease	0
Ertugliflozin	Tyrosine-protein kinase ABL	ABL1	P00519	CHEMBL1862	Kinase	0
Ertugliflozin	Stem cell growth factor receptor	KIT	P10721	CHEMBL1936	Kinase	0
Ertugliflozin	Platelet-derived growth factor receptor	PDGFRA PDGFRB	P16234 P09619	CHEMBL2095189	Kinase	0
Ertugliflozin	Interleukin-1 receptor-associated kinase 4	IRAK4	Q9NWZ3	CHEMBL3778	Kinase	0
Ertugliflozin	Cyclin-dependent kinase 2	CDK2	P24941	CHEMBL301	Kinase	0
Ertugliflozin	Cyclin-dependent kinase 1	CDK1	P06493	CHEMBL308	Kinase	0
Ertugliflozin	Alcohol dehydrogenase class III	ADH5	P11766	CHEMBL4116	Enzyme	0
Ertugliflozin	Tyrosine-protein kinase JAK2	JAK2	O60674	CHEMBL2971	Kinase	0
Ertugliflozin	Maltase-glucoamylase	MGAM	O43451	CHEMBL2074	Hydrolase	0
Ertugliflozin	Sucrase-isomaltase	SI	P14410	CHEMBL2748	Enzyme	0
Ertugliflozin	Beta-glucosidase	GBA2	Q9HCG7	CHEMBL3761	Enzyme	0
Ertugliflozin	Histone acetyltransferase p300	EP300	Q09472	CHEMBL3784	Writer	0
Ertugliflozin	Thymidine kinase, mitochondrial	TK2	O00142	CHEMBL4580	Enzyme	0
Ertugliflozin	Tyrosine-protein kinase ITK/TSK	ITK	Q08881	CHEMBL2959	Kinase	0
Ertugliflozin	Endoplasmic reticulum mannosyl-oligosaccharide 1,2-alpha-mannosidase	MAN1B1	Q9UKM7	CHEMBL2308	Enzyme	0
Ertugliflozin	Alpha-mannosidase 2A1	MAN2A1	Q16706	CHEMBL4056	Enzyme	0
Ertugliflozin	Glutamate [NMDA] receptor PROTEIN	GRIN1	Q05586	CHEMBL2015	Ligand-gated ion channel	0
Ertugliflozin	Serine/threonine-protein kinase Chk1	CHEK1	O14757	CHEMBL4630	Kinase	0
Ertugliflozin	Lysosomal protective protein	CTSA	P10619	CHEMBL6115	Protease	0
Ertugliflozin	Hexokinase type IV	GCK	P35557	CHEMBL3820	Enzyme	0
Ertugliflozin	Acyl-CoA desaturase	SCD	O00767	CHEMBL5555	Enzyme	0
Ertugliflozin	Chymase	CMA1	P23946	CHEMBL4068	Protease	0
Ertugliflozin	Thymidine phosphorylase	TYMP	P19971	CHEMBL3106	Enzyme	0
Ertugliflozin	Adenosine deaminase	ADA	P00813	CHEMBL1910	Hydrolase	0
Ertugliflozin	Caspase-3	CASP3	P42574	CHEMBL2334	Protease	0
Ertugliflozin	Valyl-tRNA synthetase 2	VARS	P26640	CHEMBL2612	Enzyme	0
Ertugliflozin	Leucyl-tRNA synthetase	LARS	Q9P2J5	CHEMBL3258	Enzyme	0
Ertugliflozin	Cholecystokinin A receptor	CCKAR	P32238	CHEMBL1901	Family A G protein-coupled receptor	0
Ertugliflozin	Cholecystokinin B receptor	CCKBR	P32239	CHEMBL298	Family A G protein-coupled receptor	0
Ertugliflozin	Hydroxycarboxylic acid receptor 2	HCAR2	Q8TDS4	CHEMBL3785	Family A G protein-coupled receptor	0
Ertugliflozin	Apoptosis regulator Bcl-X	BCL2L1	Q07817	CHEMBL4625	Other ion channel	0
Ertugliflozin	Inosine-5'-monophosphate dehydrogenase 1	IMPDH1	P20839	CHEMBL1822	Oxidoreductase	0
Ertugliflozin	Inosine-5'-monophosphate dehydrogenase 2	IMPDH2	P12268	CHEMBL2002	Oxidoreductase	0
Ertugliflozin	c-Jun N-terminal kinase 1	MAPK8	P45983	CHEMBL2276	Kinase	0
Ertugliflozin	Ribosomal protein S6 kinase alpha 3	RPS6KA3	P51812	CHEMBL2345	Kinase	0
Ertugliflozin	Ribosomal protein S6 kinase alpha 4	RPS6KA4	O75676	CHEMBL3125	Kinase	0
