# Supplementary material for: A Bioinformatics Investigation into the Pharmacological Mechanisms of Sodium-Glucose Co-transporter 2 Inhibitors in Diabetes Mellitus and Heart Failure Based on Network Pharmacology
Source: Cardiovasc Drugs Ther. 2021 May 24;36(4):713–26. doi: 10.1007/s10557-021-07186-y (PMC9270285; doi:10.1007/s10557-021-07186-y)
Supplement: Supplementary file 3 — The related targets of heart failure from GeneCards. (CSV 1692 kb) [file 10557_2021_7186_MOESM3_ESM.csv]

Gene Symbol	Description	Category	Gifts	GC Id	Relevance score	GeneCards Link
TTN	Titin	Protein Coding	47	GC02M178525	156.52	https://www.genecards.org/cgi-bin/carddisp.pl?gene=TTN
ACE	Angiotensin I Converting Enzyme	Protein Coding	49	GC17P063477	96.81	https://www.genecards.org/cgi-bin/carddisp.pl?gene=ACE
SCN5A	Sodium Voltage-Gated Channel Alpha Subunit 5	Protein Coding	50	GC03M038549	93.98	https://www.genecards.org/cgi-bin/carddisp.pl?gene=SCN5A
GATA4	GATA Binding Protein 4	Protein Coding	48	GC08P011676	89.18	https://www.genecards.org/cgi-bin/carddisp.pl?gene=GATA4
IL6	Interleukin 6	Protein Coding	50	GC07P022765	83.92	https://www.genecards.org/cgi-bin/carddisp.pl?gene=IL6
MYH6	Myosin Heavy Chain 6	Protein Coding	45	GC14M023380	83.57	https://www.genecards.org/cgi-bin/carddisp.pl?gene=MYH6
NKX2-5	NK2 Homeobox 5	Protein Coding	44	GC05M173232	82.13	https://www.genecards.org/cgi-bin/carddisp.pl?gene=NKX2-5
NPPA	Natriuretic Peptide A	Protein Coding	46	GC01M011846	81.62	https://www.genecards.org/cgi-bin/carddisp.pl?gene=NPPA
MYH7	Myosin Heavy Chain 7	Protein Coding	47	GC14M023412	81.31	https://www.genecards.org/cgi-bin/carddisp.pl?gene=MYH7
TNF	Tumor Necrosis Factor	Protein Coding	51	GC06P047305	78.73	https://www.genecards.org/cgi-bin/carddisp.pl?gene=TNF
PRKAG2	Protein Kinase AMP-Activated Non-Catalytic Subunit Gamma 2	Protein Coding	50	GC07M151556	78.54	https://www.genecards.org/cgi-bin/carddisp.pl?gene=PRKAG2
ALB	Albumin	Protein Coding	50	GC04P073397	78.24	https://www.genecards.org/cgi-bin/carddisp.pl?gene=ALB
TNNT2	Troponin T2, Cardiac Type	Protein Coding	48	GC01M201359	76.37	https://www.genecards.org/cgi-bin/carddisp.pl?gene=TNNT2
TTN-AS1	TTN Antisense RNA 1	RNA Gene	15	GC02P178521	74.81	https://www.genecards.org/cgi-bin/carddisp.pl?gene=TTN-AS1
LMNA	Lamin A/C	Protein Coding	47	GC01P156082	74.28	https://www.genecards.org/cgi-bin/carddisp.pl?gene=LMNA
GJA1	Gap Junction Protein Alpha 1	Protein Coding	50	GC06P121436	73.69	https://www.genecards.org/cgi-bin/carddisp.pl?gene=GJA1
REN	Renin	Protein Coding	48	GC01M204154	70.86	https://www.genecards.org/cgi-bin/carddisp.pl?gene=REN
TNNI3	Troponin I3, Cardiac Type	Protein Coding	48	GC19M055151	70.71	https://www.genecards.org/cgi-bin/carddisp.pl?gene=TNNI3
RYR2	Ryanodine Receptor 2	Protein Coding	47	GC01P237042	69.55	https://www.genecards.org/cgi-bin/carddisp.pl?gene=RYR2
TBX5	T-Box Transcription Factor 5	Protein Coding	45	GC12M114353	69.44	https://www.genecards.org/cgi-bin/carddisp.pl?gene=TBX5
INS	Insulin	Protein Coding	48	GC11M002159	68.34	https://www.genecards.org/cgi-bin/carddisp.pl?gene=INS
TRPM4	Transient Receptor Potential Cation Channel Subfamily M Member 4	Protein Coding	45	GC19P049157	67.76	https://www.genecards.org/cgi-bin/carddisp.pl?gene=TRPM4
NPPB	Natriuretic Peptide B	Protein Coding	44	GC01M011858	65.66	https://www.genecards.org/cgi-bin/carddisp.pl?gene=NPPB
IL10	Interleukin 10	Protein Coding	47	GC01M206767	65.3	https://www.genecards.org/cgi-bin/carddisp.pl?gene=IL10
KCNQ1	Potassium Voltage-Gated Channel Subfamily Q Member 1	Protein Coding	49	GC11P002444	64.53	https://www.genecards.org/cgi-bin/carddisp.pl?gene=KCNQ1
TGFB1	Transforming Growth Factor Beta 1	Protein Coding	52	GC19M041301	64.52	https://www.genecards.org/cgi-bin/carddisp.pl?gene=TGFB1
GATA6	GATA Binding Protein 6	Protein Coding	47	GC18P022169	63.9	https://www.genecards.org/cgi-bin/carddisp.pl?gene=GATA6
F2	Coagulation Factor II, Thrombin	Protein Coding	48	GC11P046720	63.73	https://www.genecards.org/cgi-bin/carddisp.pl?gene=F2
ELN	Elastin	Protein Coding	44	GC07P074027	63.72	https://www.genecards.org/cgi-bin/carddisp.pl?gene=ELN
DMD	Dystrophin	Protein Coding	46	GC0XM031047	63.38	https://www.genecards.org/cgi-bin/carddisp.pl?gene=DMD
CACNA1C	Calcium Voltage-Gated Channel Subunit Alpha1 C	Protein Coding	48	GC12P001970	63.29	https://www.genecards.org/cgi-bin/carddisp.pl?gene=CACNA1C
GJA5	Gap Junction Protein Alpha 5	Protein Coding	45	GC01M147756	61.81	https://www.genecards.org/cgi-bin/carddisp.pl?gene=GJA5
MYBPC3	Myosin Binding Protein C3	Protein Coding	46	GC11M061124	60.94	https://www.genecards.org/cgi-bin/carddisp.pl?gene=MYBPC3
IGF1	Insulin Like Growth Factor 1	Protein Coding	50	GC12M102395	60.79	https://www.genecards.org/cgi-bin/carddisp.pl?gene=IGF1
DSP	Desmoplakin	Protein Coding	49	GC06P007541	60.14	https://www.genecards.org/cgi-bin/carddisp.pl?gene=DSP
JAG1	Jagged Canonical Notch Ligand 1	Protein Coding	50	GC20M010637	59.88	https://www.genecards.org/cgi-bin/carddisp.pl?gene=JAG1
APOE	Apolipoprotein E	Protein Coding	50	GC19P044906	59.47	https://www.genecards.org/cgi-bin/carddisp.pl?gene=APOE
ADRB1	Adrenoceptor Beta 1	Protein Coding	48	GC10P114044	58.62	https://www.genecards.org/cgi-bin/carddisp.pl?gene=ADRB1
FBN1	Fibrillin 1	Protein Coding	45	GC15M048408	58.47	https://www.genecards.org/cgi-bin/carddisp.pl?gene=FBN1
CD40LG	CD40 Ligand	Protein Coding	47	GC0XP136649	57.25	https://www.genecards.org/cgi-bin/carddisp.pl?gene=CD40LG
NOS3	Nitric Oxide Synthase 3	Protein Coding	51	GC07P150990	56.87	https://www.genecards.org/cgi-bin/carddisp.pl?gene=NOS3
NOTCH1	Notch Receptor 1	Protein Coding	51	GC09M136602	56.32	https://www.genecards.org/cgi-bin/carddisp.pl?gene=NOTCH1
APOB	Apolipoprotein B	Protein Coding	45	GC02M020956	56.08	https://www.genecards.org/cgi-bin/carddisp.pl?gene=APOB
AGTR1	Angiotensin II Receptor Type 1	Protein Coding	51	GC03P148697	54.91	https://www.genecards.org/cgi-bin/carddisp.pl?gene=AGTR1
TLR4	Toll Like Receptor 4	Protein Coding	51	GC09P117704	54.89	https://www.genecards.org/cgi-bin/carddisp.pl?gene=TLR4
KCNH2	Potassium Voltage-Gated Channel Subfamily H Member 2	Protein Coding	49	GC07M150944	54.69	https://www.genecards.org/cgi-bin/carddisp.pl?gene=KCNH2
ZIC3	Zic Family Member 3	Protein Coding	46	GC0XP137566	54.65	https://www.genecards.org/cgi-bin/carddisp.pl?gene=ZIC3
TBX20	T-Box Transcription Factor 20	Protein Coding	41	GC07M035237	54.58	https://www.genecards.org/cgi-bin/carddisp.pl?gene=TBX20
TP53	Tumor Protein P53	Protein Coding	54	GC17M007661	54.5	https://www.genecards.org/cgi-bin/carddisp.pl?gene=TP53
KCNJ2	Potassium Inwardly Rectifying Channel Subfamily J Member 2	Protein Coding	48	GC17P070168	53.78	https://www.genecards.org/cgi-bin/carddisp.pl?gene=KCNJ2
PTPN11	Protein Tyrosine Phosphatase Non-Receptor Type 11	Protein Coding	53	GC12P112418	53.7	https://www.genecards.org/cgi-bin/carddisp.pl?gene=PTPN11
AGT	Angiotensinogen	Protein Coding	49	GC01M230702	53.51	https://www.genecards.org/cgi-bin/carddisp.pl?gene=AGT
FN1	Fibronectin 1	Protein Coding	50	GC02M215360	53.14	https://www.genecards.org/cgi-bin/carddisp.pl?gene=FN1
TTR	Transthyretin	Protein Coding	49	GC18P031557	53.06	https://www.genecards.org/cgi-bin/carddisp.pl?gene=TTR
PPARG	Peroxisome Proliferator Activated Receptor Gamma	Protein Coding	52	GC03P012287	52.91	https://www.genecards.org/cgi-bin/carddisp.pl?gene=PPARG
KCNJ5	Potassium Inwardly Rectifying Channel Subfamily J Member 5	Protein Coding	47	GC11P128891	52.4	https://www.genecards.org/cgi-bin/carddisp.pl?gene=KCNJ5
APOA1	Apolipoprotein A1	Protein Coding	48	GC11M116835	52.03	https://www.genecards.org/cgi-bin/carddisp.pl?gene=APOA1
DES	Desmin	Protein Coding	48	GC02P219418	51.66	https://www.genecards.org/cgi-bin/carddisp.pl?gene=DES
TBX1	T-Box Transcription Factor 1	Protein Coding	42	GC22P019747	51.48	https://www.genecards.org/cgi-bin/carddisp.pl?gene=TBX1
RYR1	Ryanodine Receptor 1	Protein Coding	47	GC19P038528	51.06	https://www.genecards.org/cgi-bin/carddisp.pl?gene=RYR1
MYPN	Myopalladin	Protein Coding	41	GC10P068106	50.88	https://www.genecards.org/cgi-bin/carddisp.pl?gene=MYPN
IFNG	Interferon Gamma	Protein Coding	48	GC12M068064	50.5	https://www.genecards.org/cgi-bin/carddisp.pl?gene=IFNG
ANK2	Ankyrin 2	Protein Coding	41	GC04P112706	50.2	https://www.genecards.org/cgi-bin/carddisp.pl?gene=ANK2
ADRB2	Adrenoceptor Beta 2	Protein Coding	48	GC05P148825	50.06	https://www.genecards.org/cgi-bin/carddisp.pl?gene=ADRB2
HCN4	Hyperpolarization Activated Cyclic Nucleotide Gated Potassium Channel 4	Protein Coding	47	GC15M073319	49.77	https://www.genecards.org/cgi-bin/carddisp.pl?gene=HCN4
THBD	Thrombomodulin	Protein Coding	44	GC20M023026	49.76	https://www.genecards.org/cgi-bin/carddisp.pl?gene=THBD
ACTC1	Actin Alpha Cardiac Muscle 1	Protein Coding	42	GC15M034788	49.46	https://www.genecards.org/cgi-bin/carddisp.pl?gene=ACTC1
SERPINE1	Serpin Family E Member 1	Protein Coding	50	GC07P101127	49.12	https://www.genecards.org/cgi-bin/carddisp.pl?gene=SERPINE1
PLN	Phospholamban	Protein Coding	44	GC06P118548	49.03	https://www.genecards.org/cgi-bin/carddisp.pl?gene=PLN
LEP	Leptin	Protein Coding	47	GC07P128241	48.96	https://www.genecards.org/cgi-bin/carddisp.pl?gene=LEP
FLNA	Filamin A	Protein Coding	49	GC0XM154348	48.85	https://www.genecards.org/cgi-bin/carddisp.pl?gene=FLNA
MTHFR	Methylenetetrahydrofolate Reductase	Protein Coding	47	GC01M011785	48.46	https://www.genecards.org/cgi-bin/carddisp.pl?gene=MTHFR
HFE	Homeostatic Iron Regulator	Protein Coding	43	GC06P026087	47.88	https://www.genecards.org/cgi-bin/carddisp.pl?gene=HFE
CAV3	Caveolin 3	Protein Coding	43	GC03P008733	47.85	https://www.genecards.org/cgi-bin/carddisp.pl?gene=CAV3
HADHA	Hydroxyacyl-CoA Dehydrogenase Trifunctional Multienzyme Complex Subunit Alpha	Protein Coding	45	GC02M026190	47.76	https://www.genecards.org/cgi-bin/carddisp.pl?gene=HADHA
ENG	Endoglin	Protein Coding	46	GC09M127815	47.63	https://www.genecards.org/cgi-bin/carddisp.pl?gene=ENG
TPM1	Tropomyosin 1	Protein Coding	48	GC15P073930	47.39	https://www.genecards.org/cgi-bin/carddisp.pl?gene=TPM1
LDB3	LIM Domain Binding 3	Protein Coding	41	GC10P086666	47.29	https://www.genecards.org/cgi-bin/carddisp.pl?gene=LDB3
MMP2	Matrix Metallopeptidase 2	Protein Coding	53	GC16P055390	47.22	https://www.genecards.org/cgi-bin/carddisp.pl?gene=MMP2
NR3C2	Nuclear Receptor Subfamily 3 Group C Member 2	Protein Coding	48	GC04M148078	47.14	https://www.genecards.org/cgi-bin/carddisp.pl?gene=NR3C2
HAND2	Heart And Neural Crest Derivatives Expressed 2	Protein Coding	43	GC04M173524	47.12	https://www.genecards.org/cgi-bin/carddisp.pl?gene=HAND2
TMEM43	Transmembrane Protein 43	Protein Coding	40	GC03P014124	47.08	https://www.genecards.org/cgi-bin/carddisp.pl?gene=TMEM43
TGFB3	Transforming Growth Factor Beta 3	Protein Coding	47	GC14M075958	46.98	https://www.genecards.org/cgi-bin/carddisp.pl?gene=TGFB3
CCL2	C-C Motif Chemokine Ligand 2	Protein Coding	48	GC17P034255	46.78	https://www.genecards.org/cgi-bin/carddisp.pl?gene=CCL2
RBM20	RNA Binding Motif Protein 20	Protein Coding	35	GC10P110644	46.68	https://www.genecards.org/cgi-bin/carddisp.pl?gene=RBM20
MYL2	Myosin Light Chain 2	Protein Coding	49	GC12M110910	46.5	https://www.genecards.org/cgi-bin/carddisp.pl?gene=MYL2
CPT2	Carnitine Palmitoyltransferase 2	Protein Coding	48	GC01P053196	46.44	https://www.genecards.org/cgi-bin/carddisp.pl?gene=CPT2
GATA5	GATA Binding Protein 5	Protein Coding	39	GC20M062464	45.83	https://www.genecards.org/cgi-bin/carddisp.pl?gene=GATA5
NODAL	Nodal Growth Differentiation Factor	Protein Coding	42	GC10M070431	45.46	https://www.genecards.org/cgi-bin/carddisp.pl?gene=NODAL
TERT	Telomerase Reverse Transcriptase	Protein Coding	51	GC05M001253	45.43	https://www.genecards.org/cgi-bin/carddisp.pl?gene=TERT
CAV1	Caveolin 1	Protein Coding	48	GC07P116524	45.36	https://www.genecards.org/cgi-bin/carddisp.pl?gene=CAV1
SOD1	Superoxide Dismutase 1	Protein Coding	51	GC21P031659	45.3	https://www.genecards.org/cgi-bin/carddisp.pl?gene=SOD1
CRP	C-Reactive Protein	Protein Coding	46	GC01M159716	45.3	https://www.genecards.org/cgi-bin/carddisp.pl?gene=CRP
GLA	Galactosidase Alpha	Protein Coding	48	GC0XM101393	45.27	https://www.genecards.org/cgi-bin/carddisp.pl?gene=GLA
EDN1	Endothelin 1	Protein Coding	47	GC06P012290	45.18	https://www.genecards.org/cgi-bin/carddisp.pl?gene=EDN1
TAZ	Tafazzin	Protein Coding	44	GC0XP154411	45.18	https://www.genecards.org/cgi-bin/carddisp.pl?gene=TAZ
DSG2	Desmoglein 2	Protein Coding	45	GC18P031498	45.14	https://www.genecards.org/cgi-bin/carddisp.pl?gene=DSG2
AKT1	AKT Serine/Threonine Kinase 1	Protein Coding	54	GC14M104769	45.06	https://www.genecards.org/cgi-bin/carddisp.pl?gene=AKT1
KCNE2	Potassium Voltage-Gated Channel Subfamily E Regulatory Subunit 2	Protein Coding	41	GC21P034364	44.88	https://www.genecards.org/cgi-bin/carddisp.pl?gene=KCNE2
LPL	Lipoprotein Lipase	Protein Coding	49	GC08P019901	44.78	https://www.genecards.org/cgi-bin/carddisp.pl?gene=LPL
VCL	Vinculin	Protein Coding	47	GC10P073995	44.57	https://www.genecards.org/cgi-bin/carddisp.pl?gene=VCL
PON1	Paraoxonase 1	Protein Coding	45	GC07M095297	44.49	https://www.genecards.org/cgi-bin/carddisp.pl?gene=PON1
LPA	Lipoprotein(A)	Protein Coding	41	GC06M160531	44.39	https://www.genecards.org/cgi-bin/carddisp.pl?gene=LPA
SMAD4	SMAD Family Member 4	Protein Coding	50	GC18P051028	44.18	https://www.genecards.org/cgi-bin/carddisp.pl?gene=SMAD4
KCNE1	Potassium Voltage-Gated Channel Subfamily E Regulatory Subunit 1	Protein Coding	44	GC21M034446	44.13	https://www.genecards.org/cgi-bin/carddisp.pl?gene=KCNE1
RTEL1	Regulator Of Telomere Elongation Helicase 1	Protein Coding	40	GC20P063658	44.09	https://www.genecards.org/cgi-bin/carddisp.pl?gene=RTEL1
CHD7	Chromodomain Helicase DNA Binding Protein 7	Protein Coding	45	GC08P060678	44.07	https://www.genecards.org/cgi-bin/carddisp.pl?gene=CHD7
BMPR2	Bone Morphogenetic Protein Receptor Type 2	Protein Coding	50	GC02P202376	43.8	https://www.genecards.org/cgi-bin/carddisp.pl?gene=BMPR2
SCN1B	Sodium Voltage-Gated Channel Beta Subunit 1	Protein Coding	44	GC19P035030	43.67	https://www.genecards.org/cgi-bin/carddisp.pl?gene=SCN1B
HLA-DRB1	Major Histocompatibility Complex, Class II, DR Beta 1	Protein Coding	46	GC06M032578	43.64	https://www.genecards.org/cgi-bin/carddisp.pl?gene=HLA-DRB1
HRAS	HRas Proto-Oncogene, GTPase	Protein Coding	52	GC11M000635	43.64	https://www.genecards.org/cgi-bin/carddisp.pl?gene=HRAS
LDLR	Low Density Lipoprotein Receptor	Protein Coding	49	GC19P011061	43.46	https://www.genecards.org/cgi-bin/carddisp.pl?gene=LDLR
WT1	WT1 Transcription Factor	Protein Coding	49	GC11M032365	43.34	https://www.genecards.org/cgi-bin/carddisp.pl?gene=WT1
GAA	Glucosidase Alpha, Acid	Protein Coding	47	GC17P080101	43.29	https://www.genecards.org/cgi-bin/carddisp.pl?gene=GAA
FLNC	Filamin C	Protein Coding	44	GC07P128830	43.17	https://www.genecards.org/cgi-bin/carddisp.pl?gene=FLNC
CYP11B2	Cytochrome P450 Family 11 Subfamily B Member 2	Protein Coding	47	GC08M142910	42.69	https://www.genecards.org/cgi-bin/carddisp.pl?gene=CYP11B2
STAT3	Signal Transducer And Activator Of Transcription 3	Protein Coding	52	GC17M042313	42.64	https://www.genecards.org/cgi-bin/carddisp.pl?gene=STAT3
TGFB2	Transforming Growth Factor Beta 2	Protein Coding	50	GC01P218345	42.59	https://www.genecards.org/cgi-bin/carddisp.pl?gene=TGFB2
HMOX1	Heme Oxygenase 1	Protein Coding	52	GC22P035380	42.32	https://www.genecards.org/cgi-bin/carddisp.pl?gene=HMOX1
PKP2	Plakophilin 2	Protein Coding	45	GC12M032790	42.22	https://www.genecards.org/cgi-bin/carddisp.pl?gene=PKP2
ERCC6	ERCC Excision Repair 6, Chromatin Remodeling Factor	Protein Coding	45	GC10M049454	42.2	https://www.genecards.org/cgi-bin/carddisp.pl?gene=ERCC6
POMC	Proopiomelanocortin	Protein Coding	48	GC02M025160	42.12	https://www.genecards.org/cgi-bin/carddisp.pl?gene=POMC
SOS1	SOS Ras/Rac Guanine Nucleotide Exchange Factor 1	Protein Coding	47	GC02M038981	41.92	https://www.genecards.org/cgi-bin/carddisp.pl?gene=SOS1
DTNA	Dystrobrevin Alpha	Protein Coding	42	GC18P034493	41.87	https://www.genecards.org/cgi-bin/carddisp.pl?gene=DTNA
MYL3	Myosin Light Chain 3	Protein Coding	44	GC03M046836	41.75	https://www.genecards.org/cgi-bin/carddisp.pl?gene=MYL3
SPP1	Secreted Phosphoprotein 1	Protein Coding	46	GC04P087975	41.55	https://www.genecards.org/cgi-bin/carddisp.pl?gene=SPP1
CRYAB	Crystallin Alpha B	Protein Coding	45	GC11M111908	41.5	https://www.genecards.org/cgi-bin/carddisp.pl?gene=CRYAB
ABCC9	ATP Binding Cassette Subfamily C Member 9	Protein Coding	44	GC12M021797	41.39	https://www.genecards.org/cgi-bin/carddisp.pl?gene=ABCC9
MMP3	Matrix Metallopeptidase 3	Protein Coding	51	GC11M102835	41.36	https://www.genecards.org/cgi-bin/carddisp.pl?gene=MMP3
POLG	DNA Polymerase Gamma, Catalytic Subunit	Protein Coding	45	GC15M089316	41.14	https://www.genecards.org/cgi-bin/carddisp.pl?gene=POLG
BMP2	Bone Morphogenetic Protein 2	Protein Coding	47	GC20P006696	40.97	https://www.genecards.org/cgi-bin/carddisp.pl?gene=BMP2
BMP4	Bone Morphogenetic Protein 4	Protein Coding	49	GC14M053949	40.9	https://www.genecards.org/cgi-bin/carddisp.pl?gene=BMP4
CITED2	Cbp/P300 Interacting Transactivator With Glu/Asp Rich Carboxy-Terminal Domain 2	Protein Coding	44	GC06M139371	40.88	https://www.genecards.org/cgi-bin/carddisp.pl?gene=CITED2
KRAS	KRAS Proto-Oncogene, GTPase	Protein Coding	51	GC12M025204	40.81	https://www.genecards.org/cgi-bin/carddisp.pl?gene=KRAS
CCR6	C-C Motif Chemokine Receptor 6	Protein Coding	44	GC06P167111	40.64	https://www.genecards.org/cgi-bin/carddisp.pl?gene=CCR6
JUP	Junction Plakoglobin	Protein Coding	47	GC17M041754	40.63	https://www.genecards.org/cgi-bin/carddisp.pl?gene=JUP
CASQ2	Calsequestrin 2	Protein Coding	44	GC01M115700	40.37	https://www.genecards.org/cgi-bin/carddisp.pl?gene=CASQ2
CFTR	CF Transmembrane Conductance Regulator	Protein Coding	51	GC07P117287	40.35	https://www.genecards.org/cgi-bin/carddisp.pl?gene=CFTR
BAG3	BAG Cochaperone 3	Protein Coding	44	GC10P119651	40.31	https://www.genecards.org/cgi-bin/carddisp.pl?gene=BAG3
SHH	Sonic Hedgehog Signaling Molecule	Protein Coding	50	GC07M155799	40.3	https://www.genecards.org/cgi-bin/carddisp.pl?gene=SHH
CACNB2	Calcium Voltage-Gated Channel Auxiliary Subunit Beta 2	Protein Coding	47	GC10P018165	40.22	https://www.genecards.org/cgi-bin/carddisp.pl?gene=CACNB2
ACADVL	Acyl-CoA Dehydrogenase Very Long Chain	Protein Coding	45	GC17P007219	40.21	https://www.genecards.org/cgi-bin/carddisp.pl?gene=ACADVL
SDHA	Succinate Dehydrogenase Complex Flavoprotein Subunit A	Protein Coding	46	GC05P000208	40.15	https://www.genecards.org/cgi-bin/carddisp.pl?gene=SDHA
FAS	Fas Cell Surface Death Receptor	Protein Coding	50	GC10P088969	40.11	https://www.genecards.org/cgi-bin/carddisp.pl?gene=FAS
MIR21	MicroRNA 21	RNA Gene	24	GC17P059841	40.05	https://www.genecards.org/cgi-bin/carddisp.pl?gene=MIR21
ACTN2	Actinin Alpha 2	Protein Coding	47	GC01P236686	39.93	https://www.genecards.org/cgi-bin/carddisp.pl?gene=ACTN2
FOS	Fos Proto-Oncogene, AP-1 Transcription Factor Subunit	Protein Coding	50	GC14P075278	39.86	https://www.genecards.org/cgi-bin/carddisp.pl?gene=FOS
PITX2	Paired Like Homeodomain 2	Protein Coding	47	GC04M110617	39.76	https://www.genecards.org/cgi-bin/carddisp.pl?gene=PITX2
CCN2	Cellular Communication Network Factor 2	Protein Coding	39	GC06M131948	39.66	https://www.genecards.org/cgi-bin/carddisp.pl?gene=CCN2
MECP2	Methyl-CpG Binding Protein 2	Protein Coding	45	GC0XM154021	39.65	https://www.genecards.org/cgi-bin/carddisp.pl?gene=MECP2
BRAF	B-Raf Proto-Oncogene, Serine/Threonine Kinase	Protein Coding	54	GC07M140719	39.41	https://www.genecards.org/cgi-bin/carddisp.pl?gene=BRAF
CRELD1	Cysteine Rich With EGF Like Domains 1	Protein Coding	39	GC03P009960	39.37	https://www.genecards.org/cgi-bin/carddisp.pl?gene=CRELD1
FMR1	FMRP Translational Regulator 1	Protein Coding	44	GC0XP147913	39.35	https://www.genecards.org/cgi-bin/carddisp.pl?gene=FMR1
LOX	Lysyl Oxidase	Protein Coding	44	GC05M122063	39.23	https://www.genecards.org/cgi-bin/carddisp.pl?gene=LOX
MYOT	Myotilin	Protein Coding	41	GC05P137867	39.21	https://www.genecards.org/cgi-bin/carddisp.pl?gene=MYOT
MIR146A	MicroRNA 146a	RNA Gene	22	GC05P160485	39.15	https://www.genecards.org/cgi-bin/carddisp.pl?gene=MIR146A
AKAP9	A-Kinase Anchoring Protein 9	Protein Coding	43	GC07P091940	39.1	https://www.genecards.org/cgi-bin/carddisp.pl?gene=AKAP9
ANKRD1	Ankyrin Repeat Domain 1	Protein Coding	42	GC10M090912	39.06	https://www.genecards.org/cgi-bin/carddisp.pl?gene=ANKRD1
SLC17A5	Solute Carrier Family 17 Member 5	Protein Coding	44	GC06M073593	39.06	https://www.genecards.org/cgi-bin/carddisp.pl?gene=SLC17A5
LAMA2	Laminin Subunit Alpha 2	Protein Coding	43	GC06P128863	38.95	https://www.genecards.org/cgi-bin/carddisp.pl?gene=LAMA2
ENPP1	Ectonucleotide Pyrophosphatase/Phosphodiesterase 1	Protein Coding	47	GC06P131808	38.88	https://www.genecards.org/cgi-bin/carddisp.pl?gene=ENPP1
GLI3	GLI Family Zinc Finger 3	Protein Coding	48	GC07M041960	38.87	https://www.genecards.org/cgi-bin/carddisp.pl?gene=GLI3
CSRP3	Cysteine And Glycine Rich Protein 3	Protein Coding	41	GC11M019160	38.82	https://www.genecards.org/cgi-bin/carddisp.pl?gene=CSRP3
FKRP	Fukutin Related Protein	Protein Coding	40	GC19P046746	38.76	https://www.genecards.org/cgi-bin/carddisp.pl?gene=FKRP
HAMP	Hepcidin Antimicrobial Peptide	Protein Coding	44	GC19P038216	38.67	https://www.genecards.org/cgi-bin/carddisp.pl?gene=HAMP
ECE1	Endothelin Converting Enzyme 1	Protein Coding	47	GC01M021217	38.62	https://www.genecards.org/cgi-bin/carddisp.pl?gene=ECE1
MT-CYB	Mitochondrially Encoded Cytochrome B	Protein Coding	31	GCMTP014749	38.59	https://www.genecards.org/cgi-bin/carddisp.pl?gene=MT-CYB
PRDM16	PR/SET Domain 16	Protein Coding	45	GC01P003068	38.58	https://www.genecards.org/cgi-bin/carddisp.pl?gene=PRDM16
MAP2K2	Mitogen-Activated Protein Kinase Kinase 2	Protein Coding	53	GC19M004090	38.46	https://www.genecards.org/cgi-bin/carddisp.pl?gene=MAP2K2
BBS2	Bardet-Biedl Syndrome 2	Protein Coding	41	GC16M056467	38.44	https://www.genecards.org/cgi-bin/carddisp.pl?gene=BBS2
CFC1	Cripto, FRL-1, Cryptic Family 1	Protein Coding	37	GC02M130592	38.36	https://www.genecards.org/cgi-bin/carddisp.pl?gene=CFC1
FGF23	Fibroblast Growth Factor 23	Protein Coding	45	GC12M004368	38.07	https://www.genecards.org/cgi-bin/carddisp.pl?gene=FGF23
ACTB	Actin Beta	Protein Coding	49	GC07M005527	38.02	https://www.genecards.org/cgi-bin/carddisp.pl?gene=ACTB
IL1B	Interleukin 1 Beta	Protein Coding	48	GC02M112829	37.84	https://www.genecards.org/cgi-bin/carddisp.pl?gene=IL1B
FGF8	Fibroblast Growth Factor 8	Protein Coding	47	GC10M101770	37.84	https://www.genecards.org/cgi-bin/carddisp.pl?gene=FGF8
EVC2	EvC Ciliary Complex Subunit 2	Protein Coding	39	GC04M005534	37.81	https://www.genecards.org/cgi-bin/carddisp.pl?gene=EVC2
COL3A1	Collagen Type III Alpha 1 Chain	Protein Coding	47	GC02P188974	37.74	https://www.genecards.org/cgi-bin/carddisp.pl?gene=COL3A1
HADHB	Hydroxyacyl-CoA Dehydrogenase Trifunctional Multienzyme Complex Subunit Beta	Protein Coding	47	GC02P026243	37.59	https://www.genecards.org/cgi-bin/carddisp.pl?gene=HADHB
MT-CO1	Mitochondrially Encoded Cytochrome C Oxidase I	Protein Coding	32	GCMTP005906	37.56	https://www.genecards.org/cgi-bin/carddisp.pl?gene=MT-CO1
MMP1	Matrix Metallopeptidase 1	Protein Coding	51	GC11M102810	37.46	https://www.genecards.org/cgi-bin/carddisp.pl?gene=MMP1
ACTA1	Actin Alpha 1, Skeletal Muscle	Protein Coding	47	GC01M229431	37.37	https://www.genecards.org/cgi-bin/carddisp.pl?gene=ACTA1
GBA	Glucosylceramidase Beta	Protein Coding	47	GC01M155234	37.25	https://www.genecards.org/cgi-bin/carddisp.pl?gene=GBA
ISL1	ISL LIM Homeobox 1	Protein Coding	45	GC05P051383	37.22	https://www.genecards.org/cgi-bin/carddisp.pl?gene=ISL1
DSC2	Desmocollin 2	Protein Coding	45	GC18M031058	37.18	https://www.genecards.org/cgi-bin/carddisp.pl?gene=DSC2
COMT	Catechol-O-Methyltransferase	Protein Coding	51	GC22P019941	37.14	https://www.genecards.org/cgi-bin/carddisp.pl?gene=COMT
CTLA4	Cytotoxic T-Lymphocyte Associated Protein 4	Protein Coding	45	GC02P203867	37.13	https://www.genecards.org/cgi-bin/carddisp.pl?gene=CTLA4
LAMP2	Lysosomal Associated Membrane Protein 2	Protein Coding	44	GC0XM120426	37.1	https://www.genecards.org/cgi-bin/carddisp.pl?gene=LAMP2
RAF1	Raf-1 Proto-Oncogene, Serine/Threonine Kinase	Protein Coding	54	GC03M012583	37.06	https://www.genecards.org/cgi-bin/carddisp.pl?gene=RAF1
ACTA2	Actin Alpha 2, Smooth Muscle	Protein Coding	48	GC10M088935	36.98	https://www.genecards.org/cgi-bin/carddisp.pl?gene=ACTA2
EYA4	EYA Transcriptional Coactivator And Phosphatase 4	Protein Coding	43	GC06P133240	36.86	https://www.genecards.org/cgi-bin/carddisp.pl?gene=EYA4
ABL1	ABL Proto-Oncogene 1, Non-Receptor Tyrosine Kinase	Protein Coding	52	GC09P130713	36.79	https://www.genecards.org/cgi-bin/carddisp.pl?gene=ABL1
EVC	EvC Ciliary Complex Subunit 1	Protein Coding	38	GC04P005712	36.79	https://www.genecards.org/cgi-bin/carddisp.pl?gene=EVC
B2M	Beta-2-Microglobulin	Protein Coding	48	GC15P044711	36.78	https://www.genecards.org/cgi-bin/carddisp.pl?gene=B2M
PKD1	Polycystin 1, Transient Receptor Potential Channel Interacting	Protein Coding	45	GC16M002348	36.61	https://www.genecards.org/cgi-bin/carddisp.pl?gene=PKD1
CEP290	Centrosomal Protein 290	Protein Coding	40	GC12M088049	36.58	https://www.genecards.org/cgi-bin/carddisp.pl?gene=CEP290
AVP	Arginine Vasopressin	Protein Coding	45	GC20M003082	36.5	https://www.genecards.org/cgi-bin/carddisp.pl?gene=AVP
TGFBR1	Transforming Growth Factor Beta Receptor 1	Protein Coding	52	GC09P099104	36.35	https://www.genecards.org/cgi-bin/carddisp.pl?gene=TGFBR1
ABCA1	ATP Binding Cassette Subfamily A Member 1	Protein Coding	48	GC09M104781	36.12	https://www.genecards.org/cgi-bin/carddisp.pl?gene=ABCA1
PKD2	Polycystin 2, Transient Receptor Potential Cation Channel	Protein Coding	46	GC04P088007	36.04	https://www.genecards.org/cgi-bin/carddisp.pl?gene=PKD2
TRDN	Triadin	Protein Coding	41	GC06M123198	35.91	https://www.genecards.org/cgi-bin/carddisp.pl?gene=TRDN
ZFPM2	Zinc Finger Protein, FOG Family Member 2	Protein Coding	41	GC08P104590	35.91	https://www.genecards.org/cgi-bin/carddisp.pl?gene=ZFPM2
TGFBR2	Transforming Growth Factor Beta Receptor 2	Protein Coding	51	GC03P030623	35.9	https://www.genecards.org/cgi-bin/carddisp.pl?gene=TGFBR2
PSEN1	Presenilin 1	Protein Coding	52	GC14P073136	35.89	https://www.genecards.org/cgi-bin/carddisp.pl?gene=PSEN1
XDH	Xanthine Dehydrogenase	Protein Coding	47	GC02M031294	35.88	https://www.genecards.org/cgi-bin/carddisp.pl?gene=XDH
FXN	Frataxin	Protein Coding	46	GC09P069035	35.72	https://www.genecards.org/cgi-bin/carddisp.pl?gene=FXN
LCAT	Lecithin-Cholesterol Acyltransferase	Protein Coding	47	GC16M067939	35.7	https://www.genecards.org/cgi-bin/carddisp.pl?gene=LCAT
CACNA1D	Calcium Voltage-Gated Channel Subunit Alpha1 D	Protein Coding	47	GC03P053328	35.62	https://www.genecards.org/cgi-bin/carddisp.pl?gene=CACNA1D
ESR1	Estrogen Receptor 1	Protein Coding	53	GC06P151656	35.6	https://www.genecards.org/cgi-bin/carddisp.pl?gene=ESR1
APOC3	Apolipoprotein C3	Protein Coding	43	GC11P116829	35.5	https://www.genecards.org/cgi-bin/carddisp.pl?gene=APOC3
TNFRSF1A	TNF Receptor Superfamily Member 1A	Protein Coding	49	GC12M006328	35.45	https://www.genecards.org/cgi-bin/carddisp.pl?gene=TNFRSF1A
NKX2-6	NK2 Homeobox 6	Protein Coding	36	GC08M023702	35.35	https://www.genecards.org/cgi-bin/carddisp.pl?gene=NKX2-6
ACAD9	Acyl-CoA Dehydrogenase Family Member 9	Protein Coding	43	GC03P130611	35.24	https://www.genecards.org/cgi-bin/carddisp.pl?gene=ACAD9
SCO2	Synthesis Of Cytochrome C Oxidase 2	Protein Coding	45	GC22M050523	35.22	https://www.genecards.org/cgi-bin/carddisp.pl?gene=SCO2
PTEN	Phosphatase And Tensin Homolog	Protein Coding	52	GC10P087863	35.09	https://www.genecards.org/cgi-bin/carddisp.pl?gene=PTEN
CACNA1S	Calcium Voltage-Gated Channel Subunit Alpha1 S	Protein Coding	48	GC01M201008	35.05	https://www.genecards.org/cgi-bin/carddisp.pl?gene=CACNA1S
EDNRB	Endothelin Receptor Type B	Protein Coding	49	GC13M077895	35.04	https://www.genecards.org/cgi-bin/carddisp.pl?gene=EDNRB
PCSK9	Proprotein Convertase Subtilisin/Kexin Type 9	Protein Coding	51	GC01P055039	34.94	https://www.genecards.org/cgi-bin/carddisp.pl?gene=PCSK9
TBX4	T-Box Transcription Factor 4	Protein Coding	41	GC17P061451	34.88	https://www.genecards.org/cgi-bin/carddisp.pl?gene=TBX4
MTR	5-Methyltetrahydrofolate-Homocysteine Methyltransferase	Protein Coding	46	GC01P236795	34.81	https://www.genecards.org/cgi-bin/carddisp.pl?gene=MTR
MAP2K1	Mitogen-Activated Protein Kinase Kinase 1	Protein Coding	54	GC15P066386	34.74	https://www.genecards.org/cgi-bin/carddisp.pl?gene=MAP2K1
FGFR1	Fibroblast Growth Factor Receptor 1	Protein Coding	55	GC08M038400	34.66	https://www.genecards.org/cgi-bin/carddisp.pl?gene=FGFR1
DNAJC19	DnaJ Heat Shock Protein Family (Hsp40) Member C19	Protein Coding	41	GC03M180983	34.61	https://www.genecards.org/cgi-bin/carddisp.pl?gene=DNAJC19
ITGB3	Integrin Subunit Beta 3	Protein Coding	49	GC17P047254	34.43	https://www.genecards.org/cgi-bin/carddisp.pl?gene=ITGB3
RETN	Resistin	Protein Coding	43	GC19P007669	34.38	https://www.genecards.org/cgi-bin/carddisp.pl?gene=RETN
COL1A1	Collagen Type I Alpha 1 Chain	Protein Coding	50	GC17M050183	34.37	https://www.genecards.org/cgi-bin/carddisp.pl?gene=COL1A1
TMEM70	Transmembrane Protein 70	Protein Coding	38	GC08P073972	34.31	https://www.genecards.org/cgi-bin/carddisp.pl?gene=TMEM70
C3	Complement C3	Protein Coding	47	GC19M006677	34.26	https://www.genecards.org/cgi-bin/carddisp.pl?gene=C3
MIR126	MicroRNA 126	RNA Gene	22	GC09P136670	34.24	https://www.genecards.org/cgi-bin/carddisp.pl?gene=MIR126
VWF	Von Willebrand Factor	Protein Coding	48	GC12M005917	34.23	https://www.genecards.org/cgi-bin/carddisp.pl?gene=VWF
GDF1	Growth Differentiation Factor 1	Protein Coding	37	GC19M018843	34.23	https://www.genecards.org/cgi-bin/carddisp.pl?gene=GDF1
GHRL	Ghrelin And Obestatin Prepropeptide	Protein Coding	43	GC03M010285	34.19	https://www.genecards.org/cgi-bin/carddisp.pl?gene=GHRL
TNNC1	Troponin C1, Slow Skeletal And Cardiac Type	Protein Coding	45	GC03M052452	34.15	https://www.genecards.org/cgi-bin/carddisp.pl?gene=TNNC1
CFH	Complement Factor H	Protein Coding	45	GC01P196621	34.1	https://www.genecards.org/cgi-bin/carddisp.pl?gene=CFH
TCAP	Titin-Cap	Protein Coding	42	GC17P039664	33.98	https://www.genecards.org/cgi-bin/carddisp.pl?gene=TCAP
STAT1	Signal Transducer And Activator Of Transcription 1	Protein Coding	53	GC02M190908	33.89	https://www.genecards.org/cgi-bin/carddisp.pl?gene=STAT1
TF	Transferrin	Protein Coding	49	GC03P133666	33.88	https://www.genecards.org/cgi-bin/carddisp.pl?gene=TF
RPGRIP1L	RPGRIP1 Like	Protein Coding	39	GC16M053597	33.87	https://www.genecards.org/cgi-bin/carddisp.pl?gene=RPGRIP1L
SALL1	Spalt Like Transcription Factor 1	Protein Coding	44	GC16M051135	33.86	https://www.genecards.org/cgi-bin/carddisp.pl?gene=SALL1
SMAD3	SMAD Family Member 3	Protein Coding	49	GC15P067063	33.85	https://www.genecards.org/cgi-bin/carddisp.pl?gene=SMAD3
MEF2A	Myocyte Enhancer Factor 2A	Protein Coding	47	GC15P099565	33.81	https://www.genecards.org/cgi-bin/carddisp.pl?gene=MEF2A
SLC22A5	Solute Carrier Family 22 Member 5	Protein Coding	46	GC05P132369	33.68	https://www.genecards.org/cgi-bin/carddisp.pl?gene=SLC22A5
BBS1	Bardet-Biedl Syndrome 1	Protein Coding	38	GC11P066499	33.66	https://www.genecards.org/cgi-bin/carddisp.pl?gene=BBS1
ABCC8	ATP Binding Cassette Subfamily C Member 8	Protein Coding	45	GC11M017392	33.66	https://www.genecards.org/cgi-bin/carddisp.pl?gene=ABCC8
TRMU	TRNA 5-Methylaminomethyl-2-Thiouridylate Methyltransferase	Protein Coding	39	GC22P046330	33.51	https://www.genecards.org/cgi-bin/carddisp.pl?gene=TRMU
SELENON	Selenoprotein N	Protein Coding	32	GC01P025800	33.49	https://www.genecards.org/cgi-bin/carddisp.pl?gene=SELENON
CCR5	C-C Motif Chemokine Receptor 5	Protein Coding	46	GC03P046383	33.49	https://www.genecards.org/cgi-bin/carddisp.pl?gene=CCR5
NF1	Neurofibromin 1	Protein Coding	48	GC17P031094	33.49	https://www.genecards.org/cgi-bin/carddisp.pl?gene=NF1
HLA-B	Major Histocompatibility Complex, Class I, B	Protein Coding	45	GC06M031315	33.47	https://www.genecards.org/cgi-bin/carddisp.pl?gene=HLA-B
INSR	Insulin Receptor	Protein Coding	54	GC19M007112	33.39	https://www.genecards.org/cgi-bin/carddisp.pl?gene=INSR
TMEM67	Transmembrane Protein 67	Protein Coding	37	GC08P093754	33.37	https://www.genecards.org/cgi-bin/carddisp.pl?gene=TMEM67
ALMS1	ALMS1 Centrosome And Basal Body Associated Protein	Protein Coding	41	GC02P073385	33.36	https://www.genecards.org/cgi-bin/carddisp.pl?gene=ALMS1
ACADM	Acyl-CoA Dehydrogenase Medium Chain	Protein Coding	47	GC01P075724	33.34	https://www.genecards.org/cgi-bin/carddisp.pl?gene=ACADM
SERPINA1	Serpin Family A Member 1	Protein Coding	49	GC14M094376	33.3	https://www.genecards.org/cgi-bin/carddisp.pl?gene=SERPINA1
SCN4B	Sodium Voltage-Gated Channel Beta Subunit 4	Protein Coding	43	GC11M118134	33.28	https://www.genecards.org/cgi-bin/carddisp.pl?gene=SCN4B
KCNJ11	Potassium Inwardly Rectifying Channel Subfamily J Member 11	Protein Coding	47	GC11M017364	33.28	https://www.genecards.org/cgi-bin/carddisp.pl?gene=KCNJ11
MYOCD	Myocardin	Protein Coding	41	GC17P012665	33.27	https://www.genecards.org/cgi-bin/carddisp.pl?gene=MYOCD
GNAS	GNAS Complex Locus	Protein Coding	50	GC20P058839	33.21	https://www.genecards.org/cgi-bin/carddisp.pl?gene=GNAS
KCND3	Potassium Voltage-Gated Channel Subfamily D Member 3	Protein Coding	46	GC01M111770	33.19	https://www.genecards.org/cgi-bin/carddisp.pl?gene=KCND3
MT-ATP6	Mitochondrially Encoded ATP Synthase Membrane Subunit 6	Protein Coding	31	GCMTP008531	33.19	https://www.genecards.org/cgi-bin/carddisp.pl?gene=MT-ATP6
EP300	E1A Binding Protein P300	Protein Coding	50	GC22P041091	33.17	https://www.genecards.org/cgi-bin/carddisp.pl?gene=EP300
EPO	Erythropoietin	Protein Coding	41	GC07P100720	33.16	https://www.genecards.org/cgi-bin/carddisp.pl?gene=EPO
HJV	Hemojuvelin BMP Co-Receptor	Protein Coding	35	GC01M146018	33.15	https://www.genecards.org/cgi-bin/carddisp.pl?gene=HJV
CD2AP	CD2 Associated Protein	Protein Coding	43	GC06P047777	33.12	https://www.genecards.org/cgi-bin/carddisp.pl?gene=CD2AP
VEGFA	Vascular Endothelial Growth Factor A	Protein Coding	48	GC06P043770	33.07	https://www.genecards.org/cgi-bin/carddisp.pl?gene=VEGFA
SOX9	SRY-Box Transcription Factor 9	Protein Coding	47	GC17P072121	33.01	https://www.genecards.org/cgi-bin/carddisp.pl?gene=SOX9
MYH11	Myosin Heavy Chain 11	Protein Coding	45	GC16M015704	33.01	https://www.genecards.org/cgi-bin/carddisp.pl?gene=MYH11
MKKS	McKusick-Kaufman Syndrome	Protein Coding	39	GC20M010412	32.93	https://www.genecards.org/cgi-bin/carddisp.pl?gene=MKKS
TSC2	TSC Complex Subunit 2	Protein Coding	50	GC16P002436	32.92	https://www.genecards.org/cgi-bin/carddisp.pl?gene=TSC2
SGCD	Sarcoglycan Delta	Protein Coding	45	GC05P155686	32.87	https://www.genecards.org/cgi-bin/carddisp.pl?gene=SGCD
TNFSF11	TNF Superfamily Member 11	Protein Coding	47	GC13P042562	32.83	https://www.genecards.org/cgi-bin/carddisp.pl?gene=TNFSF11
CYP2C9	Cytochrome P450 Family 2 Subfamily C Member 9	Protein Coding	48	GC10P094938	32.78	https://www.genecards.org/cgi-bin/carddisp.pl?gene=CYP2C9
NEXN	Nexilin F-Actin Binding Protein	Protein Coding	39	GC01P077898	32.71	https://www.genecards.org/cgi-bin/carddisp.pl?gene=NEXN
NR5A1	Nuclear Receptor Subfamily 5 Group A Member 1	Protein Coding	50	GC09M124481	32.66	https://www.genecards.org/cgi-bin/carddisp.pl?gene=NR5A1
KCNJ8	Potassium Inwardly Rectifying Channel Subfamily J Member 8	Protein Coding	43	GC12M021764	32.58	https://www.genecards.org/cgi-bin/carddisp.pl?gene=KCNJ8
FBN2	Fibrillin 2	Protein Coding	41	GC05M128257	32.54	https://www.genecards.org/cgi-bin/carddisp.pl?gene=FBN2
F5	Coagulation Factor V	Protein Coding	45	GC01M169511	32.52	https://www.genecards.org/cgi-bin/carddisp.pl?gene=F5
FGFR3	Fibroblast Growth Factor Receptor 3	Protein Coding	55	GC04P001795	32.46	https://www.genecards.org/cgi-bin/carddisp.pl?gene=FGFR3
CORIN	Corin, Serine Peptidase	Protein Coding	44	GC04M047596	32.37	https://www.genecards.org/cgi-bin/carddisp.pl?gene=CORIN
SNTA1	Syntrophin Alpha 1	Protein Coding	43	GC20M033407	32.31	https://www.genecards.org/cgi-bin/carddisp.pl?gene=SNTA1
VDR	Vitamin D Receptor	Protein Coding	51	GC12M047841	32.3	https://www.genecards.org/cgi-bin/carddisp.pl?gene=VDR
NR2F2	Nuclear Receptor Subfamily 2 Group F Member 2	Protein Coding	48	GC15P096325	32.29	https://www.genecards.org/cgi-bin/carddisp.pl?gene=NR2F2
IGF2	Insulin Like Growth Factor 2	Protein Coding	48	GC11M002130	32.28	https://www.genecards.org/cgi-bin/carddisp.pl?gene=IGF2
RET	Ret Proto-Oncogene	Protein Coding	53	GC10P043081	32.19	https://www.genecards.org/cgi-bin/carddisp.pl?gene=RET
MIR17	MicroRNA 17	RNA Gene	21	GC13P091350	32.11	https://www.genecards.org/cgi-bin/carddisp.pl?gene=MIR17
HLA-DQB1	Major Histocompatibility Complex, Class II, DQ Beta 1	Protein Coding	44	GC06M032804	32.08	https://www.genecards.org/cgi-bin/carddisp.pl?gene=HLA-DQB1
PON2	Paraoxonase 2	Protein Coding	42	GC07M095404	32.04	https://www.genecards.org/cgi-bin/carddisp.pl?gene=PON2
PRKG1	Protein Kinase CGMP-Dependent 1	Protein Coding	51	GC10P050991	32.03	https://www.genecards.org/cgi-bin/carddisp.pl?gene=PRKG1
KCNA5	Potassium Voltage-Gated Channel Subfamily A Member 5	Protein Coding	45	GC12P005043	31.99	https://www.genecards.org/cgi-bin/carddisp.pl?gene=KCNA5
OFD1	OFD1 Centriole And Centriolar Satellite Protein	Protein Coding	41	GC0XP013734	31.98	https://www.genecards.org/cgi-bin/carddisp.pl?gene=OFD1
MKS1	MKS Transition Zone Complex Subunit 1	Protein Coding	40	GC17M058205	31.97	https://www.genecards.org/cgi-bin/carddisp.pl?gene=MKS1
WDR19	WD Repeat Domain 19	Protein Coding	38	GC04P039184	31.77	https://www.genecards.org/cgi-bin/carddisp.pl?gene=WDR19
FKTN	Fukutin	Protein Coding	39	GC09P105558	31.69	https://www.genecards.org/cgi-bin/carddisp.pl?gene=FKTN
CXCL8	C-X-C Motif Chemokine Ligand 8	Protein Coding	41	GC04P073740	31.69	https://www.genecards.org/cgi-bin/carddisp.pl?gene=CXCL8
SLC25A20	Solute Carrier Family 25 Member 20	Protein Coding	46	GC03M048869	31.66	https://www.genecards.org/cgi-bin/carddisp.pl?gene=SLC25A20
NPHP3	Nephrocystin 3	Protein Coding	39	GC03M132683	31.63	https://www.genecards.org/cgi-bin/carddisp.pl?gene=NPHP3
FHL1	Four And A Half LIM Domains 1	Protein Coding	45	GC0XP136146	31.61	https://www.genecards.org/cgi-bin/carddisp.pl?gene=FHL1
IFT122	Intraflagellar Transport 122	Protein Coding	40	GC03P129440	31.6	https://www.genecards.org/cgi-bin/carddisp.pl?gene=IFT122
HBB	Hemoglobin Subunit Beta	Protein Coding	45	GC11M005352	31.58	https://www.genecards.org/cgi-bin/carddisp.pl?gene=HBB
NOTCH2	Notch Receptor 2	Protein Coding	50	GC01M119911	31.57	https://www.genecards.org/cgi-bin/carddisp.pl?gene=NOTCH2
NRAS	NRAS Proto-Oncogene, GTPase	Protein Coding	50	GC01M114704	31.54	https://www.genecards.org/cgi-bin/carddisp.pl?gene=NRAS
TFAP2B	Transcription Factor AP-2 Beta	Protein Coding	44	GC06P050894	31.49	https://www.genecards.org/cgi-bin/carddisp.pl?gene=TFAP2B
CD36	CD36 Molecule	Protein Coding	48	GC07P080369	31.45	https://www.genecards.org/cgi-bin/carddisp.pl?gene=CD36
LAMA4	Laminin Subunit Alpha 4	Protein Coding	44	GC06M112107	31.4	https://www.genecards.org/cgi-bin/carddisp.pl?gene=LAMA4
CACNA2D1	Calcium Voltage-Gated Channel Auxiliary Subunit Alpha2delta 1	Protein Coding	45	GC07M081946	31.35	https://www.genecards.org/cgi-bin/carddisp.pl?gene=CACNA2D1
MED13L	Mediator Complex Subunit 13L	Protein Coding	39	GC12M115953	31.29	https://www.genecards.org/cgi-bin/carddisp.pl?gene=MED13L
WDR35	WD Repeat Domain 35	Protein Coding	38	GC02M019910	31.24	https://www.genecards.org/cgi-bin/carddisp.pl?gene=WDR35
MYOZ2	Myozenin 2	Protein Coding	39	GC04P119135	31.16	https://www.genecards.org/cgi-bin/carddisp.pl?gene=MYOZ2
MT-ND1	Mitochondrially Encoded NADH:Ubiquinone Oxidoreductase Core Subunit 1	Protein Coding	32	GCMTP003309	31.16	https://www.genecards.org/cgi-bin/carddisp.pl?gene=MT-ND1
UMOD	Uromodulin	Protein Coding	41	GC16M020344	31.15	https://www.genecards.org/cgi-bin/carddisp.pl?gene=UMOD
ADM	Adrenomedullin	Protein Coding	44	GC11P010304	31.14	https://www.genecards.org/cgi-bin/carddisp.pl?gene=ADM
H19	H19 Imprinted Maternally Expressed Transcript	RNA Gene	28	GC11M001995	31.13	https://www.genecards.org/cgi-bin/carddisp.pl?gene=H19
MT-CO3	Mitochondrially Encoded Cytochrome C Oxidase III	Protein Coding	30	GCMTP009209	31.08	https://www.genecards.org/cgi-bin/carddisp.pl?gene=MT-CO3
CASR	Calcium Sensing Receptor	Protein Coding	50	GC03P122183	31.04	https://www.genecards.org/cgi-bin/carddisp.pl?gene=CASR
PLA2G7	Phospholipase A2 Group VII	Protein Coding	50	GC06M046704	31.02	https://www.genecards.org/cgi-bin/carddisp.pl?gene=PLA2G7
PTCH1	Patched 1	Protein Coding	50	GC09M095442	30.99	https://www.genecards.org/cgi-bin/carddisp.pl?gene=PTCH1
FLT1	Fms Related Receptor Tyrosine Kinase 1	Protein Coding	51	GC13M028300	30.9	https://www.genecards.org/cgi-bin/carddisp.pl?gene=FLT1
FANCA	FA Complementation Group A	Protein Coding	48	GC16M089748	30.81	https://www.genecards.org/cgi-bin/carddisp.pl?gene=FANCA
FOXF1	Forkhead Box F1	Protein Coding	41	GC16P086510	30.8	https://www.genecards.org/cgi-bin/carddisp.pl?gene=FOXF1
TFRC	Transferrin Receptor	Protein Coding	48	GC03M196027	30.8	https://www.genecards.org/cgi-bin/carddisp.pl?gene=TFRC
NPHP1	Nephrocystin 1	Protein Coding	43	GC02M110122	30.77	https://www.genecards.org/cgi-bin/carddisp.pl?gene=NPHP1
SLC4A1	Solute Carrier Family 4 Member 1 (Diego Blood Group)	Protein Coding	47	GC17M044282	30.7	https://www.genecards.org/cgi-bin/carddisp.pl?gene=SLC4A1
IFT43	Intraflagellar Transport 43	Protein Coding	37	GC14P075902	30.69	https://www.genecards.org/cgi-bin/carddisp.pl?gene=IFT43
BDNF	Brain Derived Neurotrophic Factor	Protein Coding	47	GC11M027654	30.65	https://www.genecards.org/cgi-bin/carddisp.pl?gene=BDNF
SLC25A4	Solute Carrier Family 25 Member 4	Protein Coding	48	GC04P185143	30.59	https://www.genecards.org/cgi-bin/carddisp.pl?gene=SLC25A4
PPARGC1A	PPARG Coactivator 1 Alpha	Protein Coding	46	GC04M023755	30.55	https://www.genecards.org/cgi-bin/carddisp.pl?gene=PPARGC1A
LIPC	Lipase C, Hepatic Type	Protein Coding	44	GC15P058410	30.53	https://www.genecards.org/cgi-bin/carddisp.pl?gene=LIPC
TERC	Telomerase RNA Component	RNA Gene	28	GC03M169765	30.53	https://www.genecards.org/cgi-bin/carddisp.pl?gene=TERC
COQ2	Coenzyme Q2, Polyprenyltransferase	Protein Coding	41	GC04M083261	30.52	https://www.genecards.org/cgi-bin/carddisp.pl?gene=COQ2
LBR	Lamin B Receptor	Protein Coding	47	GC01M225401	30.52	https://www.genecards.org/cgi-bin/carddisp.pl?gene=LBR
TP63	Tumor Protein P63	Protein Coding	48	GC03P189598	30.49	https://www.genecards.org/cgi-bin/carddisp.pl?gene=TP63
SURF1	SURF1 Cytochrome C Oxidase Assembly Factor	Protein Coding	43	GC09M133351	30.46	https://www.genecards.org/cgi-bin/carddisp.pl?gene=SURF1
TSC1	TSC Complex Subunit 1	Protein Coding	48	GC09M132891	30.46	https://www.genecards.org/cgi-bin/carddisp.pl?gene=TSC1
BMP6	Bone Morphogenetic Protein 6	Protein Coding	43	GC06P007726	30.44	https://www.genecards.org/cgi-bin/carddisp.pl?gene=BMP6
IL13	Interleukin 13	Protein Coding	44	GC05P132656	30.41	https://www.genecards.org/cgi-bin/carddisp.pl?gene=IL13
HNF1B	HNF1 Homeobox B	Protein Coding	44	GC17M037686	30.4	https://www.genecards.org/cgi-bin/carddisp.pl?gene=HNF1B
PTPN22	Protein Tyrosine Phosphatase Non-Receptor Type 22	Protein Coding	46	GC01M113813	30.4	https://www.genecards.org/cgi-bin/carddisp.pl?gene=PTPN22
DBH	Dopamine Beta-Hydroxylase	Protein Coding	50	GC09P133636	30.4	https://www.genecards.org/cgi-bin/carddisp.pl?gene=DBH
ADIPOQ	Adiponectin, C1Q And Collagen Domain Containing	Protein Coding	45	GC03P186842	30.4	https://www.genecards.org/cgi-bin/carddisp.pl?gene=ADIPOQ
TLR3	Toll Like Receptor 3	Protein Coding	52	GC04P186059	30.36	https://www.genecards.org/cgi-bin/carddisp.pl?gene=TLR3
IFT172	Intraflagellar Transport 172	Protein Coding	39	GC02M027448	30.36	https://www.genecards.org/cgi-bin/carddisp.pl?gene=IFT172
MIR155	MicroRNA 155	RNA Gene	18	GC21P025573	30.34	https://www.genecards.org/cgi-bin/carddisp.pl?gene=MIR155
PARN	Poly(A)-Specific Ribonuclease	Protein Coding	45	GC16M014435	30.34	https://www.genecards.org/cgi-bin/carddisp.pl?gene=PARN
JAK2	Janus Kinase 2	Protein Coding	54	GC09P004985	30.3	https://www.genecards.org/cgi-bin/carddisp.pl?gene=JAK2
CYP17A1	Cytochrome P450 Family 17 Subfamily A Member 1	Protein Coding	48	GC10M102830	30.24	https://www.genecards.org/cgi-bin/carddisp.pl?gene=CYP17A1
ACADS	Acyl-CoA Dehydrogenase Short Chain	Protein Coding	46	GC12P120843	30.19	https://www.genecards.org/cgi-bin/carddisp.pl?gene=ACADS
SDHB	Succinate Dehydrogenase Complex Iron Sulfur Subunit B	Protein Coding	47	GC01M017020	30.14	https://www.genecards.org/cgi-bin/carddisp.pl?gene=SDHB
BMPR1A	Bone Morphogenetic Protein Receptor Type 1A	Protein Coding	51	GC10P086756	30.13	https://www.genecards.org/cgi-bin/carddisp.pl?gene=BMPR1A
NKX2-1	NK2 Homeobox 1	Protein Coding	46	GC14M036516	30.05	https://www.genecards.org/cgi-bin/carddisp.pl?gene=NKX2-1
MYLK2	Myosin Light Chain Kinase 2	Protein Coding	47	GC20P031819	30.03	https://www.genecards.org/cgi-bin/carddisp.pl?gene=MYLK2
INVS	Inversin	Protein Coding	44	GC09P100099	29.98	https://www.genecards.org/cgi-bin/carddisp.pl?gene=INVS
LZTR1	Leucine Zipper Like Transcription Regulator 1	Protein Coding	43	GC22P020983	29.91	https://www.genecards.org/cgi-bin/carddisp.pl?gene=LZTR1
SFTPB	Surfactant Protein B	Protein Coding	43	GC02M085657	29.91	https://www.genecards.org/cgi-bin/carddisp.pl?gene=SFTPB
KMT2D	Lysine Methyltransferase 2D	Protein Coding	41	GC12M049018	29.89	https://www.genecards.org/cgi-bin/carddisp.pl?gene=KMT2D
EGFR	Epidermal Growth Factor Receptor	Protein Coding	54	GC07P055019	29.88	https://www.genecards.org/cgi-bin/carddisp.pl?gene=EGFR
LTA	Lymphotoxin Alpha	Protein Coding	42	GC06P047303	29.87	https://www.genecards.org/cgi-bin/carddisp.pl?gene=LTA
IFT140	Intraflagellar Transport 140	Protein Coding	39	GC16M001569	29.87	https://www.genecards.org/cgi-bin/carddisp.pl?gene=IFT140
LRP5	LDL Receptor Related Protein 5	Protein Coding	48	GC11P068298	29.82	https://www.genecards.org/cgi-bin/carddisp.pl?gene=LRP5
MT-CO2	Mitochondrially Encoded Cytochrome C Oxidase II	Protein Coding	32	GCMTP007587	29.81	https://www.genecards.org/cgi-bin/carddisp.pl?gene=MT-CO2
MT-TL1	Mitochondrially Encoded TRNA-Leu (UUA/G) 1	RNA Gene	15	GCMTP003232	29.81	https://www.genecards.org/cgi-bin/carddisp.pl?gene=MT-TL1
FGA	Fibrinogen Alpha Chain	Protein Coding	47	GC04M154583	29.76	https://www.genecards.org/cgi-bin/carddisp.pl?gene=FGA
MIR208A	MicroRNA 208a	RNA Gene	18	GC14M023388	29.68	https://www.genecards.org/cgi-bin/carddisp.pl?gene=MIR208A
NIPBL	NIPBL Cohesin Loading Factor	Protein Coding	40	GC05P036876	29.67	https://www.genecards.org/cgi-bin/carddisp.pl?gene=NIPBL
ADRB3	Adrenoceptor Beta 3	Protein Coding	45	GC08M037962	29.62	https://www.genecards.org/cgi-bin/carddisp.pl?gene=ADRB3
CP	Ceruloplasmin	Protein Coding	47	GC03M149162	29.59	https://www.genecards.org/cgi-bin/carddisp.pl?gene=CP
ATP8B1	ATPase Phospholipid Transporting 8B1	Protein Coding	40	GC18M057646	29.58	https://www.genecards.org/cgi-bin/carddisp.pl?gene=ATP8B1
F3	Coagulation Factor III, Tissue Factor	Protein Coding	45	GC01M094530	29.55	https://www.genecards.org/cgi-bin/carddisp.pl?gene=F3
TMEM216	Transmembrane Protein 216	Protein Coding	36	GC11P061391	29.55	https://www.genecards.org/cgi-bin/carddisp.pl?gene=TMEM216
GPT	Glutamic--Pyruvic Transaminase	Protein Coding	41	GC08P144502	29.51	https://www.genecards.org/cgi-bin/carddisp.pl?gene=GPT
PIK3C2A	Phosphatidylinositol-4-Phosphate 3-Kinase Catalytic Subunit Type 2 Alpha	Protein Coding	47	GC11M017191	29.51	https://www.genecards.org/cgi-bin/carddisp.pl?gene=PIK3C2A
DNAH1	Dynein Axonemal Heavy Chain 1	Protein Coding	37	GC03P052350	29.46	https://www.genecards.org/cgi-bin/carddisp.pl?gene=DNAH1
IDUA	Alpha-L-Iduronidase	Protein Coding	42	GC04P000986	29.43	https://www.genecards.org/cgi-bin/carddisp.pl?gene=IDUA
COL1A2	Collagen Type I Alpha 2 Chain	Protein Coding	47	GC07P094394	29.38	https://www.genecards.org/cgi-bin/carddisp.pl?gene=COL1A2
F7	Coagulation Factor VII	Protein Coding	47	GC13P113105	29.37	https://www.genecards.org/cgi-bin/carddisp.pl?gene=F7
MMP9	Matrix Metallopeptidase 9	Protein Coding	52	GC20P046008	29.37	https://www.genecards.org/cgi-bin/carddisp.pl?gene=MMP9
RPS19	Ribosomal Protein S19	Protein Coding	48	GC19P041859	29.36	https://www.genecards.org/cgi-bin/carddisp.pl?gene=RPS19
DNAJC21	DnaJ Heat Shock Protein Family (Hsp40) Member C21	Protein Coding	35	GC05P034929	29.35	https://www.genecards.org/cgi-bin/carddisp.pl?gene=DNAJC21
MIR499A	MicroRNA 499a	RNA Gene	21	GC20P034990	29.34	https://www.genecards.org/cgi-bin/carddisp.pl?gene=MIR499A
NEK1	NIMA Related Kinase 1	Protein Coding	43	GC04M169393	29.32	https://www.genecards.org/cgi-bin/carddisp.pl?gene=NEK1
MT-TK	Mitochondrially Encoded TRNA-Lys (AAA/G)	RNA Gene	14	GCMTP008297	29.27	https://www.genecards.org/cgi-bin/carddisp.pl?gene=MT-TK
TWNK	Twinkle MtDNA Helicase	Protein Coding	33	GC10P100993	29.27	https://www.genecards.org/cgi-bin/carddisp.pl?gene=TWNK
PTPRC	Protein Tyrosine Phosphatase Receptor Type C	Protein Coding	51	GC01P198607	29.26	https://www.genecards.org/cgi-bin/carddisp.pl?gene=PTPRC
WRN	WRN RecQ Like Helicase	Protein Coding	45	GC08P031033	29.21	https://www.genecards.org/cgi-bin/carddisp.pl?gene=WRN
LTBP4	Latent Transforming Growth Factor Beta Binding Protein 4	Protein Coding	40	GC19P040592	29.1	https://www.genecards.org/cgi-bin/carddisp.pl?gene=LTBP4
RPL5	Ribosomal Protein L5	Protein Coding	47	GC01P092832	29.06	https://www.genecards.org/cgi-bin/carddisp.pl?gene=RPL5
COL5A1	Collagen Type V Alpha 1 Chain	Protein Coding	45	GC09P134641	29.04	https://www.genecards.org/cgi-bin/carddisp.pl?gene=COL5A1
MBL2	Mannose Binding Lectin 2	Protein Coding	47	GC10M052760	29.04	https://www.genecards.org/cgi-bin/carddisp.pl?gene=MBL2
MIR210	MicroRNA 210	RNA Gene	21	GC11M000674	29.03	https://www.genecards.org/cgi-bin/carddisp.pl?gene=MIR210
DAG1	Dystroglycan 1	Protein Coding	46	GC03P049482	29.01	https://www.genecards.org/cgi-bin/carddisp.pl?gene=DAG1
PSAP	Prosaposin	Protein Coding	46	GC10M071816	29.01	https://www.genecards.org/cgi-bin/carddisp.pl?gene=PSAP
SCN2B	Sodium Voltage-Gated Channel Beta Subunit 2	Protein Coding	43	GC11M118163	29.01	https://www.genecards.org/cgi-bin/carddisp.pl?gene=SCN2B
EDNRA	Endothelin Receptor Type A	Protein Coding	49	GC04P147480	29	https://www.genecards.org/cgi-bin/carddisp.pl?gene=EDNRA
FABP3	Fatty Acid Binding Protein 3	Protein Coding	44	GC01M031365	28.98	https://www.genecards.org/cgi-bin/carddisp.pl?gene=FABP3
PRKD1	Protein Kinase D1	Protein Coding	50	GC14M029576	28.95	https://www.genecards.org/cgi-bin/carddisp.pl?gene=PRKD1
NR1H4	Nuclear Receptor Subfamily 1 Group H Member 4	Protein Coding	48	GC12P100473	28.92	https://www.genecards.org/cgi-bin/carddisp.pl?gene=NR1H4
SMPD1	Sphingomyelin Phosphodiesterase 1	Protein Coding	47	GC11P006390	28.89	https://www.genecards.org/cgi-bin/carddisp.pl?gene=SMPD1
JPH2	Junctophilin 2	Protein Coding	40	GC20M044111	28.86	https://www.genecards.org/cgi-bin/carddisp.pl?gene=JPH2
HADH	Hydroxyacyl-CoA Dehydrogenase	Protein Coding	47	GC04P107989	28.84	https://www.genecards.org/cgi-bin/carddisp.pl?gene=HADH
G6PD	Glucose-6-Phosphate Dehydrogenase	Protein Coding	50	GC0XM154531	28.83	https://www.genecards.org/cgi-bin/carddisp.pl?gene=G6PD
INPP5E	Inositol Polyphosphate-5-Phosphatase E	Protein Coding	41	GC09M136428	28.81	https://www.genecards.org/cgi-bin/carddisp.pl?gene=INPP5E
MSX1	Msh Homeobox 1	Protein Coding	45	GC04P004861	28.77	https://www.genecards.org/cgi-bin/carddisp.pl?gene=MSX1
CC2D2A	Coiled-Coil And C2 Domain Containing 2A	Protein Coding	39	GC04P015471	28.74	https://www.genecards.org/cgi-bin/carddisp.pl?gene=CC2D2A
PIGL	Phosphatidylinositol Glycan Anchor Biosynthesis Class L	Protein Coding	41	GC17P016217	28.73	https://www.genecards.org/cgi-bin/carddisp.pl?gene=PIGL
BSCL2	BSCL2 Lipid Droplet Biogenesis Associated, Seipin	Protein Coding	42	GC11M063438	28.73	https://www.genecards.org/cgi-bin/carddisp.pl?gene=BSCL2
NPHS1	NPHS1 Adhesion Molecule, Nephrin	Protein Coding	45	GC19M035825	28.66	https://www.genecards.org/cgi-bin/carddisp.pl?gene=NPHS1
TNNI3K	TNNI3 Interacting Kinase	Protein Coding	40	GC01P074235	28.61	https://www.genecards.org/cgi-bin/carddisp.pl?gene=TNNI3K
KIAA0586	KIAA0586	Protein Coding	36	GC14P058427	28.55	https://www.genecards.org/cgi-bin/carddisp.pl?gene=KIAA0586
GSN	Gelsolin	Protein Coding	48	GC09P121201	28.54	https://www.genecards.org/cgi-bin/carddisp.pl?gene=GSN
NPHS2	NPHS2 Stomatin Family Member, Podocin	Protein Coding	41	GC01M179519	28.52	https://www.genecards.org/cgi-bin/carddisp.pl?gene=NPHS2
SCN3B	Sodium Voltage-Gated Channel Beta Subunit 3	Protein Coding	44	GC11M123629	28.52	https://www.genecards.org/cgi-bin/carddisp.pl?gene=SCN3B
GDNF	Glial Cell Derived Neurotrophic Factor	Protein Coding	47	GC05M037812	28.49	https://www.genecards.org/cgi-bin/carddisp.pl?gene=GDNF
SMAD9	SMAD Family Member 9	Protein Coding	45	GC13M036844	28.49	https://www.genecards.org/cgi-bin/carddisp.pl?gene=SMAD9
SHOC2	SHOC2 Leucine Rich Repeat Scaffold Protein	Protein Coding	41	GC10P110919	28.48	https://www.genecards.org/cgi-bin/carddisp.pl?gene=SHOC2
BCS1L	BCS1 Homolog, Ubiquinol-Cytochrome C Reductase Complex Chaperone	Protein Coding	43	GC02P218658	28.48	https://www.genecards.org/cgi-bin/carddisp.pl?gene=BCS1L
FANCM	FA Complementation Group M	Protein Coding	42	GC14P045135	28.48	https://www.genecards.org/cgi-bin/carddisp.pl?gene=FANCM
AQP2	Aquaporin 2	Protein Coding	46	GC12P049950	28.47	https://www.genecards.org/cgi-bin/carddisp.pl?gene=AQP2
FGFR2	Fibroblast Growth Factor Receptor 2	Protein Coding	54	GC10M121478	28.46	https://www.genecards.org/cgi-bin/carddisp.pl?gene=FGFR2
BBS4	Bardet-Biedl Syndrome 4	Protein Coding	41	GC15P072686	28.42	https://www.genecards.org/cgi-bin/carddisp.pl?gene=BBS4
APOA5	Apolipoprotein A5	Protein Coding	44	GC11M116789	28.41	https://www.genecards.org/cgi-bin/carddisp.pl?gene=APOA5
FBLN5	Fibulin 5	Protein Coding	44	GC14M091869	28.41	https://www.genecards.org/cgi-bin/carddisp.pl?gene=FBLN5
TRPV4	Transient Receptor Potential Cation Channel Subfamily V Member 4	Protein Coding	49	GC12M109783	28.36	https://www.genecards.org/cgi-bin/carddisp.pl?gene=TRPV4
AHI1	Abelson Helper Integration Site 1	Protein Coding	41	GC06M135283	28.36	https://www.genecards.org/cgi-bin/carddisp.pl?gene=AHI1
DYSF	Dysferlin	Protein Coding	43	GC02P071453	28.35	https://www.genecards.org/cgi-bin/carddisp.pl?gene=DYSF
CAT	Catalase	Protein Coding	50	GC11P034460	28.35	https://www.genecards.org/cgi-bin/carddisp.pl?gene=CAT
NEB	Nebulin	Protein Coding	41	GC02M151485	28.34	https://www.genecards.org/cgi-bin/carddisp.pl?gene=NEB
ACVRL1	Activin A Receptor Like Type 1	Protein Coding	50	GC12P051906	28.34	https://www.genecards.org/cgi-bin/carddisp.pl?gene=ACVRL1
FOXP3	Forkhead Box P3	Protein Coding	46	GC0XM049250	28.33	https://www.genecards.org/cgi-bin/carddisp.pl?gene=FOXP3
MYLK	Myosin Light Chain Kinase	Protein Coding	52	GC03M123610	28.32	https://www.genecards.org/cgi-bin/carddisp.pl?gene=MYLK
MAPK1	Mitogen-Activated Protein Kinase 1	Protein Coding	51	GC22M021754	28.31	https://www.genecards.org/cgi-bin/carddisp.pl?gene=MAPK1
MYL4	Myosin Light Chain 4	Protein Coding	44	GC17P047189	28.25	https://www.genecards.org/cgi-bin/carddisp.pl?gene=MYL4
FANCD2	FA Complementation Group D2	Protein Coding	47	GC03P010026	28.22	https://www.genecards.org/cgi-bin/carddisp.pl?gene=FANCD2
HSD11B2	Hydroxysteroid 11-Beta Dehydrogenase 2	Protein Coding	45	GC16P067433	28.21	https://www.genecards.org/cgi-bin/carddisp.pl?gene=HSD11B2
PRKAR1A	Protein Kinase CAMP-Dependent Type I Regulatory Subunit Alpha	Protein Coding	51	GC17P068414	28.2	https://www.genecards.org/cgi-bin/carddisp.pl?gene=PRKAR1A
ZMPSTE24	Zinc Metallopeptidase STE24	Protein Coding	43	GC01P040258	28.17	https://www.genecards.org/cgi-bin/carddisp.pl?gene=ZMPSTE24
SLC19A2	Solute Carrier Family 19 Member 2	Protein Coding	46	GC01M169463	28.16	https://www.genecards.org/cgi-bin/carddisp.pl?gene=SLC19A2
PLEC	Plectin	Protein Coding	42	GC08M143916	28.15	https://www.genecards.org/cgi-bin/carddisp.pl?gene=PLEC
ABCA3	ATP Binding Cassette Subfamily A Member 3	Protein Coding	48	GC16M002275	28.13	https://www.genecards.org/cgi-bin/carddisp.pl?gene=ABCA3
SRC	SRC Proto-Oncogene, Non-Receptor Tyrosine Kinase	Protein Coding	51	GC20P037344	28.11	https://www.genecards.org/cgi-bin/carddisp.pl?gene=SRC
SDHD	Succinate Dehydrogenase Complex Subunit D	Protein Coding	44	GC11P112087	28.08	https://www.genecards.org/cgi-bin/carddisp.pl?gene=SDHD
AVPR2	Arginine Vasopressin Receptor 2	Protein Coding	47	GC0XP153902	28.01	https://www.genecards.org/cgi-bin/carddisp.pl?gene=AVPR2
AGPAT2	1-Acylglycerol-3-Phosphate O-Acyltransferase 2	Protein Coding	45	GC09M136673	28.01	https://www.genecards.org/cgi-bin/carddisp.pl?gene=AGPAT2
TRPC6	Transient Receptor Potential Cation Channel Subfamily C Member 6	Protein Coding	48	GC11M101356	28.01	https://www.genecards.org/cgi-bin/carddisp.pl?gene=TRPC6
TK2	Thymidine Kinase 2	Protein Coding	42	GC16M066508	27.98	https://www.genecards.org/cgi-bin/carddisp.pl?gene=TK2
BAZ1B	Bromodomain Adjacent To Zinc Finger Domain 1B	Protein Coding	40	GC07M073440	27.98	https://www.genecards.org/cgi-bin/carddisp.pl?gene=BAZ1B
C4A	Complement C4A (Rodgers Blood Group)	Protein Coding	42	GC06P047332	27.94	https://www.genecards.org/cgi-bin/carddisp.pl?gene=C4A
EFEMP2	EGF Containing Fibulin Extracellular Matrix Protein 2	Protein Coding	43	GC11M065867	27.93	https://www.genecards.org/cgi-bin/carddisp.pl?gene=EFEMP2
PDCD1	Programmed Cell Death 1	Protein Coding	48	GC02M241849	27.93	https://www.genecards.org/cgi-bin/carddisp.pl?gene=PDCD1
TTC21B	Tetratricopeptide Repeat Domain 21B	Protein Coding	38	GC02M165905	27.92	https://www.genecards.org/cgi-bin/carddisp.pl?gene=TTC21B
MRAS	Muscle RAS Oncogene Homolog	Protein Coding	45	GC03P138347	27.9	https://www.genecards.org/cgi-bin/carddisp.pl?gene=MRAS
FCGR2A	Fc Fragment Of IgG Receptor IIa	Protein Coding	45	GC01P161505	27.89	https://www.genecards.org/cgi-bin/carddisp.pl?gene=FCGR2A
NBAS	NBAS Subunit Of NRZ Tethering Complex	Protein Coding	39	GC02M014998	27.88	https://www.genecards.org/cgi-bin/carddisp.pl?gene=NBAS
ADAMTS13	ADAM Metallopeptidase With Thrombospondin Type 1 Motif 13	Protein Coding	45	GC09P133414	27.88	https://www.genecards.org/cgi-bin/carddisp.pl?gene=ADAMTS13
TNFRSF13B	TNF Receptor Superfamily Member 13B	Protein Coding	46	GC17M016929	27.88	https://www.genecards.org/cgi-bin/carddisp.pl?gene=TNFRSF13B
ALOX5	Arachidonate 5-Lipoxygenase	Protein Coding	48	GC10P045374	27.84	https://www.genecards.org/cgi-bin/carddisp.pl?gene=ALOX5
VCAM1	Vascular Cell Adhesion Molecule 1	Protein Coding	45	GC01P100719	27.84	https://www.genecards.org/cgi-bin/carddisp.pl?gene=VCAM1
CCL11	C-C Motif Chemokine Ligand 11	Protein Coding	43	GC17P034285	27.82	https://www.genecards.org/cgi-bin/carddisp.pl?gene=CCL11
ITGA2B	Integrin Subunit Alpha 2b	Protein Coding	50	GC17M044388	27.81	https://www.genecards.org/cgi-bin/carddisp.pl?gene=ITGA2B
SERPINC1	Serpin Family C Member 1	Protein Coding	48	GC01M174153	27.8	https://www.genecards.org/cgi-bin/carddisp.pl?gene=SERPINC1
CTNNA3	Catenin Alpha 3	Protein Coding	39	GC10M065912	27.77	https://www.genecards.org/cgi-bin/carddisp.pl?gene=CTNNA3
CBS	Cystathionine Beta-Synthase	Protein Coding	48	GC21M043053	27.77	https://www.genecards.org/cgi-bin/carddisp.pl?gene=CBS
SMC1A	Structural Maintenance Of Chromosomes 1A	Protein Coding	45	GC0XM053374	27.75	https://www.genecards.org/cgi-bin/carddisp.pl?gene=SMC1A
IFT80	Intraflagellar Transport 80	Protein Coding	37	GC03M160256	27.73	https://www.genecards.org/cgi-bin/carddisp.pl?gene=IFT80
MEFV	MEFV Innate Immuity Regulator, Pyrin	Protein Coding	43	GC16M003281	27.71	https://www.genecards.org/cgi-bin/carddisp.pl?gene=MEFV
MEN1	Menin 1	Protein Coding	46	GC11M064803	27.7	https://www.genecards.org/cgi-bin/carddisp.pl?gene=MEN1
MT-ND4	Mitochondrially Encoded NADH:Ubiquinone Oxidoreductase Core Subunit 4	Protein Coding	31	GCMTP010762	27.66	https://www.genecards.org/cgi-bin/carddisp.pl?gene=MT-ND4
HBA1	Hemoglobin Subunit Alpha 1	Protein Coding	42	GC16P001370	27.64	https://www.genecards.org/cgi-bin/carddisp.pl?gene=HBA1
ARL13B	ADP Ribosylation Factor Like GTPase 13B	Protein Coding	37	GC03P093980	27.61	https://www.genecards.org/cgi-bin/carddisp.pl?gene=ARL13B
DYNC2LI1	Dynein Cytoplasmic 2 Light Intermediate Chain 1	Protein Coding	39	GC02P043737	27.59	https://www.genecards.org/cgi-bin/carddisp.pl?gene=DYNC2LI1
SCARB2	Scavenger Receptor Class B Member 2	Protein Coding	44	GC04M076158	27.58	https://www.genecards.org/cgi-bin/carddisp.pl?gene=SCARB2
AMPD1	Adenosine Monophosphate Deaminase 1	Protein Coding	45	GC01M114673	27.56	https://www.genecards.org/cgi-bin/carddisp.pl?gene=AMPD1
SLC2A10	Solute Carrier Family 2 Member 10	Protein Coding	44	GC20P046709	27.54	https://www.genecards.org/cgi-bin/carddisp.pl?gene=SLC2A10
TRIP4	Thyroid Hormone Receptor Interactor 4	Protein Coding	40	GC15P072864	27.54	https://www.genecards.org/cgi-bin/carddisp.pl?gene=TRIP4
ATRX	ATRX Chromatin Remodeler	Protein Coding	45	GC0XM077504	27.52	https://www.genecards.org/cgi-bin/carddisp.pl?gene=ATRX
SALL4	Spalt Like Transcription Factor 4	Protein Coding	43	GC20M051784	27.46	https://www.genecards.org/cgi-bin/carddisp.pl?gene=SALL4
SMARCA4	SWI/SNF Related, Matrix Associated, Actin Dependent Regulator Of Chromatin, Subfamily A, Member 4	Protein Coding	50	GC19P010932	27.43	https://www.genecards.org/cgi-bin/carddisp.pl?gene=SMARCA4
MPV17	Mitochondrial Inner Membrane Protein MPV17	Protein Coding	41	GC02M027309	27.38	https://www.genecards.org/cgi-bin/carddisp.pl?gene=MPV17
NOS1	Nitric Oxide Synthase 1	Protein Coding	49	GC12M117208	27.34	https://www.genecards.org/cgi-bin/carddisp.pl?gene=NOS1
DKC1	Dyskerin Pseudouridine Synthase 1	Protein Coding	46	GC0XP154762	27.31	https://www.genecards.org/cgi-bin/carddisp.pl?gene=DKC1
ABCB11	ATP Binding Cassette Subfamily B Member 11	Protein Coding	45	GC02M168922	27.31	https://www.genecards.org/cgi-bin/carddisp.pl?gene=ABCB11
DYNC2I1	Dynein 2 Intermediate Chain 1	Protein Coding	31	GC07P158839	27.29	https://www.genecards.org/cgi-bin/carddisp.pl?gene=DYNC2I1
BOLA3	BolA Family Member 3	Protein Coding	38	GC02M074136	27.27	https://www.genecards.org/cgi-bin/carddisp.pl?gene=BOLA3
NFE2L2	Nuclear Factor, Erythroid 2 Like 2	Protein Coding	48	GC02M177227	27.27	https://www.genecards.org/cgi-bin/carddisp.pl?gene=NFE2L2
RERE	Arginine-Glutamic Acid Dipeptide Repeats	Protein Coding	41	GC01M008364	27.27	https://www.genecards.org/cgi-bin/carddisp.pl?gene=RERE
NAGLU	N-Acetyl-Alpha-Glucosaminidase	Protein Coding	43	GC17P042535	27.15	https://www.genecards.org/cgi-bin/carddisp.pl?gene=NAGLU
GNB3	G Protein Subunit Beta 3	Protein Coding	47	GC12P006839	27.12	https://www.genecards.org/cgi-bin/carddisp.pl?gene=GNB3
GPD1L	Glycerol-3-Phosphate Dehydrogenase 1 Like	Protein Coding	42	GC03P032123	27.09	https://www.genecards.org/cgi-bin/carddisp.pl?gene=GPD1L
BRCA1	BRCA1 DNA Repair Associated	Protein Coding	50	GC17M043044	27.08	https://www.genecards.org/cgi-bin/carddisp.pl?gene=BRCA1
CDH2	Cadherin 2	Protein Coding	50	GC18M027950	27.06	https://www.genecards.org/cgi-bin/carddisp.pl?gene=CDH2
PYGM	Glycogen Phosphorylase, Muscle Associated	Protein Coding	46	GC11M064746	27.06	https://www.genecards.org/cgi-bin/carddisp.pl?gene=PYGM
TPM2	Tropomyosin 2	Protein Coding	44	GC09M035672	27.06	https://www.genecards.org/cgi-bin/carddisp.pl?gene=TPM2
ITGAM	Integrin Subunit Alpha M	Protein Coding	46	GC16P031550	27.01	https://www.genecards.org/cgi-bin/carddisp.pl?gene=ITGAM
MB	Myoglobin	Protein Coding	43	GC22M035606	27	https://www.genecards.org/cgi-bin/carddisp.pl?gene=MB
CLCNKB	Chloride Voltage-Gated Channel Kb	Protein Coding	44	GC01P016043	26.99	https://www.genecards.org/cgi-bin/carddisp.pl?gene=CLCNKB
NEK8	NIMA Related Kinase 8	Protein Coding	41	GC17P028725	26.96	https://www.genecards.org/cgi-bin/carddisp.pl?gene=NEK8
TXNRD2	Thioredoxin Reductase 2	Protein Coding	46	GC22M019863	26.94	https://www.genecards.org/cgi-bin/carddisp.pl?gene=TXNRD2
FOXL2	Forkhead Box L2	Protein Coding	40	GC03M138944	26.9	https://www.genecards.org/cgi-bin/carddisp.pl?gene=FOXL2
GUSB	Glucuronidase Beta	Protein Coding	47	GC07M065960	26.89	https://www.genecards.org/cgi-bin/carddisp.pl?gene=GUSB
GALNS	Galactosamine (N-Acetyl)-6-Sulfatase	Protein Coding	44	GC16M088813	26.88	https://www.genecards.org/cgi-bin/carddisp.pl?gene=GALNS
PRTN3	Proteinase 3	Protein Coding	44	GC19P000840	26.8	https://www.genecards.org/cgi-bin/carddisp.pl?gene=PRTN3
GATA1	GATA Binding Protein 1	Protein Coding	46	GC0XP048786	26.79	https://www.genecards.org/cgi-bin/carddisp.pl?gene=GATA1
PAX2	Paired Box 2	Protein Coding	46	GC10P100735	26.77	https://www.genecards.org/cgi-bin/carddisp.pl?gene=PAX2
NR0B1	Nuclear Receptor Subfamily 0 Group B Member 1	Protein Coding	46	GC0XM030304	26.76	https://www.genecards.org/cgi-bin/carddisp.pl?gene=NR0B1
DNAH8	Dynein Axonemal Heavy Chain 8	Protein Coding	37	GC06P047481	26.73	https://www.genecards.org/cgi-bin/carddisp.pl?gene=DNAH8
MIR145	MicroRNA 145	RNA Gene	21	GC05P149430	26.71	https://www.genecards.org/cgi-bin/carddisp.pl?gene=MIR145
KIF7	Kinesin Family Member 7	Protein Coding	39	GC15M089608	26.7	https://www.genecards.org/cgi-bin/carddisp.pl?gene=KIF7
GHR	Growth Hormone Receptor	Protein Coding	47	GC05P042429	26.69	https://www.genecards.org/cgi-bin/carddisp.pl?gene=GHR
FANCB	FA Complementation Group B	Protein Coding	40	GC0XM014690	26.67	https://www.genecards.org/cgi-bin/carddisp.pl?gene=FANCB
IGF1R	Insulin Like Growth Factor 1 Receptor	Protein Coding	54	GC15P098648	26.66	https://www.genecards.org/cgi-bin/carddisp.pl?gene=IGF1R
RBPJ	Recombination Signal Binding Protein For Immunoglobulin Kappa J Region	Protein Coding	47	GC04P026165	26.66	https://www.genecards.org/cgi-bin/carddisp.pl?gene=RBPJ
HBA2	Hemoglobin Subunit Alpha 2	Protein Coding	42	GC16P001373	26.65	https://www.genecards.org/cgi-bin/carddisp.pl?gene=HBA2
SFTPC	Surfactant Protein C	Protein Coding	43	GC08P022156	26.64	https://www.genecards.org/cgi-bin/carddisp.pl?gene=SFTPC
IL18	Interleukin 18	Protein Coding	44	GC11M112143	26.63	https://www.genecards.org/cgi-bin/carddisp.pl?gene=IL18
ACTN4	Actinin Alpha 4	Protein Coding	46	GC19P038647	26.62	https://www.genecards.org/cgi-bin/carddisp.pl?gene=ACTN4
PEX7	Peroxisomal Biogenesis Factor 7	Protein Coding	43	GC06P136822	26.59	https://www.genecards.org/cgi-bin/carddisp.pl?gene=PEX7
NSD1	Nuclear Receptor Binding SET Domain Protein 1	Protein Coding	43	GC05P177134	26.55	https://www.genecards.org/cgi-bin/carddisp.pl?gene=NSD1
POLG2	DNA Polymerase Gamma 2, Accessory Subunit	Protein Coding	41	GC17M064477	26.51	https://www.genecards.org/cgi-bin/carddisp.pl?gene=POLG2
ABCC6	ATP Binding Cassette Subfamily C Member 6	Protein Coding	45	GC16M016148	26.51	https://www.genecards.org/cgi-bin/carddisp.pl?gene=ABCC6
EDN3	Endothelin 3	Protein Coding	47	GC20P059300	26.5	https://www.genecards.org/cgi-bin/carddisp.pl?gene=EDN3
GATAD1	GATA Zinc Finger Domain Containing 1	Protein Coding	37	GC07P092447	26.5	https://www.genecards.org/cgi-bin/carddisp.pl?gene=GATAD1
PIK3CA	Phosphatidylinositol-4,5-Bisphosphate 3-Kinase Catalytic Subunit Alpha	Protein Coding	52	GC03P179148	26.45	https://www.genecards.org/cgi-bin/carddisp.pl?gene=PIK3CA
AGL	Amylo-Alpha-1, 6-Glucosidase, 4-Alpha-Glucanotransferase	Protein Coding	45	GC01P099850	26.43	https://www.genecards.org/cgi-bin/carddisp.pl?gene=AGL
DYNC2H1	Dynein Cytoplasmic 2 Heavy Chain 1	Protein Coding	38	GC11P103109	26.41	https://www.genecards.org/cgi-bin/carddisp.pl?gene=DYNC2H1
BRCA2	BRCA2 DNA Repair Associated	Protein Coding	49	GC13P032315	26.39	https://www.genecards.org/cgi-bin/carddisp.pl?gene=BRCA2
PMM2	Phosphomannomutase 2	Protein Coding	47	GC16P008788	26.37	https://www.genecards.org/cgi-bin/carddisp.pl?gene=PMM2
SBDS	SBDS Ribosome Maturation Factor	Protein Coding	43	GC07M066987	26.37	https://www.genecards.org/cgi-bin/carddisp.pl?gene=SBDS
WDPCP	WD Repeat Containing Planar Cell Polarity Effector	Protein Coding	36	GC02M063121	26.36	https://www.genecards.org/cgi-bin/carddisp.pl?gene=WDPCP
POF1B	POF1B Actin Binding Protein	Protein Coding	36	GC0XM085277	26.35	https://www.genecards.org/cgi-bin/carddisp.pl?gene=POF1B
MYH9	Myosin Heavy Chain 9	Protein Coding	49	GC22M036281	26.34	https://www.genecards.org/cgi-bin/carddisp.pl?gene=MYH9
IFIH1	Interferon Induced With Helicase C Domain 1	Protein Coding	47	GC02M162267	26.31	https://www.genecards.org/cgi-bin/carddisp.pl?gene=IFIH1
GNRH1	Gonadotropin Releasing Hormone 1	Protein Coding	41	GC08M025419	26.3	https://www.genecards.org/cgi-bin/carddisp.pl?gene=GNRH1
PSEN2	Presenilin 2	Protein Coding	49	GC01P226870	26.26	https://www.genecards.org/cgi-bin/carddisp.pl?gene=PSEN2
FOXC1	Forkhead Box C1	Protein Coding	41	GC06P001610	26.23	https://www.genecards.org/cgi-bin/carddisp.pl?gene=FOXC1
TFAM	Transcription Factor A, Mitochondrial	Protein Coding	43	GC10P058385	26.23	https://www.genecards.org/cgi-bin/carddisp.pl?gene=TFAM
MIR150	MicroRNA 150	RNA Gene	21	GC19M049500	26.22	https://www.genecards.org/cgi-bin/carddisp.pl?gene=MIR150
KNG1	Kininogen 1	Protein Coding	44	GC03P186717	26.22	https://www.genecards.org/cgi-bin/carddisp.pl?gene=KNG1
STAR	Steroidogenic Acute Regulatory Protein	Protein Coding	46	GC08M038145	26.21	https://www.genecards.org/cgi-bin/carddisp.pl?gene=STAR
FASLG	Fas Ligand	Protein Coding	47	GC01P172628	26.18	https://www.genecards.org/cgi-bin/carddisp.pl?gene=FASLG
FTO	FTO Alpha-Ketoglutarate Dependent Dioxygenase	Protein Coding	44	GC16P053737	26.15	https://www.genecards.org/cgi-bin/carddisp.pl?gene=FTO
HLA-A	Major Histocompatibility Complex, Class I, A	Protein Coding	46	GC06P047265	26.11	https://www.genecards.org/cgi-bin/carddisp.pl?gene=HLA-A
HAND1	Heart And Neural Crest Derivatives Expressed 1	Protein Coding	41	GC05M154450	26.1	https://www.genecards.org/cgi-bin/carddisp.pl?gene=HAND1
GTF2IRD1	GTF2I Repeat Domain Containing 1	Protein Coding	42	GC07P074461	26.07	https://www.genecards.org/cgi-bin/carddisp.pl?gene=GTF2IRD1
H2AC18	H2A Clustered Histone 18	Protein Coding	26	GC01M149961	26.05	https://www.genecards.org/cgi-bin/carddisp.pl?gene=H2AC18
NEK9	NIMA Related Kinase 9	Protein Coding	45	GC14M075079	26.03	https://www.genecards.org/cgi-bin/carddisp.pl?gene=NEK9
COX10	Cytochrome C Oxidase Assembly Factor Heme A:Farnesyltransferase COX10	Protein Coding	43	GC17P014069	26.02	https://www.genecards.org/cgi-bin/carddisp.pl?gene=COX10
GH1	Growth Hormone 1	Protein Coding	44	GC17M063917	26.02	https://www.genecards.org/cgi-bin/carddisp.pl?gene=GH1
NDUFB11	NADH:Ubiquinone Oxidoreductase Subunit B11	Protein Coding	39	GC0XM047142	26.02	https://www.genecards.org/cgi-bin/carddisp.pl?gene=NDUFB11
COL2A1	Collagen Type II Alpha 1 Chain	Protein Coding	48	GC12M047972	26.01	https://www.genecards.org/cgi-bin/carddisp.pl?gene=COL2A1
ETFDH	Electron Transfer Flavoprotein Dehydrogenase	Protein Coding	44	GC04P158672	25.99	https://www.genecards.org/cgi-bin/carddisp.pl?gene=ETFDH
SELP	Selectin P	Protein Coding	45	GC01M169558	25.94	https://www.genecards.org/cgi-bin/carddisp.pl?gene=SELP
PEX1	Peroxisomal Biogenesis Factor 1	Protein Coding	44	GC07M092487	25.93	https://www.genecards.org/cgi-bin/carddisp.pl?gene=PEX1
FLNB	Filamin B	Protein Coding	45	GC03P058008	25.93	https://www.genecards.org/cgi-bin/carddisp.pl?gene=FLNB
ARID1B	AT-Rich Interaction Domain 1B	Protein Coding	44	GC06P156777	25.93	https://www.genecards.org/cgi-bin/carddisp.pl?gene=ARID1B
DLL1	Delta Like Canonical Notch Ligand 1	Protein Coding	45	GC06M170282	25.88	https://www.genecards.org/cgi-bin/carddisp.pl?gene=DLL1
EHMT1	Euchromatic Histone Lysine Methyltransferase 1	Protein Coding	45	GC09P137618	25.87	https://www.genecards.org/cgi-bin/carddisp.pl?gene=EHMT1
ICAM1	Intercellular Adhesion Molecule 1	Protein Coding	50	GC19P010270	25.85	https://www.genecards.org/cgi-bin/carddisp.pl?gene=ICAM1
DGUOK	Deoxyguanosine Kinase	Protein Coding	44	GC02P073926	25.83	https://www.genecards.org/cgi-bin/carddisp.pl?gene=DGUOK
NPPC	Natriuretic Peptide C	Protein Coding	40	GC02M231921	25.77	https://www.genecards.org/cgi-bin/carddisp.pl?gene=NPPC
NFU1	NFU1 Iron-Sulfur Cluster Scaffold	Protein Coding	41	GC02M069395	25.77	https://www.genecards.org/cgi-bin/carddisp.pl?gene=NFU1
TBX2	T-Box Transcription Factor 2	Protein Coding	45	GC17P061399	25.76	https://www.genecards.org/cgi-bin/carddisp.pl?gene=TBX2
PGM1	Phosphoglucomutase 1	Protein Coding	48	GC01P063593	25.74	https://www.genecards.org/cgi-bin/carddisp.pl?gene=PGM1
KCNJ1	Potassium Inwardly Rectifying Channel Subfamily J Member 1	Protein Coding	47	GC11M128741	25.71	https://www.genecards.org/cgi-bin/carddisp.pl?gene=KCNJ1
AGK	Acylglycerol Kinase	Protein Coding	41	GC07P141551	25.7	https://www.genecards.org/cgi-bin/carddisp.pl?gene=AGK
MT-ND5	Mitochondrially Encoded NADH:Ubiquinone Oxidoreductase Core Subunit 5	Protein Coding	31	GCMTP012339	25.69	https://www.genecards.org/cgi-bin/carddisp.pl?gene=MT-ND5
ABCG5	ATP Binding Cassette Subfamily G Member 5	Protein Coding	44	GC02M043806	25.68	https://www.genecards.org/cgi-bin/carddisp.pl?gene=ABCG5
CST3	Cystatin C	Protein Coding	44	GC20M023608	25.63	https://www.genecards.org/cgi-bin/carddisp.pl?gene=CST3
KAT6B	Lysine Acetyltransferase 6B	Protein Coding	41	GC10P074827	25.6	https://www.genecards.org/cgi-bin/carddisp.pl?gene=KAT6B
COL4A5	Collagen Type IV Alpha 5 Chain	Protein Coding	43	GC0XP108439	25.58	https://www.genecards.org/cgi-bin/carddisp.pl?gene=COL4A5
GBE1	1,4-Alpha-Glucan Branching Enzyme 1	Protein Coding	44	GC03M081489	25.5	https://www.genecards.org/cgi-bin/carddisp.pl?gene=GBE1
HUWE1	HECT, UBA And WWE Domain Containing E3 Ubiquitin Protein Ligase 1	Protein Coding	44	GC0XM053532	25.49	https://www.genecards.org/cgi-bin/carddisp.pl?gene=HUWE1
CREBBP	CREB Binding Protein	Protein Coding	52	GC16M003726	25.48	https://www.genecards.org/cgi-bin/carddisp.pl?gene=CREBBP
IL1RN	Interleukin 1 Receptor Antagonist	Protein Coding	48	GC02P115307	25.46	https://www.genecards.org/cgi-bin/carddisp.pl?gene=IL1RN
TKT	Transketolase	Protein Coding	46	GC03M053224	25.45	https://www.genecards.org/cgi-bin/carddisp.pl?gene=TKT
MPO	Myeloperoxidase	Protein Coding	50	GC17M058269	25.43	https://www.genecards.org/cgi-bin/carddisp.pl?gene=MPO
CYP11B1	Cytochrome P450 Family 11 Subfamily B Member 1	Protein Coding	48	GC08M142872	25.43	https://www.genecards.org/cgi-bin/carddisp.pl?gene=CYP11B1
PPA2	Inorganic Pyrophosphatase 2	Protein Coding	41	GC04M105369	25.43	https://www.genecards.org/cgi-bin/carddisp.pl?gene=PPA2
SGCA	Sarcoglycan Alpha	Protein Coding	41	GC17P050164	25.41	https://www.genecards.org/cgi-bin/carddisp.pl?gene=SGCA
CFI	Complement Factor I	Protein Coding	46	GC04M109740	25.35	https://www.genecards.org/cgi-bin/carddisp.pl?gene=CFI
OTC	Ornithine Carbamoyltransferase	Protein Coding	47	GC0XP038353	25.35	https://www.genecards.org/cgi-bin/carddisp.pl?gene=OTC
TBX18	T-Box Transcription Factor 18	Protein Coding	41	GC06M084666	25.32	https://www.genecards.org/cgi-bin/carddisp.pl?gene=TBX18
CASP3	Caspase 3	Protein Coding	50	GC04M184627	25.31	https://www.genecards.org/cgi-bin/carddisp.pl?gene=CASP3
ACTG1	Actin Gamma 1	Protein Coding	50	GC17M081509	25.29	https://www.genecards.org/cgi-bin/carddisp.pl?gene=ACTG1
SARS2	Seryl-TRNA Synthetase 2, Mitochondrial	Protein Coding	41	GC19M042443	25.29	https://www.genecards.org/cgi-bin/carddisp.pl?gene=SARS2
LRP2	LDL Receptor Related Protein 2	Protein Coding	45	GC02M169127	25.23	https://www.genecards.org/cgi-bin/carddisp.pl?gene=LRP2
BMP15	Bone Morphogenetic Protein 15	Protein Coding	41	GC0XP050910	25.19	https://www.genecards.org/cgi-bin/carddisp.pl?gene=BMP15
TPM3	Tropomyosin 3	Protein Coding	47	GC01M154127	25.19	https://www.genecards.org/cgi-bin/carddisp.pl?gene=TPM3
FOXC2	Forkhead Box C2	Protein Coding	44	GC16P086567	25.17	https://www.genecards.org/cgi-bin/carddisp.pl?gene=FOXC2
MT-ND2	Mitochondrially Encoded NADH:Ubiquinone Oxidoreductase Core Subunit 2	Protein Coding	32	GCMTP004472	25.15	https://www.genecards.org/cgi-bin/carddisp.pl?gene=MT-ND2
PPARA	Peroxisome Proliferator Activated Receptor Alpha	Protein Coding	45	GC22P046150	25.14	https://www.genecards.org/cgi-bin/carddisp.pl?gene=PPARA
TCTN2	Tectonic Family Member 2	Protein Coding	39	GC12P123671	25.13	https://www.genecards.org/cgi-bin/carddisp.pl?gene=TCTN2
TCIRG1	T Cell Immune Regulator 1, ATPase H+ Transporting V0 Subunit A3	Protein Coding	45	GC11P068038	25.11	https://www.genecards.org/cgi-bin/carddisp.pl?gene=TCIRG1
FANCC	FA Complementation Group C	Protein Coding	47	GC09M095099	25.11	https://www.genecards.org/cgi-bin/carddisp.pl?gene=FANCC
FAH	Fumarylacetoacetate Hydrolase	Protein Coding	47	GC15P080152	25.1	https://www.genecards.org/cgi-bin/carddisp.pl?gene=FAH
SOX2	SRY-Box Transcription Factor 2	Protein Coding	47	GC03P181711	25.1	https://www.genecards.org/cgi-bin/carddisp.pl?gene=SOX2
PEX5	Peroxisomal Biogenesis Factor 5	Protein Coding	42	GC12P008247	25.1	https://www.genecards.org/cgi-bin/carddisp.pl?gene=PEX5
NDUFS2	NADH:Ubiquinone Oxidoreductase Core Subunit S2	Protein Coding	44	GC01P161197	25.1	https://www.genecards.org/cgi-bin/carddisp.pl?gene=NDUFS2
PSMB8	Proteasome 20S Subunit Beta 8	Protein Coding	49	GC06M032840	25.09	https://www.genecards.org/cgi-bin/carddisp.pl?gene=PSMB8
PLAT	Plasminogen Activator, Tissue Type	Protein Coding	49	GC08M042174	25.08	https://www.genecards.org/cgi-bin/carddisp.pl?gene=PLAT
FANCI	FA Complementation Group I	Protein Coding	41	GC15P089243	25.06	https://www.genecards.org/cgi-bin/carddisp.pl?gene=FANCI
RNU4ATAC	RNA, U4atac Small Nuclear (U12-Dependent Splicing)	RNA Gene	20	GC02P121532	25.04	https://www.genecards.org/cgi-bin/carddisp.pl?gene=RNU4ATAC
HLA-DPB1	Major Histocompatibility Complex, Class II, DP Beta 1	Protein Coding	43	GC06P047346	25.02	https://www.genecards.org/cgi-bin/carddisp.pl?gene=HLA-DPB1
PMS2	PMS1 Homolog 2, Mismatch Repair System Component	Protein Coding	48	GC07M005973	25.02	https://www.genecards.org/cgi-bin/carddisp.pl?gene=PMS2
FOXH1	Forkhead Box H1	Protein Coding	41	GC08M144473	25.01	https://www.genecards.org/cgi-bin/carddisp.pl?gene=FOXH1
SLC12A1	Solute Carrier Family 12 Member 1	Protein Coding	46	GC15P048191	24.98	https://www.genecards.org/cgi-bin/carddisp.pl?gene=SLC12A1
IL2	Interleukin 2	Protein Coding	45	GC04M122451	24.97	https://www.genecards.org/cgi-bin/carddisp.pl?gene=IL2
PNPLA2	Patatin Like Phospholipase Domain Containing 2	Protein Coding	44	GC11P000896	24.97	https://www.genecards.org/cgi-bin/carddisp.pl?gene=PNPLA2
ITGA7	Integrin Subunit Alpha 7	Protein Coding	47	GC12M055684	24.96	https://www.genecards.org/cgi-bin/carddisp.pl?gene=ITGA7
SGCG	Sarcoglycan Gamma	Protein Coding	42	GC13P023160	24.95	https://www.genecards.org/cgi-bin/carddisp.pl?gene=SGCG
SLC12A3	Solute Carrier Family 12 Member 3	Protein Coding	47	GC16P056865	24.94	https://www.genecards.org/cgi-bin/carddisp.pl?gene=SLC12A3
EMD	Emerin	Protein Coding	45	GC0XP154379	24.91	https://www.genecards.org/cgi-bin/carddisp.pl?gene=EMD
TIMP1	TIMP Metallopeptidase Inhibitor 1	Protein Coding	45	GC0XP047583	24.91	https://www.genecards.org/cgi-bin/carddisp.pl?gene=TIMP1
B3GAT3	Beta-1,3-Glucuronyltransferase 3	Protein Coding	45	GC11M063429	24.9	https://www.genecards.org/cgi-bin/carddisp.pl?gene=B3GAT3
DMPK	DM1 Protein Kinase	Protein Coding	48	GC19M045769	24.9	https://www.genecards.org/cgi-bin/carddisp.pl?gene=DMPK
GLI2	GLI Family Zinc Finger 2	Protein Coding	47	GC02P120735	24.87	https://www.genecards.org/cgi-bin/carddisp.pl?gene=GLI2
SOS2	SOS Ras/Rho Guanine Nucleotide Exchange Factor 2	Protein Coding	45	GC14M050117	24.87	https://www.genecards.org/cgi-bin/carddisp.pl?gene=SOS2
LCN2	Lipocalin 2	Protein Coding	43	GC09P128149	24.86	https://www.genecards.org/cgi-bin/carddisp.pl?gene=LCN2
MT-ND6	Mitochondrially Encoded NADH:Ubiquinone Oxidoreductase Core Subunit 6	Protein Coding	32	GCMTM014151	24.84	https://www.genecards.org/cgi-bin/carddisp.pl?gene=MT-ND6
TLR5	Toll Like Receptor 5	Protein Coding	47	GC01M223109	24.83	https://www.genecards.org/cgi-bin/carddisp.pl?gene=TLR5
SCNN1A	Sodium Channel Epithelial 1 Subunit Alpha	Protein Coding	47	GC12M006346	24.83	https://www.genecards.org/cgi-bin/carddisp.pl?gene=SCNN1A
NEDD4L	NEDD4 Like E3 Ubiquitin Protein Ligase	Protein Coding	46	GC18P058044	24.82	https://www.genecards.org/cgi-bin/carddisp.pl?gene=NEDD4L
NOS2	Nitric Oxide Synthase 2	Protein Coding	49	GC17M027756	24.8	https://www.genecards.org/cgi-bin/carddisp.pl?gene=NOS2
GATA3	GATA Binding Protein 3	Protein Coding	49	GC10P008045	24.8	https://www.genecards.org/cgi-bin/carddisp.pl?gene=GATA3
ATM	ATM Serine/Threonine Kinase	Protein Coding	54	GC11P108222	24.8	https://www.genecards.org/cgi-bin/carddisp.pl?gene=ATM
PDSS2	Decaprenyl Diphosphate Synthase Subunit 2	Protein Coding	40	GC06M107152	24.78	https://www.genecards.org/cgi-bin/carddisp.pl?gene=PDSS2
SRP72	Signal Recognition Particle 72	Protein Coding	40	GC04P056466	24.76	https://www.genecards.org/cgi-bin/carddisp.pl?gene=SRP72
MCTP2	Multiple C2 And Transmembrane Domain Containing 2	Protein Coding	40	GC15P097842	24.75	https://www.genecards.org/cgi-bin/carddisp.pl?gene=MCTP2
MTM1	Myotubularin 1	Protein Coding	44	GC0XP150562	24.73	https://www.genecards.org/cgi-bin/carddisp.pl?gene=MTM1
IDS	Iduronate 2-Sulfatase	Protein Coding	48	GC0XM149476	24.72	https://www.genecards.org/cgi-bin/carddisp.pl?gene=IDS
KDM6A	Lysine Demethylase 6A	Protein Coding	46	GC0XP044873	24.71	https://www.genecards.org/cgi-bin/carddisp.pl?gene=KDM6A
DCHS1	Dachsous Cadherin-Related 1	Protein Coding	39	GC11M006621	24.67	https://www.genecards.org/cgi-bin/carddisp.pl?gene=DCHS1
ALPK3	Alpha Kinase 3	Protein Coding	36	GC15P084816	24.67	https://www.genecards.org/cgi-bin/carddisp.pl?gene=ALPK3
NPY	Neuropeptide Y	Protein Coding	45	GC07P024290	24.67	https://www.genecards.org/cgi-bin/carddisp.pl?gene=NPY
GLB1	Galactosidase Beta 1	Protein Coding	48	GC03M033013	24.65	https://www.genecards.org/cgi-bin/carddisp.pl?gene=GLB1
BBS7	Bardet-Biedl Syndrome 7	Protein Coding	38	GC04M121824	24.65	https://www.genecards.org/cgi-bin/carddisp.pl?gene=BBS7
KCNK3	Potassium Two Pore Domain Channel Subfamily K Member 3	Protein Coding	49	GC02P026692	24.65	https://www.genecards.org/cgi-bin/carddisp.pl?gene=KCNK3
CTNNB1	Catenin Beta 1	Protein Coding	53	GC03P041236	24.63	https://www.genecards.org/cgi-bin/carddisp.pl?gene=CTNNB1
TAB2	TGF-Beta Activated Kinase 1 (MAP3K7) Binding Protein 2	Protein Coding	47	GC06P149218	24.62	https://www.genecards.org/cgi-bin/carddisp.pl?gene=TAB2
U2AF1	U2 Small Nuclear RNA Auxiliary Factor 1	Protein Coding	41	GC21M043092	24.59	https://www.genecards.org/cgi-bin/carddisp.pl?gene=U2AF1
BCOR	BCL6 Corepressor	Protein Coding	41	GC0XM040049	24.49	https://www.genecards.org/cgi-bin/carddisp.pl?gene=BCOR
ADA	Adenosine Deaminase	Protein Coding	51	GC20M044620	24.48	https://www.genecards.org/cgi-bin/carddisp.pl?gene=ADA
MYD88	MYD88 Innate Immune Signal Transduction Adaptor	Protein Coding	50	GC03P038179	24.48	https://www.genecards.org/cgi-bin/carddisp.pl?gene=MYD88
HP	Haptoglobin	Protein Coding	44	GC16P072089	24.45	https://www.genecards.org/cgi-bin/carddisp.pl?gene=HP
RAD51C	RAD51 Paralog C	Protein Coding	43	GC17P058692	24.44	https://www.genecards.org/cgi-bin/carddisp.pl?gene=RAD51C
CYP11A1	Cytochrome P450 Family 11 Subfamily A Member 1	Protein Coding	48	GC15M074337	24.42	https://www.genecards.org/cgi-bin/carddisp.pl?gene=CYP11A1
CD79A	CD79a Molecule	Protein Coding	46	GC19P041877	24.38	https://www.genecards.org/cgi-bin/carddisp.pl?gene=CD79A
NLRP3	NLR Family Pyrin Domain Containing 3	Protein Coding	47	GC01P247415	24.34	https://www.genecards.org/cgi-bin/carddisp.pl?gene=NLRP3
AARS2	Alanyl-TRNA Synthetase 2, Mitochondrial	Protein Coding	42	GC06M044297	24.32	https://www.genecards.org/cgi-bin/carddisp.pl?gene=AARS2
TCTN3	Tectonic Family Member 3	Protein Coding	40	GC10M095663	24.31	https://www.genecards.org/cgi-bin/carddisp.pl?gene=TCTN3
MC2R	Melanocortin 2 Receptor	Protein Coding	47	GC18M017331	24.3	https://www.genecards.org/cgi-bin/carddisp.pl?gene=MC2R
CEP120	Centrosomal Protein 120	Protein Coding	40	GC05M123344	24.29	https://www.genecards.org/cgi-bin/carddisp.pl?gene=CEP120
SCN4A	Sodium Voltage-Gated Channel Alpha Subunit 4	Protein Coding	44	GC17M063938	24.23	https://www.genecards.org/cgi-bin/carddisp.pl?gene=SCN4A
STAT4	Signal Transducer And Activator Of Transcription 4	Protein Coding	45	GC02M191029	24.22	https://www.genecards.org/cgi-bin/carddisp.pl?gene=STAT4
SMAD6	SMAD Family Member 6	Protein Coding	46	GC15P066702	24.2	https://www.genecards.org/cgi-bin/carddisp.pl?gene=SMAD6
TINF2	TERF1 Interacting Nuclear Factor 2	Protein Coding	41	GC14M024234	24.2	https://www.genecards.org/cgi-bin/carddisp.pl?gene=TINF2
FANCF	FA Complementation Group F	Protein Coding	42	GC11M022600	24.18	https://www.genecards.org/cgi-bin/carddisp.pl?gene=FANCF
NOTCH3	Notch Receptor 3	Protein Coding	49	GC19M015159	24.17	https://www.genecards.org/cgi-bin/carddisp.pl?gene=NOTCH3
SLC40A1	Solute Carrier Family 40 Member 1	Protein Coding	46	GC02M189560	24.17	https://www.genecards.org/cgi-bin/carddisp.pl?gene=SLC40A1
SLC8A1	Solute Carrier Family 8 Member A1	Protein Coding	44	GC02M040078	24.16	https://www.genecards.org/cgi-bin/carddisp.pl?gene=SLC8A1
RBM8A	RNA Binding Motif Protein 8A	Protein Coding	40	GC01M145921	24.14	https://www.genecards.org/cgi-bin/carddisp.pl?gene=RBM8A
CD4	CD4 Molecule	Protein Coding	49	GC12P006786	24.1	https://www.genecards.org/cgi-bin/carddisp.pl?gene=CD4
GLI1	GLI Family Zinc Finger 1	Protein Coding	47	GC12P057460	24.05	https://www.genecards.org/cgi-bin/carddisp.pl?gene=GLI1
HIRA	Histone Cell Cycle Regulator	Protein Coding	42	GC22M019318	24.04	https://www.genecards.org/cgi-bin/carddisp.pl?gene=HIRA
FANCL	FA Complementation Group L	Protein Coding	45	GC02M058127	24.04	https://www.genecards.org/cgi-bin/carddisp.pl?gene=FANCL
NOD2	Nucleotide Binding Oligomerization Domain Containing 2	Protein Coding	48	GC16P050693	24.04	https://www.genecards.org/cgi-bin/carddisp.pl?gene=NOD2
IL4	Interleukin 4	Protein Coding	46	GC05P132673	24.02	https://www.genecards.org/cgi-bin/carddisp.pl?gene=IL4
ATP6V0A2	ATPase H+ Transporting V0 Subunit A2	Protein Coding	44	GC12P123712	24.02	https://www.genecards.org/cgi-bin/carddisp.pl?gene=ATP6V0A2
CD19	CD19 Molecule	Protein Coding	49	GC16P029083	24	https://www.genecards.org/cgi-bin/carddisp.pl?gene=CD19
CASP8	Caspase 8	Protein Coding	52	GC02P201233	23.97	https://www.genecards.org/cgi-bin/carddisp.pl?gene=CASP8
LIMK1	LIM Domain Kinase 1	Protein Coding	49	GC07P074082	23.97	https://www.genecards.org/cgi-bin/carddisp.pl?gene=LIMK1
MGP	Matrix Gla Protein	Protein Coding	42	GC12M014881	23.94	https://www.genecards.org/cgi-bin/carddisp.pl?gene=MGP
ERCC4	ERCC Excision Repair 4, Endonuclease Catalytic Subunit	Protein Coding	45	GC16P013920	23.92	https://www.genecards.org/cgi-bin/carddisp.pl?gene=ERCC4
BTK	Bruton Tyrosine Kinase	Protein Coding	53	GC0XM101349	23.9	https://www.genecards.org/cgi-bin/carddisp.pl?gene=BTK
RASA1	RAS P21 Protein Activator 1	Protein Coding	46	GC05P087267	23.8	https://www.genecards.org/cgi-bin/carddisp.pl?gene=RASA1
VCP	Valosin Containing Protein	Protein Coding	48	GC09M035056	23.78	https://www.genecards.org/cgi-bin/carddisp.pl?gene=VCP
NDUFB8	NADH:Ubiquinone Oxidoreductase Subunit B8	Protein Coding	43	GC10M100523	23.77	https://www.genecards.org/cgi-bin/carddisp.pl?gene=NDUFB8
MIR22	MicroRNA 22	RNA Gene	20	GC17M001713	23.75	https://www.genecards.org/cgi-bin/carddisp.pl?gene=MIR22
F9	Coagulation Factor IX	Protein Coding	46	GC0XP139530	23.72	https://www.genecards.org/cgi-bin/carddisp.pl?gene=F9
SELE	Selectin E	Protein Coding	44	GC01M169722	23.72	https://www.genecards.org/cgi-bin/carddisp.pl?gene=SELE
CBL	Cbl Proto-Oncogene	Protein Coding	50	GC11P119206	23.71	https://www.genecards.org/cgi-bin/carddisp.pl?gene=CBL
CAVIN1	Caveolae Associated Protein 1	Protein Coding	32	GC17M042404	23.69	https://www.genecards.org/cgi-bin/carddisp.pl?gene=CAVIN1
GYS1	Glycogen Synthase 1	Protein Coding	49	GC19M048970	23.66	https://www.genecards.org/cgi-bin/carddisp.pl?gene=GYS1
SERPINA3	Serpin Family A Member 3	Protein Coding	43	GC14P094612	23.66	https://www.genecards.org/cgi-bin/carddisp.pl?gene=SERPINA3
HSPG2	Heparan Sulfate Proteoglycan 2	Protein Coding	45	GC01M021822	23.63	https://www.genecards.org/cgi-bin/carddisp.pl?gene=HSPG2
ARSL	Arylsulfatase L	Protein Coding	33	GC0XM002934	23.58	https://www.genecards.org/cgi-bin/carddisp.pl?gene=ARSL
GTF2I	General Transcription Factor IIi	Protein Coding	42	GC07P074658	23.58	https://www.genecards.org/cgi-bin/carddisp.pl?gene=GTF2I
COL5A2	Collagen Type V Alpha 2 Chain	Protein Coding	41	GC02M189031	23.56	https://www.genecards.org/cgi-bin/carddisp.pl?gene=COL5A2
NPHP4	Nephrocystin 4	Protein Coding	40	GC01M005863	23.5	https://www.genecards.org/cgi-bin/carddisp.pl?gene=NPHP4
GNPTAB	N-Acetylglucosamine-1-Phosphate Transferase Subunits Alpha And Beta	Protein Coding	41	GC12M101745	23.48	https://www.genecards.org/cgi-bin/carddisp.pl?gene=GNPTAB
CETP	Cholesteryl Ester Transfer Protein	Protein Coding	46	GC16P056961	23.46	https://www.genecards.org/cgi-bin/carddisp.pl?gene=CETP
SMARCA2	SWI/SNF Related, Matrix Associated, Actin Dependent Regulator Of Chromatin, Subfamily A, Member 2	Protein Coding	49	GC09P001980	23.44	https://www.genecards.org/cgi-bin/carddisp.pl?gene=SMARCA2
RRM2B	Ribonucleotide Reductase Regulatory TP53 Inducible Subunit M2B	Protein Coding	49	GC08M102204	23.44	https://www.genecards.org/cgi-bin/carddisp.pl?gene=RRM2B
STAG3	Stromal Antigen 3	Protein Coding	41	GC07P100177	23.43	https://www.genecards.org/cgi-bin/carddisp.pl?gene=STAG3
SLC4A4	Solute Carrier Family 4 Member 4	Protein Coding	46	GC04P071063	23.41	https://www.genecards.org/cgi-bin/carddisp.pl?gene=SLC4A4
SI	Sucrase-Isomaltase	Protein Coding	43	GC03M164978	23.41	https://www.genecards.org/cgi-bin/carddisp.pl?gene=SI
NNT	Nicotinamide Nucleotide Transhydrogenase	Protein Coding	45	GC05P043603	23.38	https://www.genecards.org/cgi-bin/carddisp.pl?gene=NNT
RAI1	Retinoic Acid Induced 1	Protein Coding	40	GC17P017682	23.38	https://www.genecards.org/cgi-bin/carddisp.pl?gene=RAI1
SCNN1B	Sodium Channel Epithelial 1 Subunit Beta	Protein Coding	48	GC16P023278	23.36	https://www.genecards.org/cgi-bin/carddisp.pl?gene=SCNN1B
HSD17B4	Hydroxysteroid 17-Beta Dehydrogenase 4	Protein Coding	46	GC05P119452	23.35	https://www.genecards.org/cgi-bin/carddisp.pl?gene=HSD17B4
FANCG	FA Complementation Group G	Protein Coding	43	GC09M035073	23.34	https://www.genecards.org/cgi-bin/carddisp.pl?gene=FANCG
CALM1	Calmodulin 1	Protein Coding	45	GC14P090396	23.34	https://www.genecards.org/cgi-bin/carddisp.pl?gene=CALM1
ARSB	Arylsulfatase B	Protein Coding	44	GC05M078777	23.32	https://www.genecards.org/cgi-bin/carddisp.pl?gene=ARSB
RFC2	Replication Factor C Subunit 2	Protein Coding	44	GC07M074231	23.31	https://www.genecards.org/cgi-bin/carddisp.pl?gene=RFC2
PDGFRA	Platelet Derived Growth Factor Receptor Alpha	Protein Coding	55	GC04P054229	23.3	https://www.genecards.org/cgi-bin/carddisp.pl?gene=PDGFRA
CLIP2	CAP-Gly Domain Containing Linker Protein 2	Protein Coding	37	GC07P074289	23.29	https://www.genecards.org/cgi-bin/carddisp.pl?gene=CLIP2
FIG4	FIG4 Phosphoinositide 5-Phosphatase	Protein Coding	43	GC06P109691	23.27	https://www.genecards.org/cgi-bin/carddisp.pl?gene=FIG4
GP1BB	Glycoprotein Ib Platelet Subunit Beta	Protein Coding	41	GC22P019722	23.26	https://www.genecards.org/cgi-bin/carddisp.pl?gene=GP1BB
APOA2	Apolipoprotein A2	Protein Coding	44	GC01M161222	23.24	https://www.genecards.org/cgi-bin/carddisp.pl?gene=APOA2
TFR2	Transferrin Receptor 2	Protein Coding	44	GC07M100620	23.22	https://www.genecards.org/cgi-bin/carddisp.pl?gene=TFR2
MTRR	5-Methyltetrahydrofolate-Homocysteine Methyltransferase Reductase	Protein Coding	43	GC05P007851	23.22	https://www.genecards.org/cgi-bin/carddisp.pl?gene=MTRR
PPP1CB	Protein Phosphatase 1 Catalytic Subunit Beta	Protein Coding	45	GC02P028752	23.19	https://www.genecards.org/cgi-bin/carddisp.pl?gene=PPP1CB
SPEG	Striated Muscle Enriched Protein Kinase	Protein Coding	41	GC02P219434	23.18	https://www.genecards.org/cgi-bin/carddisp.pl?gene=SPEG
PEX26	Peroxisomal Biogenesis Factor 26	Protein Coding	41	GC22P018079	23.18	https://www.genecards.org/cgi-bin/carddisp.pl?gene=PEX26
APOL1	Apolipoprotein L1	Protein Coding	42	GC22P036253	23.18	https://www.genecards.org/cgi-bin/carddisp.pl?gene=APOL1
FUCA1	Alpha-L-Fucosidase 1	Protein Coding	47	GC01M023845	23.15	https://www.genecards.org/cgi-bin/carddisp.pl?gene=FUCA1
CD46	CD46 Molecule	Protein Coding	46	GC01P207752	23.14	https://www.genecards.org/cgi-bin/carddisp.pl?gene=CD46
TMEM231	Transmembrane Protein 231	Protein Coding	37	GC16M075536	23.13	https://www.genecards.org/cgi-bin/carddisp.pl?gene=TMEM231
HMGCR	3-Hydroxy-3-Methylglutaryl-CoA Reductase	Protein Coding	45	GC05P075336	23.13	https://www.genecards.org/cgi-bin/carddisp.pl?gene=HMGCR
DOLK	Dolichol Kinase	Protein Coding	39	GC09M128945	23.11	https://www.genecards.org/cgi-bin/carddisp.pl?gene=DOLK
CAPN3	Calpain 3	Protein Coding	47	GC15P042359	23.11	https://www.genecards.org/cgi-bin/carddisp.pl?gene=CAPN3
INF2	Inverted Formin 2	Protein Coding	40	GC14P104788	23.1	https://www.genecards.org/cgi-bin/carddisp.pl?gene=INF2
RRAS	RAS Related	Protein Coding	43	GC19M049635	23.09	https://www.genecards.org/cgi-bin/carddisp.pl?gene=RRAS
BBS5	Bardet-Biedl Syndrome 5	Protein Coding	39	GC02P169480	23.09	https://www.genecards.org/cgi-bin/carddisp.pl?gene=BBS5
DARS2	Aspartyl-TRNA Synthetase 2, Mitochondrial	Protein Coding	41	GC01P173824	23.06	https://www.genecards.org/cgi-bin/carddisp.pl?gene=DARS2
MMUT	Methylmalonyl-CoA Mutase	Protein Coding	35	GC06M049430	23.06	https://www.genecards.org/cgi-bin/carddisp.pl?gene=MMUT
HYDIN	HYDIN Axonemal Central Pair Apparatus Protein	Protein Coding	37	GC16M070822	23.04	https://www.genecards.org/cgi-bin/carddisp.pl?gene=HYDIN
B9D1	B9 Domain Containing 1	Protein Coding	36	GC17M019334	23.03	https://www.genecards.org/cgi-bin/carddisp.pl?gene=B9D1
AFF4	AF4/FMR2 Family Member 4	Protein Coding	41	GC05M132875	23	https://www.genecards.org/cgi-bin/carddisp.pl?gene=AFF4
RAD51	RAD51 Recombinase	Protein Coding	52	GC15P040694	23	https://www.genecards.org/cgi-bin/carddisp.pl?gene=RAD51
GTPBP3	GTP Binding Protein 3, Mitochondrial	Protein Coding	40	GC19P023303	22.98	https://www.genecards.org/cgi-bin/carddisp.pl?gene=GTPBP3
PEX6	Peroxisomal Biogenesis Factor 6	Protein Coding	43	GC06M042963	22.98	https://www.genecards.org/cgi-bin/carddisp.pl?gene=PEX6
COX15	Cytochrome C Oxidase Assembly Homolog COX15	Protein Coding	42	GC10M099696	22.97	https://www.genecards.org/cgi-bin/carddisp.pl?gene=COX15
LMOD3	Leiomodin 3	Protein Coding	39	GC03M069156	22.96	https://www.genecards.org/cgi-bin/carddisp.pl?gene=LMOD3
ASXL1	ASXL Transcriptional Regulator 1	Protein Coding	43	GC20P032359	22.94	https://www.genecards.org/cgi-bin/carddisp.pl?gene=ASXL1
COX5A	Cytochrome C Oxidase Subunit 5A	Protein Coding	43	GC15M074919	22.94	https://www.genecards.org/cgi-bin/carddisp.pl?gene=COX5A
WNT4	Wnt Family Member 4	Protein Coding	47	GC01M022190	22.93	https://www.genecards.org/cgi-bin/carddisp.pl?gene=WNT4
OLR1	Oxidized Low Density Lipoprotein Receptor 1	Protein Coding	44	GC12M013864	22.91	https://www.genecards.org/cgi-bin/carddisp.pl?gene=OLR1
NPC1	NPC Intracellular Cholesterol Transporter 1	Protein Coding	47	GC18M023506	22.91	https://www.genecards.org/cgi-bin/carddisp.pl?gene=NPC1
CSF2RA	Colony Stimulating Factor 2 Receptor Subunit Alpha	Protein Coding	45	GC0XP001270	22.9	https://www.genecards.org/cgi-bin/carddisp.pl?gene=CSF2RA
ALPL	Alkaline Phosphatase, Biomineralization Associated	Protein Coding	50	GC01P021508	22.85	https://www.genecards.org/cgi-bin/carddisp.pl?gene=ALPL
CHAT	Choline O-Acetyltransferase	Protein Coding	47	GC10P049609	22.84	https://www.genecards.org/cgi-bin/carddisp.pl?gene=CHAT
ARG1	Arginase 1	Protein Coding	50	GC06P131473	22.84	https://www.genecards.org/cgi-bin/carddisp.pl?gene=ARG1
IL17A	Interleukin 17A	Protein Coding	42	GC06P052186	22.83	https://www.genecards.org/cgi-bin/carddisp.pl?gene=IL17A
SCN3A	Sodium Voltage-Gated Channel Alpha Subunit 3	Protein Coding	47	GC02M165087	22.82	https://www.genecards.org/cgi-bin/carddisp.pl?gene=SCN3A
PEX2	Peroxisomal Biogenesis Factor 2	Protein Coding	43	GC08M076980	22.82	https://www.genecards.org/cgi-bin/carddisp.pl?gene=PEX2
GCK	Glucokinase	Protein Coding	50	GC07M044145	22.81	https://www.genecards.org/cgi-bin/carddisp.pl?gene=GCK
MIR144	MicroRNA 144	RNA Gene	16	GC17M029965	22.81	https://www.genecards.org/cgi-bin/carddisp.pl?gene=MIR144
NRXN1	Neurexin 1	Protein Coding	47	GC02M049918	22.8	https://www.genecards.org/cgi-bin/carddisp.pl?gene=NRXN1
FGF2	Fibroblast Growth Factor 2	Protein Coding	47	GC04P122826	22.8	https://www.genecards.org/cgi-bin/carddisp.pl?gene=FGF2
TPI1	Triosephosphate Isomerase 1	Protein Coding	48	GC12P008208	22.76	https://www.genecards.org/cgi-bin/carddisp.pl?gene=TPI1
F13A1	Coagulation Factor XIII A Chain	Protein Coding	45	GC06M006144	22.7	https://www.genecards.org/cgi-bin/carddisp.pl?gene=F13A1
SPTA1	Spectrin Alpha, Erythrocytic 1	Protein Coding	43	GC01M158610	22.69	https://www.genecards.org/cgi-bin/carddisp.pl?gene=SPTA1
PF4	Platelet Factor 4	Protein Coding	41	GC04M073980	22.68	https://www.genecards.org/cgi-bin/carddisp.pl?gene=PF4
DCTN1	Dynactin Subunit 1	Protein Coding	46	GC02M074361	22.62	https://www.genecards.org/cgi-bin/carddisp.pl?gene=DCTN1
WFS1	Wolframin ER Transmembrane Glycoprotein	Protein Coding	45	GC04P006271	22.61	https://www.genecards.org/cgi-bin/carddisp.pl?gene=WFS1
GYG1	Glycogenin 1	Protein Coding	45	GC03P148991	22.6	https://www.genecards.org/cgi-bin/carddisp.pl?gene=GYG1
THPO	Thrombopoietin	Protein Coding	42	GC03M184371	22.6	https://www.genecards.org/cgi-bin/carddisp.pl?gene=THPO
CYP27B1	Cytochrome P450 Family 27 Subfamily B Member 1	Protein Coding	47	GC12M057757	22.58	https://www.genecards.org/cgi-bin/carddisp.pl?gene=CYP27B1
LRP6	LDL Receptor Related Protein 6	Protein Coding	48	GC12M013893	22.57	https://www.genecards.org/cgi-bin/carddisp.pl?gene=LRP6
MMP14	Matrix Metallopeptidase 14	Protein Coding	51	GC14P025277	22.52	https://www.genecards.org/cgi-bin/carddisp.pl?gene=MMP14
TBL2	Transducin Beta Like 2	Protein Coding	39	GC07M073568	22.52	https://www.genecards.org/cgi-bin/carddisp.pl?gene=TBL2
SNAP29	Synaptosome Associated Protein 29	Protein Coding	42	GC22P020859	22.49	https://www.genecards.org/cgi-bin/carddisp.pl?gene=SNAP29
STRA6	Signaling Receptor And Transporter Of Retinol STRA6	Protein Coding	40	GC15M074179	22.48	https://www.genecards.org/cgi-bin/carddisp.pl?gene=STRA6
UFD1	Ubiquitin Recognition Factor In ER Associated Degradation 1	Protein Coding	35	GC22M019450	22.47	https://www.genecards.org/cgi-bin/carddisp.pl?gene=UFD1
AMH	Anti-Mullerian Hormone	Protein Coding	43	GC19P002251	22.46	https://www.genecards.org/cgi-bin/carddisp.pl?gene=AMH
TMPO	Thymopoietin	Protein Coding	45	GC12P098515	22.42	https://www.genecards.org/cgi-bin/carddisp.pl?gene=TMPO
BANF1	BAF Nuclear Assembly Factor 1	Protein Coding	42	GC11P066002	22.42	https://www.genecards.org/cgi-bin/carddisp.pl?gene=BANF1
SMC3	Structural Maintenance Of Chromosomes 3	Protein Coding	45	GC10P110567	22.41	https://www.genecards.org/cgi-bin/carddisp.pl?gene=SMC3
CALM2	Calmodulin 2	Protein Coding	44	GC02M047124	22.41	https://www.genecards.org/cgi-bin/carddisp.pl?gene=CALM2
LARS2	Leucyl-TRNA Synthetase 2, Mitochondrial	Protein Coding	45	GC03P045405	22.36	https://www.genecards.org/cgi-bin/carddisp.pl?gene=LARS2
SUFU	SUFU Negative Regulator Of Hedgehog Signaling	Protein Coding	43	GC10P102503	22.33	https://www.genecards.org/cgi-bin/carddisp.pl?gene=SUFU
ADCY5	Adenylate Cyclase 5	Protein Coding	48	GC03M123282	22.32	https://www.genecards.org/cgi-bin/carddisp.pl?gene=ADCY5
NSD2	Nuclear Receptor Binding SET Domain Protein 2	Protein Coding	35	GC04P001872	22.31	https://www.genecards.org/cgi-bin/carddisp.pl?gene=NSD2
MLYCD	Malonyl-CoA Decarboxylase	Protein Coding	43	GC16P083899	22.31	https://www.genecards.org/cgi-bin/carddisp.pl?gene=MLYCD
NDUFA1	NADH:Ubiquinone Oxidoreductase Subunit A1	Protein Coding	44	GC0XP119871	22.29	https://www.genecards.org/cgi-bin/carddisp.pl?gene=NDUFA1
ATP5F1A	ATP Synthase F1 Subunit Alpha	Protein Coding	36	GC18M046081	22.28	https://www.genecards.org/cgi-bin/carddisp.pl?gene=ATP5F1A
TET2	Tet Methylcytosine Dioxygenase 2	Protein Coding	44	GC04P105145	22.28	https://www.genecards.org/cgi-bin/carddisp.pl?gene=TET2
CD34	CD34 Molecule	Protein Coding	43	GC01M207880	22.26	https://www.genecards.org/cgi-bin/carddisp.pl?gene=CD34
AGTR2	Angiotensin II Receptor Type 2	Protein Coding	43	GC0XP116170	22.25	https://www.genecards.org/cgi-bin/carddisp.pl?gene=AGTR2
EPRS1	Glutamyl-Prolyl-TRNA Synthetase 1	Protein Coding	36	GC01M219969	22.23	https://www.genecards.org/cgi-bin/carddisp.pl?gene=EPRS1
LGALS3	Galectin 3	Protein Coding	44	GC14P055124	22.23	https://www.genecards.org/cgi-bin/carddisp.pl?gene=LGALS3
NOBOX	NOBOX Oogenesis Homeobox	Protein Coding	35	GC07M144397	22.2	https://www.genecards.org/cgi-bin/carddisp.pl?gene=NOBOX
SOX10	SRY-Box Transcription Factor 10	Protein Coding	45	GC22M046233	22.18	https://www.genecards.org/cgi-bin/carddisp.pl?gene=SOX10
COQ9	Coenzyme Q9	Protein Coding	41	GC16P057447	22.16	https://www.genecards.org/cgi-bin/carddisp.pl?gene=COQ9
SLX4	SLX4 Structure-Specific Endonuclease Subunit	Protein Coding	39	GC16M003581	22.15	https://www.genecards.org/cgi-bin/carddisp.pl?gene=SLX4
MPL	MPL Proto-Oncogene, Thrombopoietin Receptor	Protein Coding	48	GC01P043337	22.13	https://www.genecards.org/cgi-bin/carddisp.pl?gene=MPL
IKBKG	Inhibitor Of Nuclear Factor Kappa B Kinase Regulatory Subunit Gamma	Protein Coding	48	GC0XP154541	22.12	https://www.genecards.org/cgi-bin/carddisp.pl?gene=IKBKG
TMEM260	Transmembrane Protein 260	Protein Coding	34	GC14P056488	22.1	https://www.genecards.org/cgi-bin/carddisp.pl?gene=TMEM260
NHP2	NHP2 Ribonucleoprotein	Protein Coding	44	GC05M178149	22.1	https://www.genecards.org/cgi-bin/carddisp.pl?gene=NHP2
FLCN	Folliculin	Protein Coding	41	GC17M017206	22.1	https://www.genecards.org/cgi-bin/carddisp.pl?gene=FLCN
STAG2	Stromal Antigen 2	Protein Coding	44	GC0XP123960	22.09	https://www.genecards.org/cgi-bin/carddisp.pl?gene=STAG2
CYP19A1	Cytochrome P450 Family 19 Subfamily A Member 1	Protein Coding	48	GC15M051208	22.08	https://www.genecards.org/cgi-bin/carddisp.pl?gene=CYP19A1
OTX2	Orthodenticle Homeobox 2	Protein Coding	45	GC14M056799	22.08	https://www.genecards.org/cgi-bin/carddisp.pl?gene=OTX2
SLC10A2	Solute Carrier Family 10 Member 2	Protein Coding	43	GC13M103043	22.08	https://www.genecards.org/cgi-bin/carddisp.pl?gene=SLC10A2
GALC	Galactosylceramidase	Protein Coding	43	GC14M087837	22.07	https://www.genecards.org/cgi-bin/carddisp.pl?gene=GALC
ELANE	Elastase, Neutrophil Expressed	Protein Coding	46	GC19P000854	22.04	https://www.genecards.org/cgi-bin/carddisp.pl?gene=ELANE
NDUFAF3	NADH:Ubiquinone Oxidoreductase Complex Assembly Factor 3	Protein Coding	40	GC03P049020	22.03	https://www.genecards.org/cgi-bin/carddisp.pl?gene=NDUFAF3
DNAI1	Dynein Axonemal Intermediate Chain 1	Protein Coding	41	GC09P034457	22.03	https://www.genecards.org/cgi-bin/carddisp.pl?gene=DNAI1
PRODH	Proline Dehydrogenase 1	Protein Coding	45	GC22M018912	22	https://www.genecards.org/cgi-bin/carddisp.pl?gene=PRODH
PRL	Prolactin	Protein Coding	44	GC06M022230	21.99	https://www.genecards.org/cgi-bin/carddisp.pl?gene=PRL
PTH1R	Parathyroid Hormone 1 Receptor	Protein Coding	50	GC03P046877	21.99	https://www.genecards.org/cgi-bin/carddisp.pl?gene=PTH1R
FOXP1	Forkhead Box P1	Protein Coding	45	GC03M070926	21.98	https://www.genecards.org/cgi-bin/carddisp.pl?gene=FOXP1
A2ML1	Alpha-2-Macroglobulin Like 1	Protein Coding	39	GC12P008822	21.98	https://www.genecards.org/cgi-bin/carddisp.pl?gene=A2ML1
KCNE5	Potassium Voltage-Gated Channel Subfamily E Regulatory Subunit 5	Protein Coding	32	GC0XM109623	21.98	https://www.genecards.org/cgi-bin/carddisp.pl?gene=KCNE5
ZIC2	Zic Family Member 2	Protein Coding	42	GC13P099981	21.97	https://www.genecards.org/cgi-bin/carddisp.pl?gene=ZIC2
IRS1	Insulin Receptor Substrate 1	Protein Coding	47	GC02M226731	21.96	https://www.genecards.org/cgi-bin/carddisp.pl?gene=IRS1
RASA2	RAS P21 Protein Activator 2	Protein Coding	40	GC03P141487	21.95	https://www.genecards.org/cgi-bin/carddisp.pl?gene=RASA2
KISS1R	KISS1 Receptor	Protein Coding	44	GC19P000917	21.94	https://www.genecards.org/cgi-bin/carddisp.pl?gene=KISS1R
FH	Fumarate Hydratase	Protein Coding	45	GC01M241499	21.94	https://www.genecards.org/cgi-bin/carddisp.pl?gene=FH
LTBP2	Latent Transforming Growth Factor Beta Binding Protein 2	Protein Coding	43	GC14M074498	21.92	https://www.genecards.org/cgi-bin/carddisp.pl?gene=LTBP2
TLR2	Toll Like Receptor 2	Protein Coding	51	GC04P153684	21.92	https://www.genecards.org/cgi-bin/carddisp.pl?gene=TLR2
PDE5A	Phosphodiesterase 5A	Protein Coding	44	GC04M119494	21.91	https://www.genecards.org/cgi-bin/carddisp.pl?gene=PDE5A
B9D2	B9 Domain Containing 2	Protein Coding	40	GC19M041354	21.91	https://www.genecards.org/cgi-bin/carddisp.pl?gene=B9D2
KISS1	KiSS-1 Metastasis Suppressor	Protein Coding	41	GC01M204190	21.88	https://www.genecards.org/cgi-bin/carddisp.pl?gene=KISS1
FANCE	FA Complementation Group E	Protein Coding	41	GC06P047436	21.87	https://www.genecards.org/cgi-bin/carddisp.pl?gene=FANCE
TREX1	Three Prime Repair Exonuclease 1	Protein Coding	42	GC03P048466	21.86	https://www.genecards.org/cgi-bin/carddisp.pl?gene=TREX1
ELP1	Elongator Complex Protein 1	Protein Coding	33	GC09M108868	21.85	https://www.genecards.org/cgi-bin/carddisp.pl?gene=ELP1
MEF2C	Myocyte Enhancer Factor 2C	Protein Coding	48	GC05M088718	21.83	https://www.genecards.org/cgi-bin/carddisp.pl?gene=MEF2C
BCHE	Butyrylcholinesterase	Protein Coding	48	GC03M165772	21.82	https://www.genecards.org/cgi-bin/carddisp.pl?gene=BCHE
HPRT1	Hypoxanthine Phosphoribosyltransferase 1	Protein Coding	48	GC0XP134460	21.82	https://www.genecards.org/cgi-bin/carddisp.pl?gene=HPRT1
CALCA	Calcitonin Related Polypeptide Alpha	Protein Coding	43	GC11M014945	21.81	https://www.genecards.org/cgi-bin/carddisp.pl?gene=CALCA
DNMT3A	DNA Methyltransferase 3 Alpha	Protein Coding	51	GC02M025228	21.81	https://www.genecards.org/cgi-bin/carddisp.pl?gene=DNMT3A
SLC39A8	Solute Carrier Family 39 Member 8	Protein Coding	43	GC04M102252	21.81	https://www.genecards.org/cgi-bin/carddisp.pl?gene=SLC39A8
MIPEP	Mitochondrial Intermediate Peptidase	Protein Coding	42	GC13M023730	21.8	https://www.genecards.org/cgi-bin/carddisp.pl?gene=MIPEP
ABCG8	ATP Binding Cassette Subfamily G Member 8	Protein Coding	42	GC02P043828	21.78	https://www.genecards.org/cgi-bin/carddisp.pl?gene=ABCG8
PPCS	Phosphopantothenoylcysteine Synthetase	Protein Coding	39	GC01P042456	21.73	https://www.genecards.org/cgi-bin/carddisp.pl?gene=PPCS
ATP7B	ATPase Copper Transporting Beta	Protein Coding	47	GC13M051930	21.71	https://www.genecards.org/cgi-bin/carddisp.pl?gene=ATP7B
INTU	Inturned Planar Cell Polarity Protein	Protein Coding	37	GC04P127623	21.7	https://www.genecards.org/cgi-bin/carddisp.pl?gene=INTU
IFT27	Intraflagellar Transport 27	Protein Coding	37	GC22M036759	21.68	https://www.genecards.org/cgi-bin/carddisp.pl?gene=IFT27
NDUFAF2	NADH:Ubiquinone Oxidoreductase Complex Assembly Factor 2	Protein Coding	40	GC05P060945	21.66	https://www.genecards.org/cgi-bin/carddisp.pl?gene=NDUFAF2
NUBPL	Nucleotide Binding Protein Like	Protein Coding	39	GC14P031489	21.66	https://www.genecards.org/cgi-bin/carddisp.pl?gene=NUBPL
C2CD3	C2 Domain Containing 3 Centriole Elongation Regulator	Protein Coding	39	GC11M074012	21.66	https://www.genecards.org/cgi-bin/carddisp.pl?gene=C2CD3
IFT52	Intraflagellar Transport 52	Protein Coding	36	GC20P043590	21.65	https://www.genecards.org/cgi-bin/carddisp.pl?gene=IFT52
TSFM	Ts Translation Elongation Factor, Mitochondrial	Protein Coding	43	GC12P057778	21.65	https://www.genecards.org/cgi-bin/carddisp.pl?gene=TSFM
GDF9	Growth Differentiation Factor 9	Protein Coding	39	GC05M132861	21.64	https://www.genecards.org/cgi-bin/carddisp.pl?gene=GDF9
DYNC2I2	Dynein 2 Intermediate Chain 2	Protein Coding	31	GC09M128635	21.62	https://www.genecards.org/cgi-bin/carddisp.pl?gene=DYNC2I2
TLL1	Tolloid Like 1	Protein Coding	43	GC04P165873	21.62	https://www.genecards.org/cgi-bin/carddisp.pl?gene=TLL1
NDUFAF1	NADH:Ubiquinone Oxidoreductase Complex Assembly Factor 1	Protein Coding	41	GC15M041387	21.6	https://www.genecards.org/cgi-bin/carddisp.pl?gene=NDUFAF1
CDKN1C	Cyclin Dependent Kinase Inhibitor 1C	Protein Coding	47	GC11M002887	21.58	https://www.genecards.org/cgi-bin/carddisp.pl?gene=CDKN1C
LIPA	Lipase A, Lysosomal Acid Type	Protein Coding	47	GC10M089213	21.57	https://www.genecards.org/cgi-bin/carddisp.pl?gene=LIPA
KCNE3	Potassium Voltage-Gated Channel Subfamily E Regulatory Subunit 3	Protein Coding	44	GC11M074454	21.55	https://www.genecards.org/cgi-bin/carddisp.pl?gene=KCNE3
HIBCH	3-Hydroxyisobutyryl-CoA Hydrolase	Protein Coding	43	GC02M190189	21.55	https://www.genecards.org/cgi-bin/carddisp.pl?gene=HIBCH
SCNN1G	Sodium Channel Epithelial 1 Subunit Gamma	Protein Coding	46	GC16P023182	21.54	https://www.genecards.org/cgi-bin/carddisp.pl?gene=SCNN1G
HES7	Hes Family BHLH Transcription Factor 7	Protein Coding	37	GC17M008120	21.54	https://www.genecards.org/cgi-bin/carddisp.pl?gene=HES7
TTC8	Tetratricopeptide Repeat Domain 8	Protein Coding	40	GC14P089053	21.52	https://www.genecards.org/cgi-bin/carddisp.pl?gene=TTC8
RIT1	Ras Like Without CAAX 1	Protein Coding	45	GC01M155897	21.5	https://www.genecards.org/cgi-bin/carddisp.pl?gene=RIT1
PTGIS	Prostaglandin I2 Synthase	Protein Coding	47	GC20M049503	21.5	https://www.genecards.org/cgi-bin/carddisp.pl?gene=PTGIS
ATP2A2	ATPase Sarcoplasmic/Endoplasmic Reticulum Ca2+ Transporting 2	Protein Coding	51	GC12P110280	21.49	https://www.genecards.org/cgi-bin/carddisp.pl?gene=ATP2A2
GDF15	Growth Differentiation Factor 15	Protein Coding	41	GC19P023329	21.47	https://www.genecards.org/cgi-bin/carddisp.pl?gene=GDF15
NEU1	Neuraminidase 1	Protein Coding	44	GC06M031857	21.47	https://www.genecards.org/cgi-bin/carddisp.pl?gene=NEU1
MRAP	Melanocortin 2 Receptor Accessory Protein	Protein Coding	37	GC21P032291	21.46	https://www.genecards.org/cgi-bin/carddisp.pl?gene=MRAP
DLL4	Delta Like Canonical Notch Ligand 4	Protein Coding	45	GC15P040929	21.46	https://www.genecards.org/cgi-bin/carddisp.pl?gene=DLL4
DNMT3B	DNA Methyltransferase 3 Beta	Protein Coding	50	GC20P032762	21.46	https://www.genecards.org/cgi-bin/carddisp.pl?gene=DNMT3B
DDC	Dopa Decarboxylase	Protein Coding	52	GC07M050458	21.45	https://www.genecards.org/cgi-bin/carddisp.pl?gene=DDC
ELAC2	ElaC Ribonuclease Z 2	Protein Coding	42	GC17M012991	21.44	https://www.genecards.org/cgi-bin/carddisp.pl?gene=ELAC2
PEX10	Peroxisomal Biogenesis Factor 10	Protein Coding	41	GC01M002403	21.42	https://www.genecards.org/cgi-bin/carddisp.pl?gene=PEX10
IL12B	Interleukin 12B	Protein Coding	44	GC05M159314	21.41	https://www.genecards.org/cgi-bin/carddisp.pl?gene=IL12B
ADD1	Adducin 1	Protein Coding	44	GC04P002855	21.4	https://www.genecards.org/cgi-bin/carddisp.pl?gene=ADD1
MIR34A	MicroRNA 34a	RNA Gene	22	GC01M009151	21.39	https://www.genecards.org/cgi-bin/carddisp.pl?gene=MIR34A
TBX3	T-Box Transcription Factor 3	Protein Coding	45	GC12M114670	21.38	https://www.genecards.org/cgi-bin/carddisp.pl?gene=TBX3
MAPK14	Mitogen-Activated Protein Kinase 14	Protein Coding	51	GC06P047451	21.38	https://www.genecards.org/cgi-bin/carddisp.pl?gene=MAPK14
SAA1	Serum Amyloid A1	Protein Coding	42	GC11P018267	21.38	https://www.genecards.org/cgi-bin/carddisp.pl?gene=SAA1
CPT1A	Carnitine Palmitoyltransferase 1A	Protein Coding	48	GC11M068754	21.36	https://www.genecards.org/cgi-bin/carddisp.pl?gene=CPT1A
CSF3	Colony Stimulating Factor 3	Protein Coding	40	GC17P040015	21.34	https://www.genecards.org/cgi-bin/carddisp.pl?gene=CSF3
PEX3	Peroxisomal Biogenesis Factor 3	Protein Coding	42	GC06P143450	21.34	https://www.genecards.org/cgi-bin/carddisp.pl?gene=PEX3
MUC1	Mucin 1, Cell Surface Associated	Protein Coding	47	GC01M155185	21.31	https://www.genecards.org/cgi-bin/carddisp.pl?gene=MUC1
NOS1AP	Nitric Oxide Synthase 1 Adaptor Protein	Protein Coding	37	GC01P162069	21.3	https://www.genecards.org/cgi-bin/carddisp.pl?gene=NOS1AP
SLC6A2	Solute Carrier Family 6 Member 2	Protein Coding	48	GC16P055656	21.29	https://www.genecards.org/cgi-bin/carddisp.pl?gene=SLC6A2
HNF1A	HNF1 Homeobox A	Protein Coding	45	GC12P120978	21.28	https://www.genecards.org/cgi-bin/carddisp.pl?gene=HNF1A
SDHC	Succinate Dehydrogenase Complex Subunit C	Protein Coding	44	GC01P161314	21.25	https://www.genecards.org/cgi-bin/carddisp.pl?gene=SDHC
SLC25A3	Solute Carrier Family 25 Member 3	Protein Coding	45	GC12P098593	21.25	https://www.genecards.org/cgi-bin/carddisp.pl?gene=SLC25A3
MLXIPL	MLX Interacting Protein Like	Protein Coding	41	GC07M073593	21.23	https://www.genecards.org/cgi-bin/carddisp.pl?gene=MLXIPL
WASHC5	WASH Complex Subunit 5	Protein Coding	32	GC08M128215	21.22	https://www.genecards.org/cgi-bin/carddisp.pl?gene=WASHC5
DISP1	Dispatched RND Transporter Family Member 1	Protein Coding	37	GC01P222814	21.22	https://www.genecards.org/cgi-bin/carddisp.pl?gene=DISP1
NDUFAF5	NADH:Ubiquinone Oxidoreductase Complex Assembly Factor 5	Protein Coding	36	GC20P013786	21.21	https://www.genecards.org/cgi-bin/carddisp.pl?gene=NDUFAF5
KCNQ1OT1	KCNQ1 Opposite Strand/Antisense Transcript 1	RNA Gene	25	GC11M002661	21.19	https://www.genecards.org/cgi-bin/carddisp.pl?gene=KCNQ1OT1
ACE2	Angiotensin I Converting Enzyme 2	Protein Coding	48	GC0XM015562	21.19	https://www.genecards.org/cgi-bin/carddisp.pl?gene=ACE2
NOP10	NOP10 Ribonucleoprotein	Protein Coding	40	GC15M034341	21.18	https://www.genecards.org/cgi-bin/carddisp.pl?gene=NOP10
SEC24C	SEC24 Homolog C, COPII Coat Complex Component	Protein Coding	44	GC10P073744	21.17	https://www.genecards.org/cgi-bin/carddisp.pl?gene=SEC24C
SERAC1	Serine Active Site Containing 1	Protein Coding	36	GC06M158109	21.16	https://www.genecards.org/cgi-bin/carddisp.pl?gene=SERAC1
TNFRSF11A	TNF Receptor Superfamily Member 11a	Protein Coding	45	GC18P062325	21.16	https://www.genecards.org/cgi-bin/carddisp.pl?gene=TNFRSF11A
G6PC3	Glucose-6-Phosphatase Catalytic Subunit 3	Protein Coding	41	GC17P044070	21.16	https://www.genecards.org/cgi-bin/carddisp.pl?gene=G6PC3
TALDO1	Transaldolase 1	Protein Coding	47	GC11P000749	21.14	https://www.genecards.org/cgi-bin/carddisp.pl?gene=TALDO1
GNRHR	Gonadotropin Releasing Hormone Receptor	Protein Coding	47	GC04M067737	21.14	https://www.genecards.org/cgi-bin/carddisp.pl?gene=GNRHR
ADRA2C	Adrenoceptor Alpha 2C	Protein Coding	45	GC04P003766	21.14	https://www.genecards.org/cgi-bin/carddisp.pl?gene=ADRA2C
VKORC1	Vitamin K Epoxide Reductase Complex Subunit 1	Protein Coding	47	GC16M031105	21.13	https://www.genecards.org/cgi-bin/carddisp.pl?gene=VKORC1
TRPM6	Transient Receptor Potential Cation Channel Subfamily M Member 6	Protein Coding	45	GC09M074725	21.13	https://www.genecards.org/cgi-bin/carddisp.pl?gene=TRPM6
SGSH	N-Sulfoglucosamine Sulfohydrolase	Protein Coding	44	GC17M080206	21.09	https://www.genecards.org/cgi-bin/carddisp.pl?gene=SGSH
SEMA3A	Semaphorin 3A	Protein Coding	45	GC07M083955	21.06	https://www.genecards.org/cgi-bin/carddisp.pl?gene=SEMA3A
NDUFS4	NADH:Ubiquinone Oxidoreductase Subunit S4	Protein Coding	44	GC05P053560	21.06	https://www.genecards.org/cgi-bin/carddisp.pl?gene=NDUFS4
SLC2A4	Solute Carrier Family 2 Member 4	Protein Coding	45	GC17P007295	21.03	https://www.genecards.org/cgi-bin/carddisp.pl?gene=SLC2A4
KDR	Kinase Insert Domain Receptor	Protein Coding	53	GC04M055078	21.03	https://www.genecards.org/cgi-bin/carddisp.pl?gene=KDR
CEP164	Centrosomal Protein 164	Protein Coding	40	GC11P117314	21.02	https://www.genecards.org/cgi-bin/carddisp.pl?gene=CEP164
DLD	Dihydrolipoamide Dehydrogenase	Protein Coding	50	GC07P107890	21	https://www.genecards.org/cgi-bin/carddisp.pl?gene=DLD
IGHMBP2	Immunoglobulin Mu DNA Binding Protein 2	Protein Coding	41	GC11P068903	20.99	https://www.genecards.org/cgi-bin/carddisp.pl?gene=IGHMBP2
IGFBP3	Insulin Like Growth Factor Binding Protein 3	Protein Coding	45	GC07M045912	20.96	https://www.genecards.org/cgi-bin/carddisp.pl?gene=IGFBP3
PPBP	Pro-Platelet Basic Protein	Protein Coding	43	GC04M073986	20.95	https://www.genecards.org/cgi-bin/carddisp.pl?gene=PPBP
COL4A3	Collagen Type IV Alpha 3 Chain	Protein Coding	44	GC02P227164	20.94	https://www.genecards.org/cgi-bin/carddisp.pl?gene=COL4A3
LZTFL1	Leucine Zipper Transcription Factor Like 1	Protein Coding	39	GC03M045823	20.94	https://www.genecards.org/cgi-bin/carddisp.pl?gene=LZTFL1
NBN	Nibrin	Protein Coding	47	GC08M089933	20.93	https://www.genecards.org/cgi-bin/carddisp.pl?gene=NBN
CIITA	Class II Major Histocompatibility Complex Transactivator	Protein Coding	45	GC16P010879	20.92	https://www.genecards.org/cgi-bin/carddisp.pl?gene=CIITA
SLC22A12	Solute Carrier Family 22 Member 12	Protein Coding	44	GC11P064609	20.9	https://www.genecards.org/cgi-bin/carddisp.pl?gene=SLC22A12
TECRL	Trans-2,3-Enoyl-CoA Reductase Like	Protein Coding	37	GC04M064275	20.9	https://www.genecards.org/cgi-bin/carddisp.pl?gene=TECRL
INPPL1	Inositol Polyphosphate Phosphatase Like 1	Protein Coding	49	GC11P072223	20.89	https://www.genecards.org/cgi-bin/carddisp.pl?gene=INPPL1
PEX13	Peroxisomal Biogenesis Factor 13	Protein Coding	40	GC02P061017	20.88	https://www.genecards.org/cgi-bin/carddisp.pl?gene=PEX13
NPC2	NPC Intracellular Cholesterol Transporter 2	Protein Coding	41	GC14M074476	20.88	https://www.genecards.org/cgi-bin/carddisp.pl?gene=NPC2
APLN	Apelin	Protein Coding	37	GC0XM129645	20.87	https://www.genecards.org/cgi-bin/carddisp.pl?gene=APLN
HNRNPA1	Heterogeneous Nuclear Ribonucleoprotein A1	Protein Coding	45	GC12P054280	20.85	https://www.genecards.org/cgi-bin/carddisp.pl?gene=HNRNPA1
HIF1A	Hypoxia Inducible Factor 1 Subunit Alpha	Protein Coding	47	GC14P061695	20.84	https://www.genecards.org/cgi-bin/carddisp.pl?gene=HIF1A
ALDH18A1	Aldehyde Dehydrogenase 18 Family Member A1	Protein Coding	45	GC10M095605	20.84	https://www.genecards.org/cgi-bin/carddisp.pl?gene=ALDH18A1
NDUFS7	NADH:Ubiquinone Oxidoreductase Core Subunit S7	Protein Coding	46	GC19P001490	20.82	https://www.genecards.org/cgi-bin/carddisp.pl?gene=NDUFS7
EFTUD2	Elongation Factor Tu GTP Binding Domain Containing 2	Protein Coding	42	GC17M044852	20.8	https://www.genecards.org/cgi-bin/carddisp.pl?gene=EFTUD2
NAA10	N-Alpha-Acetyltransferase 10, NatA Catalytic Subunit	Protein Coding	42	GC0XM153929	20.79	https://www.genecards.org/cgi-bin/carddisp.pl?gene=NAA10
APTX	Aprataxin	Protein Coding	44	GC09M032886	20.76	https://www.genecards.org/cgi-bin/carddisp.pl?gene=APTX
HDAC8	Histone Deacetylase 8	Protein Coding	47	GC0XM072329	20.76	https://www.genecards.org/cgi-bin/carddisp.pl?gene=HDAC8
BBS10	Bardet-Biedl Syndrome 10	Protein Coding	40	GC12M076344	20.75	https://www.genecards.org/cgi-bin/carddisp.pl?gene=BBS10
GPC3	Glypican 3	Protein Coding	45	GC0XM133535	20.75	https://www.genecards.org/cgi-bin/carddisp.pl?gene=GPC3
SCN1A	Sodium Voltage-Gated Channel Alpha Subunit 1	Protein Coding	47	GC02M165989	20.72	https://www.genecards.org/cgi-bin/carddisp.pl?gene=SCN1A
EPAS1	Endothelial PAS Domain Protein 1	Protein Coding	48	GC02P046293	20.72	https://www.genecards.org/cgi-bin/carddisp.pl?gene=EPAS1
EPG5	Ectopic P-Granules Autophagy Protein 5 Homolog	Protein Coding	36	GC18M045800	20.7	https://www.genecards.org/cgi-bin/carddisp.pl?gene=EPG5
COG2	Component Of Oligomeric Golgi Complex 2	Protein Coding	40	GC01P230642	20.7	https://www.genecards.org/cgi-bin/carddisp.pl?gene=COG2
BGN	Biglycan	Protein Coding	43	GC0XP153494	20.7	https://www.genecards.org/cgi-bin/carddisp.pl?gene=BGN
MDM2	MDM2 Proto-Oncogene	Protein Coding	52	GC12P068808	20.69	https://www.genecards.org/cgi-bin/carddisp.pl?gene=MDM2
NDUFS8	NADH:Ubiquinone Oxidoreductase Core Subunit S8	Protein Coding	45	GC11P068030	20.67	https://www.genecards.org/cgi-bin/carddisp.pl?gene=NDUFS8
COX7B	Cytochrome C Oxidase Subunit 7B	Protein Coding	40	GC0XP077899	20.67	https://www.genecards.org/cgi-bin/carddisp.pl?gene=COX7B
MT-ATP8	Mitochondrially Encoded ATP Synthase Membrane Subunit 8	Protein Coding	28	GCMTP008368	20.66	https://www.genecards.org/cgi-bin/carddisp.pl?gene=MT-ATP8
MTOR	Mechanistic Target Of Rapamycin Kinase	Protein Coding	54	GC01M011106	20.64	https://www.genecards.org/cgi-bin/carddisp.pl?gene=MTOR
SIX3	SIX Homeobox 3	Protein Coding	42	GC02P044941	20.63	https://www.genecards.org/cgi-bin/carddisp.pl?gene=SIX3
POLR3A	RNA Polymerase III Subunit A	Protein Coding	43	GC10M077969	20.62	https://www.genecards.org/cgi-bin/carddisp.pl?gene=POLR3A
LTBP3	Latent Transforming Growth Factor Beta Binding Protein 3	Protein Coding	41	GC11M065538	20.61	https://www.genecards.org/cgi-bin/carddisp.pl?gene=LTBP3
GAPDH	Glyceraldehyde-3-Phosphate Dehydrogenase	Protein Coding	48	GC12P008161	20.6	https://www.genecards.org/cgi-bin/carddisp.pl?gene=GAPDH
RECQL4	RecQ Like Helicase 4	Protein Coding	41	GC08M144512	20.6	https://www.genecards.org/cgi-bin/carddisp.pl?gene=RECQL4
KANSL1	KAT8 Regulatory NSL Complex Subunit 1	Protein Coding	39	GC17M046031	20.59	https://www.genecards.org/cgi-bin/carddisp.pl?gene=KANSL1
PIGA	Phosphatidylinositol Glycan Anchor Biosynthesis Class A	Protein Coding	44	GC0XM015319	20.59	https://www.genecards.org/cgi-bin/carddisp.pl?gene=PIGA
CYP21A2	Cytochrome P450 Family 21 Subfamily A Member 2	Protein Coding	45	GC06P047333	20.58	https://www.genecards.org/cgi-bin/carddisp.pl?gene=CYP21A2
CTCF	CCCTC-Binding Factor	Protein Coding	46	GC16P067563	20.58	https://www.genecards.org/cgi-bin/carddisp.pl?gene=CTCF
PAH	Phenylalanine Hydroxylase	Protein Coding	48	GC12M102836	20.56	https://www.genecards.org/cgi-bin/carddisp.pl?gene=PAH
MCM8	Minichromosome Maintenance 8 Homologous Recombination Repair Factor	Protein Coding	40	GC20P005963	20.56	https://www.genecards.org/cgi-bin/carddisp.pl?gene=MCM8
SLC19A3	Solute Carrier Family 19 Member 3	Protein Coding	46	GC02M227685	20.54	https://www.genecards.org/cgi-bin/carddisp.pl?gene=SLC19A3
MIR92B	MicroRNA 92b	RNA Gene	16	GC01P155195	20.54	https://www.genecards.org/cgi-bin/carddisp.pl?gene=MIR92B
CSPP1	Centrosome And Spindle Pole Associated Protein 1	Protein Coding	38	GC08P067055	20.52	https://www.genecards.org/cgi-bin/carddisp.pl?gene=CSPP1
PALB2	Partner And Localizer Of BRCA2	Protein Coding	43	GC16M023603	20.52	https://www.genecards.org/cgi-bin/carddisp.pl?gene=PALB2
SEMA3C	Semaphorin 3C	Protein Coding	41	GC07M080742	20.51	https://www.genecards.org/cgi-bin/carddisp.pl?gene=SEMA3C
COX8A	Cytochrome C Oxidase Subunit 8A	Protein Coding	41	GC11P063977	20.51	https://www.genecards.org/cgi-bin/carddisp.pl?gene=COX8A
CXCL12	C-X-C Motif Chemokine Ligand 12	Protein Coding	45	GC10M044294	20.47	https://www.genecards.org/cgi-bin/carddisp.pl?gene=CXCL12
ATXN2	Ataxin 2	Protein Coding	42	GC12M111443	20.45	https://www.genecards.org/cgi-bin/carddisp.pl?gene=ATXN2
RPGR	Retinitis Pigmentosa GTPase Regulator	Protein Coding	40	GC0XM038269	20.44	https://www.genecards.org/cgi-bin/carddisp.pl?gene=RPGR
TBX22	T-Box Transcription Factor 22	Protein Coding	38	GC0XP080014	20.43	https://www.genecards.org/cgi-bin/carddisp.pl?gene=TBX22
GRK2	G Protein-Coupled Receptor Kinase 2	Protein Coding	37	GC11P067266	20.43	https://www.genecards.org/cgi-bin/carddisp.pl?gene=GRK2
CTSD	Cathepsin D	Protein Coding	52	GC11M001752	20.42	https://www.genecards.org/cgi-bin/carddisp.pl?gene=CTSD
FOXRED1	FAD Dependent Oxidoreductase Domain Containing 1	Protein Coding	40	GC11P126269	20.41	https://www.genecards.org/cgi-bin/carddisp.pl?gene=FOXRED1
CTBP1	C-Terminal Binding Protein 1	Protein Coding	47	GC04M001211	20.4	https://www.genecards.org/cgi-bin/carddisp.pl?gene=CTBP1
ANKS6	Ankyrin Repeat And Sterile Alpha Motif Domain Containing 6	Protein Coding	38	GC09M098731	20.4	https://www.genecards.org/cgi-bin/carddisp.pl?gene=ANKS6
COQ4	Coenzyme Q4	Protein Coding	39	GC09P128322	20.4	https://www.genecards.org/cgi-bin/carddisp.pl?gene=COQ4
UBE2T	Ubiquitin Conjugating Enzyme E2 T	Protein Coding	43	GC01M202300	20.4	https://www.genecards.org/cgi-bin/carddisp.pl?gene=UBE2T
LIG4	DNA Ligase 4	Protein Coding	48	GC13M108207	20.4	https://www.genecards.org/cgi-bin/carddisp.pl?gene=LIG4
RPL11	Ribosomal Protein L11	Protein Coding	48	GC01P023691	20.38	https://www.genecards.org/cgi-bin/carddisp.pl?gene=RPL11
CHRND	Cholinergic Receptor Nicotinic Delta Subunit	Protein Coding	42	GC02P232525	20.37	https://www.genecards.org/cgi-bin/carddisp.pl?gene=CHRND
RAD21	RAD21 Cohesin Complex Component	Protein Coding	45	GC08M116846	20.36	https://www.genecards.org/cgi-bin/carddisp.pl?gene=RAD21
MVK	Mevalonate Kinase	Protein Coding	48	GC12P109573	20.36	https://www.genecards.org/cgi-bin/carddisp.pl?gene=MVK
POMT1	Protein O-Mannosyltransferase 1	Protein Coding	45	GC09P131502	20.34	https://www.genecards.org/cgi-bin/carddisp.pl?gene=POMT1
CAMK2D	Calcium/Calmodulin Dependent Protein Kinase II Delta	Protein Coding	48	GC04M113452	20.33	https://www.genecards.org/cgi-bin/carddisp.pl?gene=CAMK2D
BBS9	Bardet-Biedl Syndrome 9	Protein Coding	39	GC07P033112	20.32	https://www.genecards.org/cgi-bin/carddisp.pl?gene=BBS9
IL7R	Interleukin 7 Receptor	Protein Coding	47	GC05P035852	20.32	https://www.genecards.org/cgi-bin/carddisp.pl?gene=IL7R
TRIM37	Tripartite Motif Containing 37	Protein Coding	42	GC17M058982	20.31	https://www.genecards.org/cgi-bin/carddisp.pl?gene=TRIM37
IFT81	Intraflagellar Transport 81	Protein Coding	39	GC12P110124	20.3	https://www.genecards.org/cgi-bin/carddisp.pl?gene=IFT81
COG7	Component Of Oligomeric Golgi Complex 7	Protein Coding	39	GC16M023307	20.28	https://www.genecards.org/cgi-bin/carddisp.pl?gene=COG7
COX14	Cytochrome C Oxidase Assembly Factor COX14	Protein Coding	37	GC12P050111	20.27	https://www.genecards.org/cgi-bin/carddisp.pl?gene=COX14
DDX11	DEAD/H-Box Helicase 11	Protein Coding	43	GC12P031073	20.23	https://www.genecards.org/cgi-bin/carddisp.pl?gene=DDX11
APLNR	Apelin Receptor	Protein Coding	43	GC11M057233	20.22	https://www.genecards.org/cgi-bin/carddisp.pl?gene=APLNR
UTS2	Urotensin 2	Protein Coding	41	GC01M007843	20.2	https://www.genecards.org/cgi-bin/carddisp.pl?gene=UTS2
NDUFV2	NADH:Ubiquinone Oxidoreductase Core Subunit V2	Protein Coding	44	GC18P009092	20.19	https://www.genecards.org/cgi-bin/carddisp.pl?gene=NDUFV2
MT-ND3	Mitochondrially Encoded NADH:Ubiquinone Oxidoreductase Core Subunit 3	Protein Coding	31	GCMTP010061	20.19	https://www.genecards.org/cgi-bin/carddisp.pl?gene=MT-ND3
HNRNPA2B1	Heterogeneous Nuclear Ribonucleoprotein A2/B1	Protein Coding	45	GC07M026174	20.19	https://www.genecards.org/cgi-bin/carddisp.pl?gene=HNRNPA2B1
DACT1	Dishevelled Binding Antagonist Of Beta Catenin 1	Protein Coding	39	GC14P058633	20.18	https://www.genecards.org/cgi-bin/carddisp.pl?gene=DACT1
TRMT10C	TRNA Methyltransferase 10C, Mitochondrial RNase P Subunit	Protein Coding	36	GC03P101561	20.18	https://www.genecards.org/cgi-bin/carddisp.pl?gene=TRMT10C
PEX14	Peroxisomal Biogenesis Factor 14	Protein Coding	43	GC01P010472	20.18	https://www.genecards.org/cgi-bin/carddisp.pl?gene=PEX14
XPNPEP3	X-Prolyl Aminopeptidase 3	Protein Coding	41	GC22P040857	20.17	https://www.genecards.org/cgi-bin/carddisp.pl?gene=XPNPEP3
ALG12	ALG12 Alpha-1,6-Mannosyltransferase	Protein Coding	39	GC22M049859	20.15	https://www.genecards.org/cgi-bin/carddisp.pl?gene=ALG12
TCF4	Transcription Factor 4	Protein Coding	46	GC18M055222	20.14	https://www.genecards.org/cgi-bin/carddisp.pl?gene=TCF4
MIR196A2	MicroRNA 196a-2	RNA Gene	21	GC12P054200	20.14	https://www.genecards.org/cgi-bin/carddisp.pl?gene=MIR196A2
ZEB2	Zinc Finger E-Box Binding Homeobox 2	Protein Coding	48	GC02M144384	20.12	https://www.genecards.org/cgi-bin/carddisp.pl?gene=ZEB2
KLHL40	Kelch Like Family Member 40	Protein Coding	37	GC03P042685	20.1	https://www.genecards.org/cgi-bin/carddisp.pl?gene=KLHL40
WRAP53	WD Repeat Containing Antisense To TP53	Protein Coding	41	GC17P008049	20.1	https://www.genecards.org/cgi-bin/carddisp.pl?gene=WRAP53
LMX1B	LIM Homeobox Transcription Factor 1 Beta	Protein Coding	45	GC09P126614	20.1	https://www.genecards.org/cgi-bin/carddisp.pl?gene=LMX1B
GNE	Glucosamine (UDP-N-Acetyl)-2-Epimerase/N-Acetylmannosamine Kinase	Protein Coding	43	GC09M036214	20.08	https://www.genecards.org/cgi-bin/carddisp.pl?gene=GNE
COX6B1	Cytochrome C Oxidase Subunit 6B1	Protein Coding	43	GC19P038224	20.07	https://www.genecards.org/cgi-bin/carddisp.pl?gene=COX6B1
CDC45	Cell Division Cycle 45	Protein Coding	44	GC22P019479	20.06	https://www.genecards.org/cgi-bin/carddisp.pl?gene=CDC45
PTH	Parathyroid Hormone	Protein Coding	47	GC11M013492	20.06	https://www.genecards.org/cgi-bin/carddisp.pl?gene=PTH
CTF1	Cardiotrophin 1	Protein Coding	39	GC16P030910	20.05	https://www.genecards.org/cgi-bin/carddisp.pl?gene=CTF1
MYRF	Myelin Regulatory Factor	Protein Coding	34	GC11P061753	20.04	https://www.genecards.org/cgi-bin/carddisp.pl?gene=MYRF
TGIF1	TGFB Induced Factor Homeobox 1	Protein Coding	45	GC18P003411	20.02	https://www.genecards.org/cgi-bin/carddisp.pl?gene=TGIF1
KCNAB2	Potassium Voltage-Gated Channel Subfamily A Regulatory Beta Subunit 2	Protein Coding	43	GC01P006020	20.02	https://www.genecards.org/cgi-bin/carddisp.pl?gene=KCNAB2
YARS2	Tyrosyl-TRNA Synthetase 2	Protein Coding	44	GC12M032725	20	https://www.genecards.org/cgi-bin/carddisp.pl?gene=YARS2
IRF5	Interferon Regulatory Factor 5	Protein Coding	48	GC07P128937	19.99	https://www.genecards.org/cgi-bin/carddisp.pl?gene=IRF5
MMADHC	Metabolism Of Cobalamin Associated D	Protein Coding	42	GC02M149569	19.98	https://www.genecards.org/cgi-bin/carddisp.pl?gene=MMADHC
IL23R	Interleukin 23 Receptor	Protein Coding	44	GC01P067138	19.95	https://www.genecards.org/cgi-bin/carddisp.pl?gene=IL23R
VHL	Von Hippel-Lindau Tumor Suppressor	Protein Coding	47	GC03P010211	19.95	https://www.genecards.org/cgi-bin/carddisp.pl?gene=VHL
FLI1	Fli-1 Proto-Oncogene, ETS Transcription Factor	Protein Coding	49	GC11P128686	19.95	https://www.genecards.org/cgi-bin/carddisp.pl?gene=FLI1
CFHR5	Complement Factor H Related 5	Protein Coding	40	GC01P196977	19.93	https://www.genecards.org/cgi-bin/carddisp.pl?gene=CFHR5
LAMB2	Laminin Subunit Beta 2	Protein Coding	44	GC03M049121	19.93	https://www.genecards.org/cgi-bin/carddisp.pl?gene=LAMB2
BBS12	Bardet-Biedl Syndrome 12	Protein Coding	35	GC04P122702	19.93	https://www.genecards.org/cgi-bin/carddisp.pl?gene=BBS12
SCN10A	Sodium Voltage-Gated Channel Alpha Subunit 10	Protein Coding	45	GC03M038713	19.92	https://www.genecards.org/cgi-bin/carddisp.pl?gene=SCN10A
AGXT	Alanine--Glyoxylate And Serine--Pyruvate Aminotransferase	Protein Coding	45	GC02P240868	19.91	https://www.genecards.org/cgi-bin/carddisp.pl?gene=AGXT
XK	X-Linked Kx Blood Group	Protein Coding	40	GC0XP037685	19.9	https://www.genecards.org/cgi-bin/carddisp.pl?gene=XK
SGO1	Shugoshin 1	Protein Coding	34	GC03M020159	19.9	https://www.genecards.org/cgi-bin/carddisp.pl?gene=SGO1
TRAF3IP1	TRAF3 Interacting Protein 1	Protein Coding	38	GC02P238320	19.9	https://www.genecards.org/cgi-bin/carddisp.pl?gene=TRAF3IP1
MID1	Midline 1	Protein Coding	43	GC0XM010445	19.9	https://www.genecards.org/cgi-bin/carddisp.pl?gene=MID1
CLCN5	Chloride Voltage-Gated Channel 5	Protein Coding	42	GC0XP049922	19.87	https://www.genecards.org/cgi-bin/carddisp.pl?gene=CLCN5
HCCS	Holocytochrome C Synthase	Protein Coding	41	GC0XP011111	19.85	https://www.genecards.org/cgi-bin/carddisp.pl?gene=HCCS
PEX11B	Peroxisomal Biogenesis Factor 11 Beta	Protein Coding	40	GC01M145911	19.82	https://www.genecards.org/cgi-bin/carddisp.pl?gene=PEX11B
AHCY	Adenosylhomocysteinase	Protein Coding	50	GC20M034276	19.81	https://www.genecards.org/cgi-bin/carddisp.pl?gene=AHCY
DNM1L	Dynamin 1 Like	Protein Coding	47	GC12P032679	19.81	https://www.genecards.org/cgi-bin/carddisp.pl?gene=DNM1L
SGCB	Sarcoglycan Beta	Protein Coding	40	GC04M052019	19.81	https://www.genecards.org/cgi-bin/carddisp.pl?gene=SGCB
IL1R1	Interleukin 1 Receptor Type 1	Protein Coding	45	GC02P102136	19.8	https://www.genecards.org/cgi-bin/carddisp.pl?gene=IL1R1
COG1	Component Of Oligomeric Golgi Complex 1	Protein Coding	36	GC17P073193	19.8	https://www.genecards.org/cgi-bin/carddisp.pl?gene=COG1
PKHD1	PKHD1 Ciliary IPT Domain Containing Fibrocystin/Polyductin	Protein Coding	39	GC06M051588	19.78	https://www.genecards.org/cgi-bin/carddisp.pl?gene=PKHD1
RBM10	RNA Binding Motif Protein 10	Protein Coding	40	GC0XP047162	19.77	https://www.genecards.org/cgi-bin/carddisp.pl?gene=RBM10
PEX16	Peroxisomal Biogenesis Factor 16	Protein Coding	38	GC11M061098	19.77	https://www.genecards.org/cgi-bin/carddisp.pl?gene=PEX16
TMEM126B	Transmembrane Protein 126B	Protein Coding	39	GC11P085628	19.76	https://www.genecards.org/cgi-bin/carddisp.pl?gene=TMEM126B
HGF	Hepatocyte Growth Factor	Protein Coding	52	GC07M081699	19.75	https://www.genecards.org/cgi-bin/carddisp.pl?gene=HGF
NUP155	Nucleoporin 155	Protein Coding	44	GC05M037288	19.75	https://www.genecards.org/cgi-bin/carddisp.pl?gene=NUP155
IL1A	Interleukin 1 Alpha	Protein Coding	44	GC02M112773	19.74	https://www.genecards.org/cgi-bin/carddisp.pl?gene=IL1A
MC4R	Melanocortin 4 Receptor	Protein Coding	45	GC18M060371	19.74	https://www.genecards.org/cgi-bin/carddisp.pl?gene=MC4R
SCO1	Synthesis Of Cytochrome C Oxidase 1	Protein Coding	47	GC17M010672	19.73	https://www.genecards.org/cgi-bin/carddisp.pl?gene=SCO1
ABCB4	ATP Binding Cassette Subfamily B Member 4	Protein Coding	45	GC07M087401	19.71	https://www.genecards.org/cgi-bin/carddisp.pl?gene=ABCB4
SOX3	SRY-Box Transcription Factor 3	Protein Coding	44	GC0XM140502	19.7	https://www.genecards.org/cgi-bin/carddisp.pl?gene=SOX3
RPL26	Ribosomal Protein L26	Protein Coding	43	GC17M008377	19.7	https://www.genecards.org/cgi-bin/carddisp.pl?gene=RPL26
FRAS1	Fraser Extracellular Matrix Complex Subunit 1	Protein Coding	39	GC04P078056	19.69	https://www.genecards.org/cgi-bin/carddisp.pl?gene=FRAS1
PECAM1	Platelet And Endothelial Cell Adhesion Molecule 1	Protein Coding	40	GC17M064319	19.64	https://www.genecards.org/cgi-bin/carddisp.pl?gene=PECAM1
SOD2	Superoxide Dismutase 2	Protein Coding	51	GC06M159669	19.62	https://www.genecards.org/cgi-bin/carddisp.pl?gene=SOD2
HLA-DQA1	Major Histocompatibility Complex, Class II, DQ Alpha 1	Protein Coding	42	GC06P047340	19.61	https://www.genecards.org/cgi-bin/carddisp.pl?gene=HLA-DQA1
MTTP	Microsomal Triglyceride Transfer Protein	Protein Coding	44	GC04P099563	19.6	https://www.genecards.org/cgi-bin/carddisp.pl?gene=MTTP
SEMA3E	Semaphorin 3E	Protein Coding	41	GC07M083363	19.6	https://www.genecards.org/cgi-bin/carddisp.pl?gene=SEMA3E
CYCS	Cytochrome C, Somatic	Protein Coding	48	GC07M025118	19.6	https://www.genecards.org/cgi-bin/carddisp.pl?gene=CYCS
TNFRSF1B	TNF Receptor Superfamily Member 1B	Protein Coding	47	GC01P012167	19.59	https://www.genecards.org/cgi-bin/carddisp.pl?gene=TNFRSF1B
FOXE3	Forkhead Box E3	Protein Coding	35	GC01P047416	19.58	https://www.genecards.org/cgi-bin/carddisp.pl?gene=FOXE3
GAS1	Growth Arrest Specific 1	Protein Coding	41	GC09M086944	19.58	https://www.genecards.org/cgi-bin/carddisp.pl?gene=GAS1
ALG9	ALG9 Alpha-1,2-Mannosyltransferase	Protein Coding	41	GC11M111872	19.57	https://www.genecards.org/cgi-bin/carddisp.pl?gene=ALG9
XRCC4	X-Ray Repair Cross Complementing 4	Protein Coding	43	GC05P083077	19.57	https://www.genecards.org/cgi-bin/carddisp.pl?gene=XRCC4
MATR3	Matrin 3	Protein Coding	41	GC05P139274	19.57	https://www.genecards.org/cgi-bin/carddisp.pl?gene=MATR3
PLA2G6	Phospholipase A2 Group VI	Protein Coding	47	GC22M046185	19.56	https://www.genecards.org/cgi-bin/carddisp.pl?gene=PLA2G6
COL4A1	Collagen Type IV Alpha 1 Chain	Protein Coding	47	GC13M110148	19.55	https://www.genecards.org/cgi-bin/carddisp.pl?gene=COL4A1
TNFRSF11B	TNF Receptor Superfamily Member 11b	Protein Coding	47	GC08M118923	19.55	https://www.genecards.org/cgi-bin/carddisp.pl?gene=TNFRSF11B
NUP188	Nucleoporin 188	Protein Coding	35	GC09P128947	19.54	https://www.genecards.org/cgi-bin/carddisp.pl?gene=NUP188
ARVCF	ARVCF Delta Catenin Family Member	Protein Coding	38	GC22M019966	19.51	https://www.genecards.org/cgi-bin/carddisp.pl?gene=ARVCF
ERCC2	ERCC Excision Repair 2, TFIIH Core Complex Helicase Subunit	Protein Coding	47	GC19M045349	19.51	https://www.genecards.org/cgi-bin/carddisp.pl?gene=ERCC2
FECH	Ferrochelatase	Protein Coding	45	GC18M057544	19.5	https://www.genecards.org/cgi-bin/carddisp.pl?gene=FECH
IBA57	Iron-Sulfur Cluster Assembly Factor IBA57	Protein Coding	35	GC01P228165	19.47	https://www.genecards.org/cgi-bin/carddisp.pl?gene=IBA57
FIGLA	Folliculogenesis Specific BHLH Transcription Factor	Protein Coding	36	GC02M070741	19.47	https://www.genecards.org/cgi-bin/carddisp.pl?gene=FIGLA
ARHGAP31	Rho GTPase Activating Protein 31	Protein Coding	40	GC03P119294	19.46	https://www.genecards.org/cgi-bin/carddisp.pl?gene=ARHGAP31
PRF1	Perforin 1	Protein Coding	45	GC10M070597	19.45	https://www.genecards.org/cgi-bin/carddisp.pl?gene=PRF1
ESCO2	Establishment Of Sister Chromatid Cohesion N-Acetyltransferase 2	Protein Coding	39	GC08P027771	19.44	https://www.genecards.org/cgi-bin/carddisp.pl?gene=ESCO2
PAX3	Paired Box 3	Protein Coding	47	GC02M222199	19.44	https://www.genecards.org/cgi-bin/carddisp.pl?gene=PAX3
ACTN1	Actinin Alpha 1	Protein Coding	50	GC14M068874	19.43	https://www.genecards.org/cgi-bin/carddisp.pl?gene=ACTN1
PEX12	Peroxisomal Biogenesis Factor 12	Protein Coding	39	GC17M035574	19.43	https://www.genecards.org/cgi-bin/carddisp.pl?gene=PEX12
B3GLCT	Beta 3-Glucosyltransferase	Protein Coding	33	GC13P031200	19.4	https://www.genecards.org/cgi-bin/carddisp.pl?gene=B3GLCT
CASK	Calcium/Calmodulin Dependent Serine Protein Kinase	Protein Coding	48	GC0XM041514	19.4	https://www.genecards.org/cgi-bin/carddisp.pl?gene=CASK
SCN8A	Sodium Voltage-Gated Channel Alpha Subunit 8	Protein Coding	47	GC12P051590	19.39	https://www.genecards.org/cgi-bin/carddisp.pl?gene=SCN8A
ECHS1	Enoyl-CoA Hydratase, Short Chain 1	Protein Coding	47	GC10M133362	19.36	https://www.genecards.org/cgi-bin/carddisp.pl?gene=ECHS1
SLC2A9	Solute Carrier Family 2 Member 9	Protein Coding	45	GC04M009772	19.36	https://www.genecards.org/cgi-bin/carddisp.pl?gene=SLC2A9
CS	Citrate Synthase	Protein Coding	44	GC12M056271	19.34	https://www.genecards.org/cgi-bin/carddisp.pl?gene=CS
BGLAP	Bone Gamma-Carboxyglutamate Protein	Protein Coding	40	GC01P156242	19.33	https://www.genecards.org/cgi-bin/carddisp.pl?gene=BGLAP
MYH3	Myosin Heavy Chain 3	Protein Coding	43	GC17M010628	19.32	https://www.genecards.org/cgi-bin/carddisp.pl?gene=MYH3
COL4A4	Collagen Type IV Alpha 4 Chain	Protein Coding	43	GC02M226967	19.31	https://www.genecards.org/cgi-bin/carddisp.pl?gene=COL4A4
SCN9A	Sodium Voltage-Gated Channel Alpha Subunit 9	Protein Coding	47	GC02M166195	19.31	https://www.genecards.org/cgi-bin/carddisp.pl?gene=SCN9A
GLE1	GLE1 RNA Export Mediator	Protein Coding	40	GC09P128504	19.28	https://www.genecards.org/cgi-bin/carddisp.pl?gene=GLE1
PHYH	Phytanoyl-CoA 2-Hydroxylase	Protein Coding	45	GC10M013277	19.27	https://www.genecards.org/cgi-bin/carddisp.pl?gene=PHYH
SAMHD1	SAM And HD Domain Containing Deoxynucleoside Triphosphate Triphosphohydrolase 1	Protein Coding	43	GC20M036890	19.27	https://www.genecards.org/cgi-bin/carddisp.pl?gene=SAMHD1
MEGF10	Multiple EGF Like Domains 10	Protein Coding	40	GC05P127228	19.26	https://www.genecards.org/cgi-bin/carddisp.pl?gene=MEGF10
ERCC1	ERCC Excision Repair 1, Endonuclease Non-Catalytic Subunit	Protein Coding	45	GC19M045409	19.26	https://www.genecards.org/cgi-bin/carddisp.pl?gene=ERCC1
HSD11B1	Hydroxysteroid 11-Beta Dehydrogenase 1	Protein Coding	49	GC01P209686	19.25	https://www.genecards.org/cgi-bin/carddisp.pl?gene=HSD11B1
MT-TS1	Mitochondrially Encoded TRNA-Ser (UCN) 1	RNA Gene	14	GCMTM007447	19.25	https://www.genecards.org/cgi-bin/carddisp.pl?gene=MT-TS1
CPS1	Carbamoyl-Phosphate Synthase 1	Protein Coding	45	GC02P210477	19.23	https://www.genecards.org/cgi-bin/carddisp.pl?gene=CPS1
SYCE1	Synaptonemal Complex Central Element Protein 1	Protein Coding	37	GC10M133553	19.22	https://www.genecards.org/cgi-bin/carddisp.pl?gene=SYCE1
TCOF1	Treacle Ribosome Biogenesis Factor 1	Protein Coding	42	GC05P150358	19.22	https://www.genecards.org/cgi-bin/carddisp.pl?gene=TCOF1
MED12	Mediator Complex Subunit 12	Protein Coding	44	GC0XP071118	19.22	https://www.genecards.org/cgi-bin/carddisp.pl?gene=MED12
DNASE1	Deoxyribonuclease 1	Protein Coding	41	GC16P003611	19.22	https://www.genecards.org/cgi-bin/carddisp.pl?gene=DNASE1
CDC42	Cell Division Cycle 42	Protein Coding	51	GC01P022057	19.21	https://www.genecards.org/cgi-bin/carddisp.pl?gene=CDC42
SDCCAG8	SHH Signaling And Ciliogenesis Regulator SDCCAG8	Protein Coding	41	GC01P243255	19.2	https://www.genecards.org/cgi-bin/carddisp.pl?gene=SDCCAG8
MUSK	Muscle Associated Receptor Tyrosine Kinase	Protein Coding	46	GC09P110668	19.2	https://www.genecards.org/cgi-bin/carddisp.pl?gene=MUSK
ANXA5	Annexin A5	Protein Coding	46	GC04M121667	19.2	https://www.genecards.org/cgi-bin/carddisp.pl?gene=ANXA5
SKIV2L	Ski2 Like RNA Helicase	Protein Coding	43	GC06P047331	19.19	https://www.genecards.org/cgi-bin/carddisp.pl?gene=SKIV2L
PCCA	Propionyl-CoA Carboxylase Subunit Alpha	Protein Coding	45	GC13P100089	19.18	https://www.genecards.org/cgi-bin/carddisp.pl?gene=PCCA
PTF1A	Pancreas Associated Transcription Factor 1a	Protein Coding	40	GC10P023212	19.15	https://www.genecards.org/cgi-bin/carddisp.pl?gene=PTF1A
MYSM1	Myb Like, SWIRM And MPN Domains 1	Protein Coding	39	GC01M058654	19.15	https://www.genecards.org/cgi-bin/carddisp.pl?gene=MYSM1
NDUFS1	NADH:Ubiquinone Oxidoreductase Core Subunit S1	Protein Coding	45	GC02M206114	19.14	https://www.genecards.org/cgi-bin/carddisp.pl?gene=NDUFS1
SRY	Sex Determining Region Y	Protein Coding	35	GC0YM002698	19.14	https://www.genecards.org/cgi-bin/carddisp.pl?gene=SRY
RPGRIP1	RPGR Interacting Protein 1	Protein Coding	40	GC14P021290	19.14	https://www.genecards.org/cgi-bin/carddisp.pl?gene=RPGRIP1
GATA2	GATA Binding Protein 2	Protein Coding	47	GC03M128479	19.13	https://www.genecards.org/cgi-bin/carddisp.pl?gene=GATA2
SARDH	Sarcosine Dehydrogenase	Protein Coding	42	GC09M133663	19.13	https://www.genecards.org/cgi-bin/carddisp.pl?gene=SARDH
PEX19	Peroxisomal Biogenesis Factor 19	Protein Coding	43	GC01M160276	19.12	https://www.genecards.org/cgi-bin/carddisp.pl?gene=PEX19
RPS26	Ribosomal Protein S26	Protein Coding	42	GC12P056043	19.12	https://www.genecards.org/cgi-bin/carddisp.pl?gene=RPS26
NFIX	Nuclear Factor I X	Protein Coding	42	GC19P012996	19.11	https://www.genecards.org/cgi-bin/carddisp.pl?gene=NFIX
TCTN1	Tectonic Family Member 1	Protein Coding	37	GC12P110614	19.1	https://www.genecards.org/cgi-bin/carddisp.pl?gene=TCTN1
COX20	Cytochrome C Oxidase Assembly Factor COX20	Protein Coding	39	GC01P244839	19.08	https://www.genecards.org/cgi-bin/carddisp.pl?gene=COX20
ATP6V1E1	ATPase H+ Transporting V1 Subunit E1	Protein Coding	44	GC22M017592	19.06	https://www.genecards.org/cgi-bin/carddisp.pl?gene=ATP6V1E1
SYCP3	Synaptonemal Complex Protein 3	Protein Coding	41	GC12M101728	19.04	https://www.genecards.org/cgi-bin/carddisp.pl?gene=SYCP3
MT-TW	Mitochondrially Encoded TRNA-Trp (UGA/G)	RNA Gene	12	GCMTP005514	19.03	https://www.genecards.org/cgi-bin/carddisp.pl?gene=MT-TW
SON	SON DNA And RNA Binding Protein	Protein Coding	39	GC21P033542	19.02	https://www.genecards.org/cgi-bin/carddisp.pl?gene=SON
TSHR	Thyroid Stimulating Hormone Receptor	Protein Coding	47	GC14P080954	19.01	https://www.genecards.org/cgi-bin/carddisp.pl?gene=TSHR
CPLANE1	Ciliogenesis And Planar Polarity Effector 1	Protein Coding	28	GC05M037065	19	https://www.genecards.org/cgi-bin/carddisp.pl?gene=CPLANE1
MESP2	Mesoderm Posterior BHLH Transcription Factor 2	Protein Coding	35	GC15P089764	18.99	https://www.genecards.org/cgi-bin/carddisp.pl?gene=MESP2
ADSL	Adenylosuccinate Lyase	Protein Coding	47	GC22P040346	18.99	https://www.genecards.org/cgi-bin/carddisp.pl?gene=ADSL
ACD	ACD Shelterin Complex Subunit And Telomerase Recruitment Factor	Protein Coding	43	GC16M067658	18.99	https://www.genecards.org/cgi-bin/carddisp.pl?gene=ACD
GNA11	G Protein Subunit Alpha 11	Protein Coding	47	GC19P003094	18.99	https://www.genecards.org/cgi-bin/carddisp.pl?gene=GNA11
CCL5	C-C Motif Chemokine Ligand 5	Protein Coding	43	GC17M035871	18.97	https://www.genecards.org/cgi-bin/carddisp.pl?gene=CCL5
LARS1	Leucyl-TRNA Synthetase 1	Protein Coding	36	GC05M146114	18.95	https://www.genecards.org/cgi-bin/carddisp.pl?gene=LARS1
CFAP53	Cilia And Flagella Associated Protein 53	Protein Coding	33	GC18M050227	18.94	https://www.genecards.org/cgi-bin/carddisp.pl?gene=CFAP53
KIF1B	Kinesin Family Member 1B	Protein Coding	44	GC01P010210	18.9	https://www.genecards.org/cgi-bin/carddisp.pl?gene=KIF1B
SETX	Senataxin	Protein Coding	41	GC09M132261	18.89	https://www.genecards.org/cgi-bin/carddisp.pl?gene=SETX
PHEX	Phosphate Regulating Endopeptidase Homolog X-Linked	Protein Coding	40	GC0XP022032	18.86	https://www.genecards.org/cgi-bin/carddisp.pl?gene=PHEX
APRT	Adenine Phosphoribosyltransferase	Protein Coding	47	GC16M088810	18.85	https://www.genecards.org/cgi-bin/carddisp.pl?gene=APRT
RMRP	RNA Component Of Mitochondrial RNA Processing Endoribonuclease	RNA Gene	25	GC09M035655	18.85	https://www.genecards.org/cgi-bin/carddisp.pl?gene=RMRP
CDON	Cell Adhesion Associated, Oncogene Regulated	Protein Coding	45	GC11M125955	18.85	https://www.genecards.org/cgi-bin/carddisp.pl?gene=CDON
PTGS1	Prostaglandin-Endoperoxide Synthase 1	Protein Coding	46	GC09P122370	18.84	https://www.genecards.org/cgi-bin/carddisp.pl?gene=PTGS1
POMT2	Protein O-Mannosyltransferase 2	Protein Coding	43	GC14M077274	18.83	https://www.genecards.org/cgi-bin/carddisp.pl?gene=POMT2
FTH1	Ferritin Heavy Chain 1	Protein Coding	50	GC11M061959	18.82	https://www.genecards.org/cgi-bin/carddisp.pl?gene=FTH1
PDX1	Pancreatic And Duodenal Homeobox 1	Protein Coding	47	GC13P027921	18.81	https://www.genecards.org/cgi-bin/carddisp.pl?gene=PDX1
GSR	Glutathione-Disulfide Reductase	Protein Coding	48	GC08M030678	18.81	https://www.genecards.org/cgi-bin/carddisp.pl?gene=GSR
TACO1	Translational Activator Of Cytochrome C Oxidase I	Protein Coding	39	GC17P063600	18.81	https://www.genecards.org/cgi-bin/carddisp.pl?gene=TACO1
PKD1L1	Polycystin 1 Like 1, Transient Receptor Potential Channel Interacting	Protein Coding	36	GC07M047740	18.79	https://www.genecards.org/cgi-bin/carddisp.pl?gene=PKD1L1
SUCLG1	Succinate-CoA Ligase GDP/ADP-Forming Subunit Alpha	Protein Coding	45	GC02M084423	18.79	https://www.genecards.org/cgi-bin/carddisp.pl?gene=SUCLG1
SYNE1	Spectrin Repeat Containing Nuclear Envelope Protein 1	Protein Coding	41	GC06M152121	18.78	https://www.genecards.org/cgi-bin/carddisp.pl?gene=SYNE1
EGF	Epidermal Growth Factor	Protein Coding	51	GC04P109912	18.77	https://www.genecards.org/cgi-bin/carddisp.pl?gene=EGF
CFB	Complement Factor B	Protein Coding	45	GC06P031945	18.76	https://www.genecards.org/cgi-bin/carddisp.pl?gene=CFB
NDUFB3	NADH:Ubiquinone Oxidoreductase Subunit B3	Protein Coding	42	GC02P201071	18.75	https://www.genecards.org/cgi-bin/carddisp.pl?gene=NDUFB3
SLC22A4	Solute Carrier Family 22 Member 4	Protein Coding	43	GC05P132294	18.73	https://www.genecards.org/cgi-bin/carddisp.pl?gene=SLC22A4
SDHAF2	Succinate Dehydrogenase Complex Assembly Factor 2	Protein Coding	41	GC11P061430	18.73	https://www.genecards.org/cgi-bin/carddisp.pl?gene=SDHAF2
RBCK1	RANBP2-Type And C3HC4-Type Zinc Finger Containing 1	Protein Coding	43	GC20P000407	18.72	https://www.genecards.org/cgi-bin/carddisp.pl?gene=RBCK1
ATXN1	Ataxin 1	Protein Coding	43	GC06M016299	18.71	https://www.genecards.org/cgi-bin/carddisp.pl?gene=ATXN1
SKI	SKI Proto-Oncogene	Protein Coding	45	GC01P002228	18.7	https://www.genecards.org/cgi-bin/carddisp.pl?gene=SKI
SOHLH1	Spermatogenesis And Oogenesis Specific Basic Helix-Loop-Helix 1	Protein Coding	35	GC09M135693	18.7	https://www.genecards.org/cgi-bin/carddisp.pl?gene=SOHLH1
FKBP1B	FKBP Prolyl Isomerase 1B	Protein Coding	40	GC02P024033	18.69	https://www.genecards.org/cgi-bin/carddisp.pl?gene=FKBP1B
SDHAF1	Succinate Dehydrogenase Complex Assembly Factor 1	Protein Coding	35	GC19P035995	18.68	https://www.genecards.org/cgi-bin/carddisp.pl?gene=SDHAF1
EIF2AK3	Eukaryotic Translation Initiation Factor 2 Alpha Kinase 3	Protein Coding	48	GC02M088637	18.66	https://www.genecards.org/cgi-bin/carddisp.pl?gene=EIF2AK3
PLOD1	Procollagen-Lysine,2-Oxoglutarate 5-Dioxygenase 1	Protein Coding	41	GC01P011934	18.66	https://www.genecards.org/cgi-bin/carddisp.pl?gene=PLOD1
SYNE2	Spectrin Repeat Containing Nuclear Envelope Protein 2	Protein Coding	39	GC14P063761	18.65	https://www.genecards.org/cgi-bin/carddisp.pl?gene=SYNE2
CHRNA1	Cholinergic Receptor Nicotinic Alpha 1 Subunit	Protein Coding	45	GC02M174747	18.64	https://www.genecards.org/cgi-bin/carddisp.pl?gene=CHRNA1
TMEM237	Transmembrane Protein 237	Protein Coding	36	GC02M201620	18.64	https://www.genecards.org/cgi-bin/carddisp.pl?gene=TMEM237
SOX4	SRY-Box Transcription Factor 4	Protein Coding	43	GC06P021593	18.61	https://www.genecards.org/cgi-bin/carddisp.pl?gene=SOX4
SQSTM1	Sequestosome 1	Protein Coding	48	GC05P179806	18.61	https://www.genecards.org/cgi-bin/carddisp.pl?gene=SQSTM1
PDGFRB	Platelet Derived Growth Factor Receptor Beta	Protein Coding	55	GC05M150113	18.59	https://www.genecards.org/cgi-bin/carddisp.pl?gene=PDGFRB
CALM3	Calmodulin 3	Protein Coding	42	GC19P046601	18.58	https://www.genecards.org/cgi-bin/carddisp.pl?gene=CALM3
CD3D	CD3d Molecule	Protein Coding	47	GC11M118338	18.57	https://www.genecards.org/cgi-bin/carddisp.pl?gene=CD3D
NDUFB9	NADH:Ubiquinone Oxidoreductase Subunit B9	Protein Coding	44	GC08P124539	18.55	https://www.genecards.org/cgi-bin/carddisp.pl?gene=NDUFB9
ACVR2B	Activin A Receptor Type 2B	Protein Coding	50	GC03P038453	18.54	https://www.genecards.org/cgi-bin/carddisp.pl?gene=ACVR2B
PLEKHM2	Pleckstrin Homology And RUN Domain Containing M2	Protein Coding	35	GC01P015691	18.54	https://www.genecards.org/cgi-bin/carddisp.pl?gene=PLEKHM2
UBE3B	Ubiquitin Protein Ligase E3B	Protein Coding	43	GC12P109477	18.51	https://www.genecards.org/cgi-bin/carddisp.pl?gene=UBE3B
CFHR1	Complement Factor H Related 1	Protein Coding	41	GC01P196788	18.51	https://www.genecards.org/cgi-bin/carddisp.pl?gene=CFHR1
DVL3	Dishevelled Segment Polarity Protein 3	Protein Coding	45	GC03P184155	18.5	https://www.genecards.org/cgi-bin/carddisp.pl?gene=DVL3
RAG1	Recombination Activating 1	Protein Coding	45	GC11P036514	18.49	https://www.genecards.org/cgi-bin/carddisp.pl?gene=RAG1
GFAP	Glial Fibrillary Acidic Protein	Protein Coding	47	GC17M044905	18.48	https://www.genecards.org/cgi-bin/carddisp.pl?gene=GFAP
KMT2A	Lysine Methyltransferase 2A	Protein Coding	44	GC11P118436	18.48	https://www.genecards.org/cgi-bin/carddisp.pl?gene=KMT2A
IL2RB	Interleukin 2 Receptor Subunit Beta	Protein Coding	48	GC22M037125	18.48	https://www.genecards.org/cgi-bin/carddisp.pl?gene=IL2RB
RTEL1-TNFRSF6B	RTEL1-TNFRSF6B Readthrough (NMD Candidate)	RNA Gene	17	GC20P063657	18.46	https://www.genecards.org/cgi-bin/carddisp.pl?gene=RTEL1-TNFRSF6B
HSPA4	Heat Shock Protein Family A (Hsp70) Member 4	Protein Coding	41	GC05P133051	18.46	https://www.genecards.org/cgi-bin/carddisp.pl?gene=HSPA4
CTSA	Cathepsin A	Protein Coding	45	GC20P045890	18.45	https://www.genecards.org/cgi-bin/carddisp.pl?gene=CTSA
CDH23	Cadherin Related 23	Protein Coding	41	GC10P071396	18.45	https://www.genecards.org/cgi-bin/carddisp.pl?gene=CDH23
HNF4A	Hepatocyte Nuclear Factor 4 Alpha	Protein Coding	50	GC20P044355	18.44	https://www.genecards.org/cgi-bin/carddisp.pl?gene=HNF4A
ATAD1	ATPase Family AAA Domain Containing 1	Protein Coding	41	GC10M087751	18.43	https://www.genecards.org/cgi-bin/carddisp.pl?gene=ATAD1
PIEZO2	Piezo Type Mechanosensitive Ion Channel Component 2	Protein Coding	36	GC18M010670	18.43	https://www.genecards.org/cgi-bin/carddisp.pl?gene=PIEZO2
SST	Somatostatin	Protein Coding	42	GC03M187668	18.42	https://www.genecards.org/cgi-bin/carddisp.pl?gene=SST
RAG2	Recombination Activating 2	Protein Coding	42	GC11M036575	18.41	https://www.genecards.org/cgi-bin/carddisp.pl?gene=RAG2
MAX	MYC Associated Factor X	Protein Coding	48	GC14M065009	18.4	https://www.genecards.org/cgi-bin/carddisp.pl?gene=MAX
PROKR2	Prokineticin Receptor 2	Protein Coding	41	GC20M005303	18.4	https://www.genecards.org/cgi-bin/carddisp.pl?gene=PROKR2
NDUFA9	NADH:Ubiquinone Oxidoreductase Subunit A9	Protein Coding	43	GC12P004649	18.4	https://www.genecards.org/cgi-bin/carddisp.pl?gene=NDUFA9
CXCR4	C-X-C Motif Chemokine Receptor 4	Protein Coding	52	GC02M136114	18.4	https://www.genecards.org/cgi-bin/carddisp.pl?gene=CXCR4
PAX6	Paired Box 6	Protein Coding	47	GC11M031784	18.38	https://www.genecards.org/cgi-bin/carddisp.pl?gene=PAX6
MEGF8	Multiple EGF Like Domains 8	Protein Coding	37	GC19P042325	18.34	https://www.genecards.org/cgi-bin/carddisp.pl?gene=MEGF8
PCCB	Propionyl-CoA Carboxylase Subunit Beta	Protein Coding	45	GC03P136250	18.34	https://www.genecards.org/cgi-bin/carddisp.pl?gene=PCCB
CPOX	Coproporphyrinogen Oxidase	Protein Coding	43	GC03M098576	18.33	https://www.genecards.org/cgi-bin/carddisp.pl?gene=CPOX
PRDM6	PR/SET Domain 6	Protein Coding	39	GC05P123089	18.32	https://www.genecards.org/cgi-bin/carddisp.pl?gene=PRDM6
CALR	Calreticulin	Protein Coding	51	GC19P012938	18.32	https://www.genecards.org/cgi-bin/carddisp.pl?gene=CALR
CD40	CD40 Molecule	Protein Coding	48	GC20P046118	18.31	https://www.genecards.org/cgi-bin/carddisp.pl?gene=CD40
PCNT	Pericentrin	Protein Coding	41	GC21P046324	18.31	https://www.genecards.org/cgi-bin/carddisp.pl?gene=PCNT
TH	Tyrosine Hydroxylase	Protein Coding	51	GC11M002163	18.29	https://www.genecards.org/cgi-bin/carddisp.pl?gene=TH
ATP6AP2	ATPase H+ Transporting Accessory Protein 2	Protein Coding	44	GC0XP040582	18.29	https://www.genecards.org/cgi-bin/carddisp.pl?gene=ATP6AP2
EEF1A2	Eukaryotic Translation Elongation Factor 1 Alpha 2	Protein Coding	45	GC20M063488	18.28	https://www.genecards.org/cgi-bin/carddisp.pl?gene=EEF1A2
TWIST1	Twist Family BHLH Transcription Factor 1	Protein Coding	45	GC07M019020	18.28	https://www.genecards.org/cgi-bin/carddisp.pl?gene=TWIST1
RPS6KA3	Ribosomal Protein S6 Kinase A3	Protein Coding	52	GC0XM020149	18.28	https://www.genecards.org/cgi-bin/carddisp.pl?gene=RPS6KA3
FSHR	Follicle Stimulating Hormone Receptor	Protein Coding	49	GC02M048953	18.27	https://www.genecards.org/cgi-bin/carddisp.pl?gene=FSHR
ASL	Argininosuccinate Lyase	Protein Coding	45	GC07P066075	18.26	https://www.genecards.org/cgi-bin/carddisp.pl?gene=ASL
NDUFV1	NADH:Ubiquinone Oxidoreductase Core Subunit V1	Protein Coding	45	GC11P067632	18.25	https://www.genecards.org/cgi-bin/carddisp.pl?gene=NDUFV1
RAP1A	RAP1A, Member Of RAS Oncogene Family	Protein Coding	47	GC01P111542	18.25	https://www.genecards.org/cgi-bin/carddisp.pl?gene=RAP1A
NDUFA12	NADH:Ubiquinone Oxidoreductase Subunit A12	Protein Coding	44	GC12M094898	18.23	https://www.genecards.org/cgi-bin/carddisp.pl?gene=NDUFA12
NDUFS3	NADH:Ubiquinone Oxidoreductase Core Subunit S3	Protein Coding	46	GC11P047567	18.23	https://www.genecards.org/cgi-bin/carddisp.pl?gene=NDUFS3
CHST3	Carbohydrate Sulfotransferase 3	Protein Coding	42	GC10P071964	18.22	https://www.genecards.org/cgi-bin/carddisp.pl?gene=CHST3
RPS17	Ribosomal Protein S17	Protein Coding	42	GC15M082536	18.21	https://www.genecards.org/cgi-bin/carddisp.pl?gene=RPS17
CHKB	Choline Kinase Beta	Protein Coding	45	GC22M050578	18.21	https://www.genecards.org/cgi-bin/carddisp.pl?gene=CHKB
ANGPT1	Angiopoietin 1	Protein Coding	45	GC08M107246	18.21	https://www.genecards.org/cgi-bin/carddisp.pl?gene=ANGPT1
ADCY10	Adenylate Cyclase 10	Protein Coding	45	GC01M167809	18.2	https://www.genecards.org/cgi-bin/carddisp.pl?gene=ADCY10
PDHA1	Pyruvate Dehydrogenase E1 Subunit Alpha 1	Protein Coding	48	GC0XP019343	18.2	https://www.genecards.org/cgi-bin/carddisp.pl?gene=PDHA1
ERAP1	Endoplasmic Reticulum Aminopeptidase 1	Protein Coding	43	GC05M096760	18.2	https://www.genecards.org/cgi-bin/carddisp.pl?gene=ERAP1
ACOX1	Acyl-CoA Oxidase 1	Protein Coding	45	GC17M075941	18.19	https://www.genecards.org/cgi-bin/carddisp.pl?gene=ACOX1
ALG8	ALG8 Alpha-1,3-Glucosyltransferase	Protein Coding	44	GC11M078100	18.18	https://www.genecards.org/cgi-bin/carddisp.pl?gene=ALG8
CDKN2A	Cyclin Dependent Kinase Inhibitor 2A	Protein Coding	51	GC09M021967	18.18	https://www.genecards.org/cgi-bin/carddisp.pl?gene=CDKN2A
APOH	Apolipoprotein H	Protein Coding	44	GC17M066212	18.17	https://www.genecards.org/cgi-bin/carddisp.pl?gene=APOH
SETD2	SET Domain Containing 2, Histone Lysine Methyltransferase	Protein Coding	47	GC03M047033	18.16	https://www.genecards.org/cgi-bin/carddisp.pl?gene=SETD2
NR0B2	Nuclear Receptor Subfamily 0 Group B Member 2	Protein Coding	43	GC01M026922	18.15	https://www.genecards.org/cgi-bin/carddisp.pl?gene=NR0B2
NAGS	N-Acetylglutamate Synthase	Protein Coding	42	GC17P044004	18.15	https://www.genecards.org/cgi-bin/carddisp.pl?gene=NAGS
RARB	Retinoic Acid Receptor Beta	Protein Coding	50	GC03P024830	18.14	https://www.genecards.org/cgi-bin/carddisp.pl?gene=RARB
ATP6V1A	ATPase H+ Transporting V1 Subunit A	Protein Coding	44	GC03P113747	18.13	https://www.genecards.org/cgi-bin/carddisp.pl?gene=ATP6V1A
TCTEX1D2	Tctex1 Domain Containing 2	Protein Coding	39	GC03M196291	18.11	https://www.genecards.org/cgi-bin/carddisp.pl?gene=TCTEX1D2
XYLT2	Xylosyltransferase 2	Protein Coding	45	GC17P050347	18.11	https://www.genecards.org/cgi-bin/carddisp.pl?gene=XYLT2
MIAT	Myocardial Infarction Associated Transcript	RNA Gene	23	GC22P026646	18.08	https://www.genecards.org/cgi-bin/carddisp.pl?gene=MIAT
BRIP1	BRCA1 Interacting Protein C-Terminal Helicase 1	Protein Coding	47	GC17M061679	18.07	https://www.genecards.org/cgi-bin/carddisp.pl?gene=BRIP1
FBXL4	F-Box And Leucine Rich Repeat Protein 4	Protein Coding	39	GC06M098868	18.05	https://www.genecards.org/cgi-bin/carddisp.pl?gene=FBXL4
ERCC8	ERCC Excision Repair 8, CSA Ubiquitin Ligase Complex Subunit	Protein Coding	41	GC05M060868	18.05	https://www.genecards.org/cgi-bin/carddisp.pl?gene=ERCC8
ALG6	ALG6 Alpha-1,3-Glucosyltransferase	Protein Coding	41	GC01P063367	18.04	https://www.genecards.org/cgi-bin/carddisp.pl?gene=ALG6
LEMD3	LEM Domain Containing 3	Protein Coding	41	GC12P065169	18.03	https://www.genecards.org/cgi-bin/carddisp.pl?gene=LEMD3
MT-TV	Mitochondrially Encoded TRNA-Val (GUN)	RNA Gene	14	GCMTP001605	18.03	https://www.genecards.org/cgi-bin/carddisp.pl?gene=MT-TV
SLC6A4	Solute Carrier Family 6 Member 4	Protein Coding	47	GC17M030194	18.01	https://www.genecards.org/cgi-bin/carddisp.pl?gene=SLC6A4
NELFA	Negative Elongation Factor Complex Member A	Protein Coding	36	GC04M001985	17.99	https://www.genecards.org/cgi-bin/carddisp.pl?gene=NELFA
FCGR2B	Fc Fragment Of IgG Receptor IIb	Protein Coding	47	GC01P161663	17.97	https://www.genecards.org/cgi-bin/carddisp.pl?gene=FCGR2B
MYH7B	Myosin Heavy Chain 7B	Protein Coding	39	GC20P034956	17.95	https://www.genecards.org/cgi-bin/carddisp.pl?gene=MYH7B
HSPD1	Heat Shock Protein Family D (Hsp60) Member 1	Protein Coding	47	GC02M197486	17.95	https://www.genecards.org/cgi-bin/carddisp.pl?gene=HSPD1
PLAGL1	PLAG1 Like Zinc Finger 1	Protein Coding	43	GC06M143940	17.94	https://www.genecards.org/cgi-bin/carddisp.pl?gene=PLAGL1
ZNF423	Zinc Finger Protein 423	Protein Coding	40	GC16M049487	17.94	https://www.genecards.org/cgi-bin/carddisp.pl?gene=ZNF423
ATPAF2	ATP Synthase Mitochondrial F1 Complex Assembly Factor 2	Protein Coding	37	GC17M017977	17.92	https://www.genecards.org/cgi-bin/carddisp.pl?gene=ATPAF2
PDE3A	Phosphodiesterase 3A	Protein Coding	48	GC12P020294	17.9	https://www.genecards.org/cgi-bin/carddisp.pl?gene=PDE3A
GALT	Galactose-1-Phosphate Uridylyltransferase	Protein Coding	47	GC09P034860	17.89	https://www.genecards.org/cgi-bin/carddisp.pl?gene=GALT
MME	Membrane Metalloendopeptidase	Protein Coding	50	GC03P155024	17.87	https://www.genecards.org/cgi-bin/carddisp.pl?gene=MME
CHRM3	Cholinergic Receptor Muscarinic 3	Protein Coding	48	GC01P239386	17.87	https://www.genecards.org/cgi-bin/carddisp.pl?gene=CHRM3
POLR1D	RNA Polymerase I And III Subunit D	Protein Coding	45	GC13P027620	17.86	https://www.genecards.org/cgi-bin/carddisp.pl?gene=POLR1D
SOD3	Superoxide Dismutase 3	Protein Coding	40	GC04P024798	17.86	https://www.genecards.org/cgi-bin/carddisp.pl?gene=SOD3
C5	Complement C5	Protein Coding	46	GC09M120952	17.85	https://www.genecards.org/cgi-bin/carddisp.pl?gene=C5
NDUFAF6	NADH:Ubiquinone Oxidoreductase Complex Assembly Factor 6	Protein Coding	35	GC08P094895	17.84	https://www.genecards.org/cgi-bin/carddisp.pl?gene=NDUFAF6
HOXD13	Homeobox D13	Protein Coding	41	GC02P176092	17.83	https://www.genecards.org/cgi-bin/carddisp.pl?gene=HOXD13
SHBG	Sex Hormone Binding Globulin	Protein Coding	40	GC17P007613	17.8	https://www.genecards.org/cgi-bin/carddisp.pl?gene=SHBG
BBIP1	BBSome Interacting Protein 1	Protein Coding	32	GC10M110898	17.79	https://www.genecards.org/cgi-bin/carddisp.pl?gene=BBIP1
FLT4	Fms Related Receptor Tyrosine Kinase 4	Protein Coding	52	GC05M180607	17.78	https://www.genecards.org/cgi-bin/carddisp.pl?gene=FLT4
MYL1	Myosin Light Chain 1	Protein Coding	41	GC02M210290	17.78	https://www.genecards.org/cgi-bin/carddisp.pl?gene=MYL1
TACR3	Tachykinin Receptor 3	Protein Coding	50	GC04M103586	17.78	https://www.genecards.org/cgi-bin/carddisp.pl?gene=TACR3
RAC1	Rac Family Small GTPase 1	Protein Coding	49	GC07P006380	17.77	https://www.genecards.org/cgi-bin/carddisp.pl?gene=RAC1
MIR29A	MicroRNA 29a	RNA Gene	21	GC07M130876	17.76	https://www.genecards.org/cgi-bin/carddisp.pl?gene=MIR29A
PREPL	Prolyl Endopeptidase Like	Protein Coding	41	GC02M044281	17.76	https://www.genecards.org/cgi-bin/carddisp.pl?gene=PREPL
COA8	Cytochrome C Oxidase Assembly Factor 8	Protein Coding	27	GC14P104661	17.76	https://www.genecards.org/cgi-bin/carddisp.pl?gene=COA8
NDUFA6	NADH:Ubiquinone Oxidoreductase Subunit A6	Protein Coding	44	GC22M042085	17.76	https://www.genecards.org/cgi-bin/carddisp.pl?gene=NDUFA6
GGT1	Gamma-Glutamyltransferase 1	Protein Coding	46	GC22P024927	17.74	https://www.genecards.org/cgi-bin/carddisp.pl?gene=GGT1
RBP4	Retinol Binding Protein 4	Protein Coding	44	GC10M093591	17.73	https://www.genecards.org/cgi-bin/carddisp.pl?gene=RBP4
SNRPB	Small Nuclear Ribonucleoprotein Polypeptides B And B1	Protein Coding	44	GC20M002461	17.72	https://www.genecards.org/cgi-bin/carddisp.pl?gene=SNRPB
SETBP1	SET Binding Protein 1	Protein Coding	40	GC18P044680	17.71	https://www.genecards.org/cgi-bin/carddisp.pl?gene=SETBP1
HFM1	Helicase For Meiosis 1	Protein Coding	39	GC01M091260	17.71	https://www.genecards.org/cgi-bin/carddisp.pl?gene=HFM1
ADAT3	Adenosine Deaminase TRNA Specific 3	Protein Coding	35	GC19P001906	17.7	https://www.genecards.org/cgi-bin/carddisp.pl?gene=ADAT3
ZP2	Zona Pellucida Glycoprotein 2	Protein Coding	37	GC16M021198	17.69	https://www.genecards.org/cgi-bin/carddisp.pl?gene=ZP2
KITLG	KIT Ligand	Protein Coding	44	GC12M088492	17.67	https://www.genecards.org/cgi-bin/carddisp.pl?gene=KITLG
ACHE	Acetylcholinesterase (Cartwright Blood Group)	Protein Coding	45	GC07M100889	17.67	https://www.genecards.org/cgi-bin/carddisp.pl?gene=ACHE
PHOX2B	Paired Like Homeobox 2B	Protein Coding	43	GC04M041746	17.66	https://www.genecards.org/cgi-bin/carddisp.pl?gene=PHOX2B
IRF6	Interferon Regulatory Factor 6	Protein Coding	43	GC01M209785	17.66	https://www.genecards.org/cgi-bin/carddisp.pl?gene=IRF6
HACD1	3-Hydroxyacyl-CoA Dehydratase 1	Protein Coding	36	GC10M017589	17.65	https://www.genecards.org/cgi-bin/carddisp.pl?gene=HACD1
BUB1B	BUB1 Mitotic Checkpoint Serine/Threonine Kinase B	Protein Coding	49	GC15P040161	17.65	https://www.genecards.org/cgi-bin/carddisp.pl?gene=BUB1B
NDUFA13	NADH:Ubiquinone Oxidoreductase Subunit A13	Protein Coding	44	GC19P019515	17.65	https://www.genecards.org/cgi-bin/carddisp.pl?gene=NDUFA13
NDUFA11	NADH:Ubiquinone Oxidoreductase Subunit A11	Protein Coding	37	GC19M005891	17.65	https://www.genecards.org/cgi-bin/carddisp.pl?gene=NDUFA11
RRAS2	RAS Related 2	Protein Coding	46	GC11M014299	17.64	https://www.genecards.org/cgi-bin/carddisp.pl?gene=RRAS2
TJP2	Tight Junction Protein 2	Protein Coding	45	GC09P069121	17.63	https://www.genecards.org/cgi-bin/carddisp.pl?gene=TJP2
SMN1	Survival Of Motor Neuron 1, Telomeric	Protein Coding	41	GC05P070924	17.62	https://www.genecards.org/cgi-bin/carddisp.pl?gene=SMN1
PET100	PET100 Cytochrome C Oxidase Chaperone	Protein Coding	31	GC19P007630	17.6	https://www.genecards.org/cgi-bin/carddisp.pl?gene=PET100
DIAPH2	Diaphanous Related Formin 2	Protein Coding	43	GC0XP096684	17.6	https://www.genecards.org/cgi-bin/carddisp.pl?gene=DIAPH2
SIRT1	Sirtuin 1	Protein Coding	49	GC10P067884	17.58	https://www.genecards.org/cgi-bin/carddisp.pl?gene=SIRT1
IDH2	Isocitrate Dehydrogenase (NADP(+)) 2	Protein Coding	52	GC15M090083	17.58	https://www.genecards.org/cgi-bin/carddisp.pl?gene=IDH2
SH2D1A	SH2 Domain Containing 1A	Protein Coding	47	GC0XP124227	17.55	https://www.genecards.org/cgi-bin/carddisp.pl?gene=SH2D1A
IQCB1	IQ Motif Containing B1	Protein Coding	41	GC03M121769	17.53	https://www.genecards.org/cgi-bin/carddisp.pl?gene=IQCB1
HS6ST1	Heparan Sulfate 6-O-Sulfotransferase 1	Protein Coding	43	GC02M128236	17.53	https://www.genecards.org/cgi-bin/carddisp.pl?gene=HS6ST1
TTC37	Tetratricopeptide Repeat Domain 37	Protein Coding	39	GC05M095463	17.52	https://www.genecards.org/cgi-bin/carddisp.pl?gene=TTC37
DDX58	DExD/H-Box Helicase 58	Protein Coding	47	GC09M032455	17.52	https://www.genecards.org/cgi-bin/carddisp.pl?gene=DDX58
SLC7A7	Solute Carrier Family 7 Member 7	Protein Coding	47	GC14M022773	17.51	https://www.genecards.org/cgi-bin/carddisp.pl?gene=SLC7A7
EZH2	Enhancer Of Zeste 2 Polycomb Repressive Complex 2 Subunit	Protein Coding	54	GC07M148807	17.5	https://www.genecards.org/cgi-bin/carddisp.pl?gene=EZH2
RPL35A	Ribosomal Protein L35a	Protein Coding	44	GC03P197949	17.49	https://www.genecards.org/cgi-bin/carddisp.pl?gene=RPL35A
IFNA1	Interferon Alpha 1	Protein Coding	39	GC09P021494	17.48	https://www.genecards.org/cgi-bin/carddisp.pl?gene=IFNA1
SLC25A24	Solute Carrier Family 25 Member 24	Protein Coding	43	GC01M108134	17.48	https://www.genecards.org/cgi-bin/carddisp.pl?gene=SLC25A24
ETS1	ETS Proto-Oncogene 1, Transcription Factor	Protein Coding	49	GC11M128458	17.47	https://www.genecards.org/cgi-bin/carddisp.pl?gene=ETS1
SLC39A13	Solute Carrier Family 39 Member 13	Protein Coding	43	GC11P047430	17.45	https://www.genecards.org/cgi-bin/carddisp.pl?gene=SLC39A13
SUMF1	Sulfatase Modifying Factor 1	Protein Coding	43	GC03M003700	17.45	https://www.genecards.org/cgi-bin/carddisp.pl?gene=SUMF1
DHCR7	7-Dehydrocholesterol Reductase	Protein Coding	46	GC11M071428	17.44	https://www.genecards.org/cgi-bin/carddisp.pl?gene=DHCR7
MGME1	Mitochondrial Genome Maintenance Exonuclease 1	Protein Coding	35	GC20P017952	17.43	https://www.genecards.org/cgi-bin/carddisp.pl?gene=MGME1
BTNL2	Butyrophilin Like 2	Protein Coding	39	GC06M032393	17.42	https://www.genecards.org/cgi-bin/carddisp.pl?gene=BTNL2
KL	Klotho	Protein Coding	44	GC13P033016	17.42	https://www.genecards.org/cgi-bin/carddisp.pl?gene=KL
TBC1D24	TBC1 Domain Family Member 24	Protein Coding	39	GC16P002475	17.41	https://www.genecards.org/cgi-bin/carddisp.pl?gene=TBC1D24
SAR1B	Secretion Associated Ras Related GTPase 1B	Protein Coding	44	GC05M134601	17.39	https://www.genecards.org/cgi-bin/carddisp.pl?gene=SAR1B
MMP21	Matrix Metallopeptidase 21	Protein Coding	40	GC10M125766	17.39	https://www.genecards.org/cgi-bin/carddisp.pl?gene=MMP21
KIT	KIT Proto-Oncogene, Receptor Tyrosine Kinase	Protein Coding	53	GC04P054657	17.39	https://www.genecards.org/cgi-bin/carddisp.pl?gene=KIT
CUBN	Cubilin	Protein Coding	46	GC10M016824	17.39	https://www.genecards.org/cgi-bin/carddisp.pl?gene=CUBN
DLL3	Delta Like Canonical Notch Ligand 3	Protein Coding	41	GC19P039498	17.38	https://www.genecards.org/cgi-bin/carddisp.pl?gene=DLL3
MIR143	MicroRNA 143	RNA Gene	22	GC05P149410	17.37	https://www.genecards.org/cgi-bin/carddisp.pl?gene=MIR143
ETFA	Electron Transfer Flavoprotein Subunit Alpha	Protein Coding	45	GC15M076215	17.37	https://www.genecards.org/cgi-bin/carddisp.pl?gene=ETFA
MIB1	Mindbomb E3 Ubiquitin Protein Ligase 1	Protein Coding	45	GC18P021704	17.37	https://www.genecards.org/cgi-bin/carddisp.pl?gene=MIB1
TDGF1	Teratocarcinoma-Derived Growth Factor 1	Protein Coding	41	GC03P046576	17.36	https://www.genecards.org/cgi-bin/carddisp.pl?gene=TDGF1
PTGS2	Prostaglandin-Endoperoxide Synthase 2	Protein Coding	48	GC01M186640	17.35	https://www.genecards.org/cgi-bin/carddisp.pl?gene=PTGS2
PACS1	Phosphofurin Acidic Cluster Sorting Protein 1	Protein Coding	41	GC11P066071	17.35	https://www.genecards.org/cgi-bin/carddisp.pl?gene=PACS1
SPATA5	Spermatogenesis Associated 5	Protein Coding	40	GC04P122923	17.34	https://www.genecards.org/cgi-bin/carddisp.pl?gene=SPATA5
MTFMT	Mitochondrial Methionyl-TRNA Formyltransferase	Protein Coding	41	GC15M065001	17.34	https://www.genecards.org/cgi-bin/carddisp.pl?gene=MTFMT
OCRL	OCRL Inositol Polyphosphate-5-Phosphatase	Protein Coding	44	GC0XP129539	17.34	https://www.genecards.org/cgi-bin/carddisp.pl?gene=OCRL
POSTN	Periostin	Protein Coding	43	GC13M037562	17.33	https://www.genecards.org/cgi-bin/carddisp.pl?gene=POSTN
CSF2	Colony Stimulating Factor 2	Protein Coding	44	GC05P132073	17.33	https://www.genecards.org/cgi-bin/carddisp.pl?gene=CSF2
ARID1A	AT-Rich Interaction Domain 1A	Protein Coding	44	GC01P026693	17.32	https://www.genecards.org/cgi-bin/carddisp.pl?gene=ARID1A
ADAMTSL2	ADAMTS Like 2	Protein Coding	40	GC09P133533	17.32	https://www.genecards.org/cgi-bin/carddisp.pl?gene=ADAMTSL2
CNBP	CCHC-Type Zinc Finger Nucleic Acid Binding Protein	Protein Coding	41	GC03M129167	17.31	https://www.genecards.org/cgi-bin/carddisp.pl?gene=CNBP
LEPR	Leptin Receptor	Protein Coding	49	GC01P065421	17.3	https://www.genecards.org/cgi-bin/carddisp.pl?gene=LEPR
JAK3	Janus Kinase 3	Protein Coding	51	GC19M017824	17.29	https://www.genecards.org/cgi-bin/carddisp.pl?gene=JAK3
BSND	Barttin CLCNK Type Accessory Subunit Beta	Protein Coding	40	GC01P054998	17.28	https://www.genecards.org/cgi-bin/carddisp.pl?gene=BSND
ANGPT2	Angiopoietin 2	Protein Coding	44	GC08M006499	17.28	https://www.genecards.org/cgi-bin/carddisp.pl?gene=ANGPT2
TSR2	TSR2 Ribosome Maturation Factor	Protein Coding	37	GC0XP054483	17.25	https://www.genecards.org/cgi-bin/carddisp.pl?gene=TSR2
SMARCB1	SWI/SNF Related, Matrix Associated, Actin Dependent Regulator Of Chromatin, Subfamily B, Member 1	Protein Coding	45	GC22P023786	17.24	https://www.genecards.org/cgi-bin/carddisp.pl?gene=SMARCB1
VANGL2	VANGL Planar Cell Polarity Protein 2	Protein Coding	43	GC01P160370	17.24	https://www.genecards.org/cgi-bin/carddisp.pl?gene=VANGL2
RPL15	Ribosomal Protein L15	Protein Coding	44	GC03P023960	17.21	https://www.genecards.org/cgi-bin/carddisp.pl?gene=RPL15
CYP7B1	Cytochrome P450 Family 7 Subfamily B Member 1	Protein Coding	45	GC08M064587	17.21	https://www.genecards.org/cgi-bin/carddisp.pl?gene=CYP7B1
CHGA	Chromogranin A	Protein Coding	42	GC14P092923	17.21	https://www.genecards.org/cgi-bin/carddisp.pl?gene=CHGA
MAPK8	Mitogen-Activated Protein Kinase 8	Protein Coding	50	GC10P048306	17.2	https://www.genecards.org/cgi-bin/carddisp.pl?gene=MAPK8
MIR320A	MicroRNA 320a	RNA Gene	20	GC08M022246	17.2	https://www.genecards.org/cgi-bin/carddisp.pl?gene=MIR320A
PRKDC	Protein Kinase, DNA-Activated, Catalytic Subunit	Protein Coding	49	GC08M047773	17.2	https://www.genecards.org/cgi-bin/carddisp.pl?gene=PRKDC
FUZ	Fuzzy Planar Cell Polarity Protein	Protein Coding	39	GC19M049806	17.2	https://www.genecards.org/cgi-bin/carddisp.pl?gene=FUZ
ATP7A	ATPase Copper Transporting Alpha	Protein Coding	45	GC0XP077927	17.2	https://www.genecards.org/cgi-bin/carddisp.pl?gene=ATP7A
SNCA	Synuclein Alpha	Protein Coding	50	GC04M089724	17.19	https://www.genecards.org/cgi-bin/carddisp.pl?gene=SNCA
PTPN1	Protein Tyrosine Phosphatase Non-Receptor Type 1	Protein Coding	51	GC20P050510	17.18	https://www.genecards.org/cgi-bin/carddisp.pl?gene=PTPN1
NCF1	Neutrophil Cytosolic Factor 1	Protein Coding	48	GC07P074773	17.17	https://www.genecards.org/cgi-bin/carddisp.pl?gene=NCF1
B3GALT6	Beta-1,3-Galactosyltransferase 6	Protein Coding	39	GC01P001232	17.17	https://www.genecards.org/cgi-bin/carddisp.pl?gene=B3GALT6
IL2RA	Interleukin 2 Receptor Subunit Alpha	Protein Coding	50	GC10M006010	17.17	https://www.genecards.org/cgi-bin/carddisp.pl?gene=IL2RA
NDUFA2	NADH:Ubiquinone Oxidoreductase Subunit A2	Protein Coding	42	GC05M140640	17.16	https://www.genecards.org/cgi-bin/carddisp.pl?gene=NDUFA2
BTD	Biotinidase	Protein Coding	44	GC03P015621	17.15	https://www.genecards.org/cgi-bin/carddisp.pl?gene=BTD
TNFAIP3	TNF Alpha Induced Protein 3	Protein Coding	48	GC06P137866	17.13	https://www.genecards.org/cgi-bin/carddisp.pl?gene=TNFAIP3
NDUFA10	NADH:Ubiquinone Oxidoreductase Subunit A10	Protein Coding	44	GC02M239893	17.11	https://www.genecards.org/cgi-bin/carddisp.pl?gene=NDUFA10
HGD	Homogentisate 1,2-Dioxygenase	Protein Coding	44	GC03M120628	17.11	https://www.genecards.org/cgi-bin/carddisp.pl?gene=HGD
CFL2	Cofilin 2	Protein Coding	44	GC14M034706	17.1	https://www.genecards.org/cgi-bin/carddisp.pl?gene=CFL2
DNAH5	Dynein Axonemal Heavy Chain 5	Protein Coding	40	GC05M013745	17.09	https://www.genecards.org/cgi-bin/carddisp.pl?gene=DNAH5
C9orf72	C9orf72-SMCR8 Complex Subunit	Protein Coding	41	GC09M027539	17.09	https://www.genecards.org/cgi-bin/carddisp.pl?gene=C9orf72
FAM20C	FAM20C Golgi Associated Secretory Pathway Kinase	Protein Coding	41	GC07P000192	17.09	https://www.genecards.org/cgi-bin/carddisp.pl?gene=FAM20C
EPOR	Erythropoietin Receptor	Protein Coding	48	GC19M011377	17.08	https://www.genecards.org/cgi-bin/carddisp.pl?gene=EPOR
IGF2R	Insulin Like Growth Factor 2 Receptor	Protein Coding	45	GC06P159969	17.08	https://www.genecards.org/cgi-bin/carddisp.pl?gene=IGF2R
FAT4	FAT Atypical Cadherin 4	Protein Coding	40	GC04P125315	17.07	https://www.genecards.org/cgi-bin/carddisp.pl?gene=FAT4
CATSPER1	Cation Channel Sperm Associated 1	Protein Coding	38	GC11M066034	17.06	https://www.genecards.org/cgi-bin/carddisp.pl?gene=CATSPER1
MDH2	Malate Dehydrogenase 2	Protein Coding	48	GC07P076048	17.05	https://www.genecards.org/cgi-bin/carddisp.pl?gene=MDH2
CCND1	Cyclin D1	Protein Coding	52	GC11P069641	17.04	https://www.genecards.org/cgi-bin/carddisp.pl?gene=CCND1
CEP41	Centrosomal Protein 41	Protein Coding	39	GC07M130393	17.04	https://www.genecards.org/cgi-bin/carddisp.pl?gene=CEP41
AUH	AU RNA Binding Methylglutaconyl-CoA Hydratase	Protein Coding	43	GC09M091213	17.03	https://www.genecards.org/cgi-bin/carddisp.pl?gene=AUH
CDKL5	Cyclin Dependent Kinase Like 5	Protein Coding	43	GC0XP018425	17	https://www.genecards.org/cgi-bin/carddisp.pl?gene=CDKL5
PROK2	Prokineticin 2	Protein Coding	44	GC03M071771	17	https://www.genecards.org/cgi-bin/carddisp.pl?gene=PROK2
CACNA2D2	Calcium Voltage-Gated Channel Auxiliary Subunit Alpha2delta 2	Protein Coding	41	GC03M050385	17	https://www.genecards.org/cgi-bin/carddisp.pl?gene=CACNA2D2
PAPPA	Pappalysin 1	Protein Coding	41	GC09P116179	16.99	https://www.genecards.org/cgi-bin/carddisp.pl?gene=PAPPA
KCNA2	Potassium Voltage-Gated Channel Subfamily A Member 2	Protein Coding	45	GC01M110519	16.99	https://www.genecards.org/cgi-bin/carddisp.pl?gene=KCNA2
HESX1	HESX Homeobox 1	Protein Coding	39	GC03M057207	16.99	https://www.genecards.org/cgi-bin/carddisp.pl?gene=HESX1
NDUFS6	NADH:Ubiquinone Oxidoreductase Subunit S6	Protein Coding	43	GC05P001801	16.98	https://www.genecards.org/cgi-bin/carddisp.pl?gene=NDUFS6
MIR30E	MicroRNA 30e	RNA Gene	21	GC01P040754	16.96	https://www.genecards.org/cgi-bin/carddisp.pl?gene=MIR30E
GCG	Glucagon	Protein Coding	41	GC02M162142	16.95	https://www.genecards.org/cgi-bin/carddisp.pl?gene=GCG
SLC52A3	Solute Carrier Family 52 Member 3	Protein Coding	39	GC20M000741	16.95	https://www.genecards.org/cgi-bin/carddisp.pl?gene=SLC52A3
GANAB	Glucosidase II Alpha Subunit	Protein Coding	44	GC11M063430	16.93	https://www.genecards.org/cgi-bin/carddisp.pl?gene=GANAB
FGFRL1	Fibroblast Growth Factor Receptor Like 1	Protein Coding	42	GC04P001011	16.93	https://www.genecards.org/cgi-bin/carddisp.pl?gene=FGFRL1
VPS33A	VPS33A Core Subunit Of CORVET And HOPS Complexes	Protein Coding	41	GC12M122229	16.92	https://www.genecards.org/cgi-bin/carddisp.pl?gene=VPS33A
NSMCE2	NSE2 (MMS21) Homolog, SMC5-SMC6 Complex SUMO Ligase	Protein Coding	39	GC08P125091	16.9	https://www.genecards.org/cgi-bin/carddisp.pl?gene=NSMCE2
XYLT1	Xylosyltransferase 1	Protein Coding	43	GC16M017101	16.9	https://www.genecards.org/cgi-bin/carddisp.pl?gene=XYLT1
F12	Coagulation Factor XII	Protein Coding	48	GC05M177402	16.89	https://www.genecards.org/cgi-bin/carddisp.pl?gene=F12
MMACHC	Metabolism Of Cobalamin Associated C	Protein Coding	43	GC01P045500	16.88	https://www.genecards.org/cgi-bin/carddisp.pl?gene=MMACHC
DNAH11	Dynein Axonemal Heavy Chain 11	Protein Coding	41	GC07P021543	16.88	https://www.genecards.org/cgi-bin/carddisp.pl?gene=DNAH11
CLN3	CLN3 Lysosomal/Endosomal Transmembrane Protein, Battenin	Protein Coding	43	GC16M028466	16.86	https://www.genecards.org/cgi-bin/carddisp.pl?gene=CLN3
ITGA8	Integrin Subunit Alpha 8	Protein Coding	42	GC10M015513	16.86	https://www.genecards.org/cgi-bin/carddisp.pl?gene=ITGA8
SIM1	SIM BHLH Transcription Factor 1	Protein Coding	40	GC06M100386	16.86	https://www.genecards.org/cgi-bin/carddisp.pl?gene=SIM1
IL12A	Interleukin 12A	Protein Coding	44	GC03P159988	16.84	https://www.genecards.org/cgi-bin/carddisp.pl?gene=IL12A
IKBKB	Inhibitor Of Nuclear Factor Kappa B Kinase Subunit Beta	Protein Coding	52	GC08P042271	16.84	https://www.genecards.org/cgi-bin/carddisp.pl?gene=IKBKB
ANOS1	Anosmin 1	Protein Coding	36	GC0XM008528	16.82	https://www.genecards.org/cgi-bin/carddisp.pl?gene=ANOS1
TTC19	Tetratricopeptide Repeat Domain 19	Protein Coding	39	GC17P015999	16.8	https://www.genecards.org/cgi-bin/carddisp.pl?gene=TTC19
XRCC2	X-Ray Repair Cross Complementing 2	Protein Coding	42	GC07M152644	16.79	https://www.genecards.org/cgi-bin/carddisp.pl?gene=XRCC2
C4B	Complement C4B (Chido Blood Group)	Protein Coding	41	GC06P032014	16.78	https://www.genecards.org/cgi-bin/carddisp.pl?gene=C4B
UQCRQ	Ubiquinol-Cytochrome C Reductase Complex III Subunit VII	Protein Coding	41	GC05P132866	16.78	https://www.genecards.org/cgi-bin/carddisp.pl?gene=UQCRQ
ASAH1	N-Acylsphingosine Amidohydrolase 1	Protein Coding	46	GC08M018055	16.78	https://www.genecards.org/cgi-bin/carddisp.pl?gene=ASAH1
HMGA2	High Mobility Group AT-Hook 2	Protein Coding	44	GC12P065824	16.77	https://www.genecards.org/cgi-bin/carddisp.pl?gene=HMGA2
NDUFAF4	NADH:Ubiquinone Oxidoreductase Complex Assembly Factor 4	Protein Coding	42	GC06M096889	16.77	https://www.genecards.org/cgi-bin/carddisp.pl?gene=NDUFAF4
RPS24	Ribosomal Protein S24	Protein Coding	43	GC10P078033	16.77	https://www.genecards.org/cgi-bin/carddisp.pl?gene=RPS24
ARL3	ADP Ribosylation Factor Like GTPase 3	Protein Coding	44	GC10M102673	16.76	https://www.genecards.org/cgi-bin/carddisp.pl?gene=ARL3
MIR199A1	MicroRNA 199a-1	RNA Gene	18	GC19M010792	16.75	https://www.genecards.org/cgi-bin/carddisp.pl?gene=MIR199A1
ATXN7	Ataxin 7	Protein Coding	40	GC03P063864	16.74	https://www.genecards.org/cgi-bin/carddisp.pl?gene=ATXN7
COL11A2	Collagen Type XI Alpha 2 Chain	Protein Coding	44	GC06M033162	16.74	https://www.genecards.org/cgi-bin/carddisp.pl?gene=COL11A2
MIR122	MicroRNA 122	RNA Gene	21	GC18P058451	16.74	https://www.genecards.org/cgi-bin/carddisp.pl?gene=MIR122
PYGL	Glycogen Phosphorylase L	Protein Coding	48	GC14M050857	16.72	https://www.genecards.org/cgi-bin/carddisp.pl?gene=PYGL
LIPT1	Lipoyltransferase 1	Protein Coding	41	GC02P099160	16.71	https://www.genecards.org/cgi-bin/carddisp.pl?gene=LIPT1
PGF	Placental Growth Factor	Protein Coding	43	GC14M074941	16.7	https://www.genecards.org/cgi-bin/carddisp.pl?gene=PGF
DGCR2	DiGeorge Syndrome Critical Region Gene 2	Protein Coding	39	GC22M019037	16.7	https://www.genecards.org/cgi-bin/carddisp.pl?gene=DGCR2
MEIS2	Meis Homeobox 2	Protein Coding	42	GC15M036889	16.69	https://www.genecards.org/cgi-bin/carddisp.pl?gene=MEIS2
COQ8B	Coenzyme Q8B	Protein Coding	32	GC19M042476	16.68	https://www.genecards.org/cgi-bin/carddisp.pl?gene=COQ8B
FGD1	FYVE, RhoGEF And PH Domain Containing 1	Protein Coding	41	GC0XM054488	16.68	https://www.genecards.org/cgi-bin/carddisp.pl?gene=FGD1
AGER	Advanced Glycosylation End-Product Specific Receptor	Protein Coding	44	GC06M032180	16.68	https://www.genecards.org/cgi-bin/carddisp.pl?gene=AGER
CCR1	C-C Motif Chemokine Receptor 1	Protein Coding	45	GC03M046218	16.68	https://www.genecards.org/cgi-bin/carddisp.pl?gene=CCR1
MAP3K7	Mitogen-Activated Protein Kinase Kinase Kinase 7	Protein Coding	51	GC06M090513	16.67	https://www.genecards.org/cgi-bin/carddisp.pl?gene=MAP3K7
ARX	Aristaless Related Homeobox	Protein Coding	42	GC0XM025021	16.66	https://www.genecards.org/cgi-bin/carddisp.pl?gene=ARX
PDE4D	Phosphodiesterase 4D	Protein Coding	48	GC05M058969	16.65	https://www.genecards.org/cgi-bin/carddisp.pl?gene=PDE4D
RREB1	Ras Responsive Element Binding Protein 1	Protein Coding	43	GC06P007107	16.65	https://www.genecards.org/cgi-bin/carddisp.pl?gene=RREB1
KCNA1	Potassium Voltage-Gated Channel Subfamily A Member 1	Protein Coding	44	GC12P008111	16.64	https://www.genecards.org/cgi-bin/carddisp.pl?gene=KCNA1
FHL2	Four And A Half LIM Domains 2	Protein Coding	45	GC02M105343	16.64	https://www.genecards.org/cgi-bin/carddisp.pl?gene=FHL2
HGSNAT	Heparan-Alpha-Glucosaminide N-Acetyltransferase	Protein Coding	39	GC08P043140	16.63	https://www.genecards.org/cgi-bin/carddisp.pl?gene=HGSNAT
MT-TF	Mitochondrially Encoded TRNA-Phe (UUU/C)	RNA Gene	14	GCMTP000580	16.63	https://www.genecards.org/cgi-bin/carddisp.pl?gene=MT-TF
CASP9	Caspase 9	Protein Coding	48	GC01M015491	16.63	https://www.genecards.org/cgi-bin/carddisp.pl?gene=CASP9
GDF2	Growth Differentiation Factor 2	Protein Coding	42	GC10P047322	16.62	https://www.genecards.org/cgi-bin/carddisp.pl?gene=GDF2
SRA1	Steroid Receptor RNA Activator 1	Protein Coding	37	GC05M140537	16.62	https://www.genecards.org/cgi-bin/carddisp.pl?gene=SRA1
HRC	Histidine Rich Calcium Binding Protein	Protein Coding	36	GC19M049151	16.61	https://www.genecards.org/cgi-bin/carddisp.pl?gene=HRC
HELLS	Helicase, Lymphoid Specific	Protein Coding	45	GC10P094501	16.6	https://www.genecards.org/cgi-bin/carddisp.pl?gene=HELLS
MT-TS2	Mitochondrially Encoded TRNA-Ser (AGU/C) 2	RNA Gene	13	GCMTP012215	16.59	https://www.genecards.org/cgi-bin/carddisp.pl?gene=MT-TS2
MT-TE	Mitochondrially Encoded TRNA-Glu (GAA/G)	RNA Gene	12	GCMTM014676	16.58	https://www.genecards.org/cgi-bin/carddisp.pl?gene=MT-TE
TARDBP	TAR DNA Binding Protein	Protein Coding	45	GC01P011013	16.58	https://www.genecards.org/cgi-bin/carddisp.pl?gene=TARDBP
SLC34A1	Solute Carrier Family 34 Member 1	Protein Coding	44	GC05P177380	16.57	https://www.genecards.org/cgi-bin/carddisp.pl?gene=SLC34A1
ERCC5	ERCC Excision Repair 5, Endonuclease	Protein Coding	45	GC13P102808	16.57	https://www.genecards.org/cgi-bin/carddisp.pl?gene=ERCC5
RFWD3	Ring Finger And WD Repeat Domain 3	Protein Coding	40	GC16M074621	16.55	https://www.genecards.org/cgi-bin/carddisp.pl?gene=RFWD3
TNFSF4	TNF Superfamily Member 4	Protein Coding	40	GC01M173183	16.54	https://www.genecards.org/cgi-bin/carddisp.pl?gene=TNFSF4
ALX3	ALX Homeobox 3	Protein Coding	34	GC01M110059	16.52	https://www.genecards.org/cgi-bin/carddisp.pl?gene=ALX3
SCN2A	Sodium Voltage-Gated Channel Alpha Subunit 2	Protein Coding	47	GC02P165194	16.5	https://www.genecards.org/cgi-bin/carddisp.pl?gene=SCN2A
GATM	Glycine Amidinotransferase	Protein Coding	45	GC15M045361	16.49	https://www.genecards.org/cgi-bin/carddisp.pl?gene=GATM
SNRPN	Small Nuclear Ribonucleoprotein Polypeptide N	Protein Coding	44	GC15P024823	16.48	https://www.genecards.org/cgi-bin/carddisp.pl?gene=SNRPN
G6PC	Glucose-6-Phosphatase Catalytic Subunit	Protein Coding	44	GC17P042900	16.47	https://www.genecards.org/cgi-bin/carddisp.pl?gene=G6PC
IL5	Interleukin 5	Protein Coding	44	GC05M132541	16.46	https://www.genecards.org/cgi-bin/carddisp.pl?gene=IL5
PTX3	Pentraxin 3	Protein Coding	41	GC03P157436	16.46	https://www.genecards.org/cgi-bin/carddisp.pl?gene=PTX3
MTO1	Mitochondrial TRNA Translation Optimization 1	Protein Coding	42	GC06P073461	16.45	https://www.genecards.org/cgi-bin/carddisp.pl?gene=MTO1
MGAT2	Alpha-1,6-Mannosyl-Glycoprotein 2-Beta-N-Acetylglucosaminyltransferase	Protein Coding	44	GC14P049620	16.44	https://www.genecards.org/cgi-bin/carddisp.pl?gene=MGAT2
ALG2	ALG2 Alpha-1,3/1,6-Mannosyltransferase	Protein Coding	41	GC09M099216	16.44	https://www.genecards.org/cgi-bin/carddisp.pl?gene=ALG2
HPD	4-Hydroxyphenylpyruvate Dioxygenase	Protein Coding	45	GC12M121839	16.44	https://www.genecards.org/cgi-bin/carddisp.pl?gene=HPD
MRPL44	Mitochondrial Ribosomal Protein L44	Protein Coding	39	GC02P223957	16.43	https://www.genecards.org/cgi-bin/carddisp.pl?gene=MRPL44
CYP2D6	Cytochrome P450 Family 2 Subfamily D Member 6	Protein Coding	48	GC22M042126	16.43	https://www.genecards.org/cgi-bin/carddisp.pl?gene=CYP2D6
ADORA1	Adenosine A1 Receptor	Protein Coding	47	GC01P203090	16.43	https://www.genecards.org/cgi-bin/carddisp.pl?gene=ADORA1
TNFSF12	TNF Superfamily Member 12	Protein Coding	40	GC17P008027	16.43	https://www.genecards.org/cgi-bin/carddisp.pl?gene=TNFSF12
ALDH2	Aldehyde Dehydrogenase 2 Family Member	Protein Coding	50	GC12P111766	16.42	https://www.genecards.org/cgi-bin/carddisp.pl?gene=ALDH2
NPR2	Natriuretic Peptide Receptor 2	Protein Coding	47	GC09P035782	16.42	https://www.genecards.org/cgi-bin/carddisp.pl?gene=NPR2
DSTYK	Dual Serine/Threonine And Tyrosine Protein Kinase	Protein Coding	41	GC01M205111	16.41	https://www.genecards.org/cgi-bin/carddisp.pl?gene=DSTYK
TEK	TEK Receptor Tyrosine Kinase	Protein Coding	50	GC09P027109	16.41	https://www.genecards.org/cgi-bin/carddisp.pl?gene=TEK
DPY19L2	Dpy-19 Like 2	Protein Coding	39	GC12M063558	16.4	https://www.genecards.org/cgi-bin/carddisp.pl?gene=DPY19L2
CEP19	Centrosomal Protein 19	Protein Coding	33	GC03M196706	16.39	https://www.genecards.org/cgi-bin/carddisp.pl?gene=CEP19
EIF2AK4	Eukaryotic Translation Initiation Factor 2 Alpha Kinase 4	Protein Coding	44	GC15P039934	16.39	https://www.genecards.org/cgi-bin/carddisp.pl?gene=EIF2AK4
MIR423	MicroRNA 423	RNA Gene	18	GC17P030117	16.39	https://www.genecards.org/cgi-bin/carddisp.pl?gene=MIR423
FCGR3B	Fc Fragment Of IgG Receptor IIIb	Protein Coding	42	GC01M161623	16.38	https://www.genecards.org/cgi-bin/carddisp.pl?gene=FCGR3B
CTC1	CST Telomere Replication Complex Component 1	Protein Coding	35	GC17M008875	16.38	https://www.genecards.org/cgi-bin/carddisp.pl?gene=CTC1
SYNGAP1	Synaptic Ras GTPase Activating Protein 1	Protein Coding	43	GC06P033419	16.37	https://www.genecards.org/cgi-bin/carddisp.pl?gene=SYNGAP1
LMOD1	Leiomodin 1	Protein Coding	40	GC01M201896	16.36	https://www.genecards.org/cgi-bin/carddisp.pl?gene=LMOD1
DNAAF3	Dynein Axonemal Assembly Factor 3	Protein Coding	36	GC19M055158	16.36	https://www.genecards.org/cgi-bin/carddisp.pl?gene=DNAAF3
PRNP	Prion Protein	Protein Coding	47	GC20P004686	16.36	https://www.genecards.org/cgi-bin/carddisp.pl?gene=PRNP
MIR223	MicroRNA 223	RNA Gene	21	GC0XP066018	16.36	https://www.genecards.org/cgi-bin/carddisp.pl?gene=MIR223
S100B	S100 Calcium Binding Protein B	Protein Coding	45	GC21M047431	16.35	https://www.genecards.org/cgi-bin/carddisp.pl?gene=S100B
HMGB1	High Mobility Group Box 1	Protein Coding	44	GC13M030456	16.35	https://www.genecards.org/cgi-bin/carddisp.pl?gene=HMGB1
B4GALT7	Beta-1,4-Galactosyltransferase 7	Protein Coding	41	GC05P177600	16.34	https://www.genecards.org/cgi-bin/carddisp.pl?gene=B4GALT7
LFNG	LFNG O-Fucosylpeptide 3-Beta-N-Acetylglucosaminyltransferase	Protein Coding	46	GC07P002512	16.33	https://www.genecards.org/cgi-bin/carddisp.pl?gene=LFNG
UQCRC2	Ubiquinol-Cytochrome C Reductase Core Protein 2	Protein Coding	46	GC16P021963	16.32	https://www.genecards.org/cgi-bin/carddisp.pl?gene=UQCRC2
SOX11	SRY-Box Transcription Factor 11	Protein Coding	41	GC02P005703	16.3	https://www.genecards.org/cgi-bin/carddisp.pl?gene=SOX11
USP9X	Ubiquitin Specific Peptidase 9 X-Linked	Protein Coding	47	GC0XP041085	16.29	https://www.genecards.org/cgi-bin/carddisp.pl?gene=USP9X
HTR2A	5-Hydroxytryptamine Receptor 2A	Protein Coding	47	GC13M046831	16.28	https://www.genecards.org/cgi-bin/carddisp.pl?gene=HTR2A
SH2B3	SH2B Adaptor Protein 3	Protein Coding	46	GC12P111405	16.28	https://www.genecards.org/cgi-bin/carddisp.pl?gene=SH2B3
JUN	Jun Proto-Oncogene, AP-1 Transcription Factor Subunit	Protein Coding	49	GC01M058780	16.27	https://www.genecards.org/cgi-bin/carddisp.pl?gene=JUN
GPR35	G Protein-Coupled Receptor 35	Protein Coding	43	GC02P240605	16.27	https://www.genecards.org/cgi-bin/carddisp.pl?gene=GPR35
CD55	CD55 Molecule (Cromer Blood Group)	Protein Coding	47	GC01P207321	16.27	https://www.genecards.org/cgi-bin/carddisp.pl?gene=CD55
TIMMDC1	Translocase Of Inner Mitochondrial Membrane Domain Containing 1	Protein Coding	36	GC03P119498	16.26	https://www.genecards.org/cgi-bin/carddisp.pl?gene=TIMMDC1
HLA-DPA1	Major Histocompatibility Complex, Class II, DP Alpha 1	Protein Coding	40	GC06M033064	16.25	https://www.genecards.org/cgi-bin/carddisp.pl?gene=HLA-DPA1
MSH5	MutS Homolog 5	Protein Coding	41	GC06P047322	16.23	https://www.genecards.org/cgi-bin/carddisp.pl?gene=MSH5
TFAP2A	Transcription Factor AP-2 Alpha	Protein Coding	47	GC06M010393	16.22	https://www.genecards.org/cgi-bin/carddisp.pl?gene=TFAP2A
KLHL41	Kelch Like Family Member 41	Protein Coding	37	GC02P169509	16.22	https://www.genecards.org/cgi-bin/carddisp.pl?gene=KLHL41
NR3C1	Nuclear Receptor Subfamily 3 Group C Member 1	Protein Coding	50	GC05M143277	16.22	https://www.genecards.org/cgi-bin/carddisp.pl?gene=NR3C1
TNNT1	Troponin T1, Slow Skeletal Type	Protein Coding	43	GC19M055132	16.22	https://www.genecards.org/cgi-bin/carddisp.pl?gene=TNNT1
NRG1	Neuregulin 1	Protein Coding	46	GC08P031639	16.21	https://www.genecards.org/cgi-bin/carddisp.pl?gene=NRG1
SPTB	Spectrin Beta, Erythrocytic	Protein Coding	40	GC14M064746	16.21	https://www.genecards.org/cgi-bin/carddisp.pl?gene=SPTB
DPH1	Diphthamide Biosynthesis 1	Protein Coding	40	GC17P002030	16.2	https://www.genecards.org/cgi-bin/carddisp.pl?gene=DPH1
IGFBP1	Insulin Like Growth Factor Binding Protein 1	Protein Coding	43	GC07P046552	16.19	https://www.genecards.org/cgi-bin/carddisp.pl?gene=IGFBP1
DOCK6	Dedicator Of Cytokinesis 6	Protein Coding	40	GC19M011172	16.19	https://www.genecards.org/cgi-bin/carddisp.pl?gene=DOCK6
COG4	Component Of Oligomeric Golgi Complex 4	Protein Coding	40	GC16M070482	16.18	https://www.genecards.org/cgi-bin/carddisp.pl?gene=COG4
ANK1	Ankyrin 1	Protein Coding	43	GC08M041653	16.18	https://www.genecards.org/cgi-bin/carddisp.pl?gene=ANK1
CLPP	Caseinolytic Mitochondrial Matrix Peptidase Proteolytic Subunit	Protein Coding	44	GC19P006389	16.18	https://www.genecards.org/cgi-bin/carddisp.pl?gene=CLPP
TMEM138	Transmembrane Protein 138	Protein Coding	36	GC11P061362	16.17	https://www.genecards.org/cgi-bin/carddisp.pl?gene=TMEM138
NPR1	Natriuretic Peptide Receptor 1	Protein Coding	45	GC01P153697	16.16	https://www.genecards.org/cgi-bin/carddisp.pl?gene=NPR1
GMPPB	GDP-Mannose Pyrophosphorylase B	Protein Coding	43	GC03M049716	16.16	https://www.genecards.org/cgi-bin/carddisp.pl?gene=GMPPB
PBX1	PBX Homeobox 1	Protein Coding	49	GC01P164524	16.15	https://www.genecards.org/cgi-bin/carddisp.pl?gene=PBX1
TRAPPC11	Trafficking Protein Particle Complex 11	Protein Coding	36	GC04P183659	16.14	https://www.genecards.org/cgi-bin/carddisp.pl?gene=TRAPPC11
ACVR1	Activin A Receptor Type 1	Protein Coding	51	GC02M157736	16.13	https://www.genecards.org/cgi-bin/carddisp.pl?gene=ACVR1
CD8A	CD8a Molecule	Protein Coding	46	GC02M086784	16.1	https://www.genecards.org/cgi-bin/carddisp.pl?gene=CD8A
SF3B4	Splicing Factor 3b Subunit 4	Protein Coding	43	GC01M149923	16.09	https://www.genecards.org/cgi-bin/carddisp.pl?gene=SF3B4
MAFB	MAF BZIP Transcription Factor B	Protein Coding	43	GC20M040685	16.08	https://www.genecards.org/cgi-bin/carddisp.pl?gene=MAFB
SLC34A3	Solute Carrier Family 34 Member 3	Protein Coding	41	GC09P137230	16.08	https://www.genecards.org/cgi-bin/carddisp.pl?gene=SLC34A3
ARFGEF2	ADP Ribosylation Factor Guanine Nucleotide Exchange Factor 2	Protein Coding	41	GC20P048921	16.07	https://www.genecards.org/cgi-bin/carddisp.pl?gene=ARFGEF2
MCM9	Minichromosome Maintenance 9 Homologous Recombination Repair Factor	Protein Coding	39	GC06M118813	16.07	https://www.genecards.org/cgi-bin/carddisp.pl?gene=MCM9
LAMA3	Laminin Subunit Alpha 3	Protein Coding	44	GC18P023689	16.07	https://www.genecards.org/cgi-bin/carddisp.pl?gene=LAMA3
ETFB	Electron Transfer Flavoprotein Subunit Beta	Protein Coding	45	GC19M051345	16.05	https://www.genecards.org/cgi-bin/carddisp.pl?gene=ETFB
TPO	Thyroid Peroxidase	Protein Coding	48	GC02P001374	16.05	https://www.genecards.org/cgi-bin/carddisp.pl?gene=TPO
NSMF	NMDA Receptor Synaptonuclear Signaling And Neuronal Migration Factor	Protein Coding	38	GC09M137447	16.03	https://www.genecards.org/cgi-bin/carddisp.pl?gene=NSMF
CR2	Complement C3d Receptor 2	Protein Coding	44	GC01P207454	16.03	https://www.genecards.org/cgi-bin/carddisp.pl?gene=CR2
TWIST2	Twist Family BHLH Transcription Factor 2	Protein Coding	41	GC02P238848	16.02	https://www.genecards.org/cgi-bin/carddisp.pl?gene=TWIST2
CMA1	Chymase 1	Protein Coding	43	GC14M024506	16.02	https://www.genecards.org/cgi-bin/carddisp.pl?gene=CMA1
HSPA1A	Heat Shock Protein Family A (Hsp70) Member 1A	Protein Coding	43	GC06P047326	16.02	https://www.genecards.org/cgi-bin/carddisp.pl?gene=HSPA1A
TMEM107	Transmembrane Protein 107	Protein Coding	36	GC17M008866	16.02	https://www.genecards.org/cgi-bin/carddisp.pl?gene=TMEM107
MYC	MYC Proto-Oncogene, BHLH Transcription Factor	Protein Coding	51	GC08P127735	16.01	https://www.genecards.org/cgi-bin/carddisp.pl?gene=MYC
PGK1	Phosphoglycerate Kinase 1	Protein Coding	48	GC0XP077928	16.01	https://www.genecards.org/cgi-bin/carddisp.pl?gene=PGK1
SPECC1L	Sperm Antigen With Calponin Homology And Coiled-Coil Domains 1 Like	Protein Coding	37	GC22P024837	16	https://www.genecards.org/cgi-bin/carddisp.pl?gene=SPECC1L
DPF2	Double PHD Fingers 2	Protein Coding	41	GC11P065351	16	https://www.genecards.org/cgi-bin/carddisp.pl?gene=DPF2
MAD2L2	Mitotic Arrest Deficient 2 Like 2	Protein Coding	44	GC01M011674	15.99	https://www.genecards.org/cgi-bin/carddisp.pl?gene=MAD2L2
WNK1	WNK Lysine Deficient Protein Kinase 1	Protein Coding	46	GC12P000733	15.99	https://www.genecards.org/cgi-bin/carddisp.pl?gene=WNK1
TEX14	Testis Expressed 14, Intercellular Bridge Forming Factor	Protein Coding	39	GC17M058556	15.98	https://www.genecards.org/cgi-bin/carddisp.pl?gene=TEX14
JMJD1C	Jumonji Domain Containing 1C	Protein Coding	40	GC10M063167	15.97	https://www.genecards.org/cgi-bin/carddisp.pl?gene=JMJD1C
CYC1	Cytochrome C1	Protein Coding	45	GC08P144095	15.96	https://www.genecards.org/cgi-bin/carddisp.pl?gene=CYC1
CASP1	Caspase 1	Protein Coding	50	GC11M105025	15.96	https://www.genecards.org/cgi-bin/carddisp.pl?gene=CASP1
BICC1	BicC Family RNA Binding Protein 1	Protein Coding	36	GC10P058513	15.96	https://www.genecards.org/cgi-bin/carddisp.pl?gene=BICC1
CXCL10	C-X-C Motif Chemokine Ligand 10	Protein Coding	44	GC04M076021	15.95	https://www.genecards.org/cgi-bin/carddisp.pl?gene=CXCL10
UMPS	Uridine Monophosphate Synthetase	Protein Coding	45	GC03P124730	15.95	https://www.genecards.org/cgi-bin/carddisp.pl?gene=UMPS
GYS2	Glycogen Synthase 2	Protein Coding	44	GC12M021531	15.95	https://www.genecards.org/cgi-bin/carddisp.pl?gene=GYS2
SLC1A2	Solute Carrier Family 1 Member 2	Protein Coding	48	GC11M035272	15.92	https://www.genecards.org/cgi-bin/carddisp.pl?gene=SLC1A2
TXNL4A	Thioredoxin Like 4A	Protein Coding	43	GC18M079970	15.91	https://www.genecards.org/cgi-bin/carddisp.pl?gene=TXNL4A
TNFRSF13C	TNF Receptor Superfamily Member 13C	Protein Coding	44	GC22M045411	15.89	https://www.genecards.org/cgi-bin/carddisp.pl?gene=TNFRSF13C
PRDM10	PR/SET Domain 10	Protein Coding	34	GC11M129899	15.85	https://www.genecards.org/cgi-bin/carddisp.pl?gene=PRDM10
SLC29A3	Solute Carrier Family 29 Member 3	Protein Coding	43	GC10P071320	15.84	https://www.genecards.org/cgi-bin/carddisp.pl?gene=SLC29A3
AMACR	Alpha-Methylacyl-CoA Racemase	Protein Coding	45	GC05M033986	15.84	https://www.genecards.org/cgi-bin/carddisp.pl?gene=AMACR
MIR132	MicroRNA 132	RNA Gene	21	GC17M002049	15.84	https://www.genecards.org/cgi-bin/carddisp.pl?gene=MIR132
YWHAE	Tyrosine 3-Monooxygenase/Tryptophan 5-Monooxygenase Activation Protein Epsilon	Protein Coding	50	GC17M001346	15.83	https://www.genecards.org/cgi-bin/carddisp.pl?gene=YWHAE
EPHX2	Epoxide Hydrolase 2	Protein Coding	47	GC08P027490	15.83	https://www.genecards.org/cgi-bin/carddisp.pl?gene=EPHX2
CHRNG	Cholinergic Receptor Nicotinic Gamma Subunit	Protein Coding	40	GC02P232539	15.83	https://www.genecards.org/cgi-bin/carddisp.pl?gene=CHRNG
CCL3	C-C Motif Chemokine Ligand 3	Protein Coding	39	GC17M036088	15.82	https://www.genecards.org/cgi-bin/carddisp.pl?gene=CCL3
NFKB1	Nuclear Factor Kappa B Subunit 1	Protein Coding	52	GC04P102501	15.8	https://www.genecards.org/cgi-bin/carddisp.pl?gene=NFKB1
MYH8	Myosin Heavy Chain 8	Protein Coding	40	GC17M010390	15.79	https://www.genecards.org/cgi-bin/carddisp.pl?gene=MYH8
OSTM1	Osteoclastogenesis Associated Transmembrane Protein 1	Protein Coding	38	GC06M108041	15.79	https://www.genecards.org/cgi-bin/carddisp.pl?gene=OSTM1
RAB3GAP2	RAB3 GTPase Activating Non-Catalytic Protein Subunit 2	Protein Coding	39	GC01M220149	15.79	https://www.genecards.org/cgi-bin/carddisp.pl?gene=RAB3GAP2
DCLRE1C	DNA Cross-Link Repair 1C	Protein Coding	44	GC10M014897	15.78	https://www.genecards.org/cgi-bin/carddisp.pl?gene=DCLRE1C
VANGL1	VANGL Planar Cell Polarity Protein 1	Protein Coding	43	GC01P115641	15.76	https://www.genecards.org/cgi-bin/carddisp.pl?gene=VANGL1
SEPSECS	Sep (O-Phosphoserine) TRNA:Sec (Selenocysteine) TRNA Synthase	Protein Coding	43	GC04M025121	15.76	https://www.genecards.org/cgi-bin/carddisp.pl?gene=SEPSECS
CFAP410	Cilia And Flagella Associated Protein 410	Protein Coding	29	GC21M044330	15.75	https://www.genecards.org/cgi-bin/carddisp.pl?gene=CFAP410
UCP2	Uncoupling Protein 2	Protein Coding	45	GC11M073974	15.75	https://www.genecards.org/cgi-bin/carddisp.pl?gene=UCP2
F8	Coagulation Factor VIII	Protein Coding	45	GC0XM154835	15.75	https://www.genecards.org/cgi-bin/carddisp.pl?gene=F8
MYOZ1	Myozenin 1	Protein Coding	36	GC10M073631	15.74	https://www.genecards.org/cgi-bin/carddisp.pl?gene=MYOZ1
LETM1	Leucine Zipper And EF-Hand Containing Transmembrane Protein 1	Protein Coding	41	GC04M001781	15.73	https://www.genecards.org/cgi-bin/carddisp.pl?gene=LETM1
ENO1	Enolase 1	Protein Coding	47	GC01M008861	15.71	https://www.genecards.org/cgi-bin/carddisp.pl?gene=ENO1
MYBPC1	Myosin Binding Protein C1	Protein Coding	43	GC12P101568	15.71	https://www.genecards.org/cgi-bin/carddisp.pl?gene=MYBPC1
ASS1	Argininosuccinate Synthase 1	Protein Coding	48	GC09P130444	15.71	https://www.genecards.org/cgi-bin/carddisp.pl?gene=ASS1
PKLR	Pyruvate Kinase L/R	Protein Coding	47	GC01M155289	15.69	https://www.genecards.org/cgi-bin/carddisp.pl?gene=PKLR
TLR9	Toll Like Receptor 9	Protein Coding	45	GC03M052222	15.69	https://www.genecards.org/cgi-bin/carddisp.pl?gene=TLR9
PAEP	Progestagen Associated Endometrial Protein	Protein Coding	39	GC09P135561	15.69	https://www.genecards.org/cgi-bin/carddisp.pl?gene=PAEP
KCNIP2	Potassium Voltage-Gated Channel Interacting Protein 2	Protein Coding	40	GC10M101825	15.65	https://www.genecards.org/cgi-bin/carddisp.pl?gene=KCNIP2
LRPPRC	Leucine Rich Pentatricopeptide Repeat Containing	Protein Coding	42	GC02M043850	15.65	https://www.genecards.org/cgi-bin/carddisp.pl?gene=LRPPRC
ARID2	AT-Rich Interaction Domain 2	Protein Coding	41	GC12P045729	15.64	https://www.genecards.org/cgi-bin/carddisp.pl?gene=ARID2
SLC2A2	Solute Carrier Family 2 Member 2	Protein Coding	48	GC03M170996	15.64	https://www.genecards.org/cgi-bin/carddisp.pl?gene=SLC2A2
PIGN	Phosphatidylinositol Glycan Anchor Biosynthesis Class N	Protein Coding	40	GC18M061905	15.64	https://www.genecards.org/cgi-bin/carddisp.pl?gene=PIGN
UBR1	Ubiquitin Protein Ligase E3 Component N-Recognin 1	Protein Coding	43	GC15M042942	15.64	https://www.genecards.org/cgi-bin/carddisp.pl?gene=UBR1
SMARCAL1	SWI/SNF Related, Matrix Associated, Actin Dependent Regulator Of Chromatin, Subfamily A Like 1	Protein Coding	43	GC02P216412	15.63	https://www.genecards.org/cgi-bin/carddisp.pl?gene=SMARCAL1
FREM2	FRAS1 Related Extracellular Matrix 2	Protein Coding	39	GC13P038687	15.63	https://www.genecards.org/cgi-bin/carddisp.pl?gene=FREM2
NTRK2	Neurotrophic Receptor Tyrosine Kinase 2	Protein Coding	53	GC09P084668	15.63	https://www.genecards.org/cgi-bin/carddisp.pl?gene=NTRK2
SMARCE1	SWI/SNF Related, Matrix Associated, Actin Dependent Regulator Of Chromatin, Subfamily E, Member 1	Protein Coding	45	GC17M040624	15.63	https://www.genecards.org/cgi-bin/carddisp.pl?gene=SMARCE1
MAPK3	Mitogen-Activated Protein Kinase 3	Protein Coding	49	GC16M030117	15.63	https://www.genecards.org/cgi-bin/carddisp.pl?gene=MAPK3
PLXND1	Plexin D1	Protein Coding	40	GC03M129555	15.61	https://www.genecards.org/cgi-bin/carddisp.pl?gene=PLXND1
HSPB7	Heat Shock Protein Family B (Small) Member 7	Protein Coding	39	GC01M016014	15.59	https://www.genecards.org/cgi-bin/carddisp.pl?gene=HSPB7
EIF2B4	Eukaryotic Translation Initiation Factor 2B Subunit Delta	Protein Coding	44	GC02M027364	15.58	https://www.genecards.org/cgi-bin/carddisp.pl?gene=EIF2B4
RB1	RB Transcriptional Corepressor 1	Protein Coding	49	GC13P048303	15.58	https://www.genecards.org/cgi-bin/carddisp.pl?gene=RB1
CYP3A5	Cytochrome P450 Family 3 Subfamily A Member 5	Protein Coding	47	GC07M099648	15.58	https://www.genecards.org/cgi-bin/carddisp.pl?gene=CYP3A5
TRAF7	TNF Receptor Associated Factor 7	Protein Coding	40	GC16P002443	15.58	https://www.genecards.org/cgi-bin/carddisp.pl?gene=TRAF7
VPS33B	VPS33B Late Endosome And Lysosome Associated	Protein Coding	41	GC15M090998	15.58	https://www.genecards.org/cgi-bin/carddisp.pl?gene=VPS33B
CDKN2B-AS1	CDKN2B Antisense RNA 1	RNA Gene	21	GC09P021994	15.58	https://www.genecards.org/cgi-bin/carddisp.pl?gene=CDKN2B-AS1
CASP10	Caspase 10	Protein Coding	48	GC02P201182	15.57	https://www.genecards.org/cgi-bin/carddisp.pl?gene=CASP10
COL11A1	Collagen Type XI Alpha 1 Chain	Protein Coding	43	GC01M102876	15.57	https://www.genecards.org/cgi-bin/carddisp.pl?gene=COL11A1
DRD4	Dopamine Receptor D4	Protein Coding	46	GC11P000660	15.56	https://www.genecards.org/cgi-bin/carddisp.pl?gene=DRD4
MIR214	MicroRNA 214	RNA Gene	20	GC01M172234	15.54	https://www.genecards.org/cgi-bin/carddisp.pl?gene=MIR214
FGF10	Fibroblast Growth Factor 10	Protein Coding	47	GC05M044340	15.53	https://www.genecards.org/cgi-bin/carddisp.pl?gene=FGF10
MHRT	Myosin Heavy Chain Associated RNA Transcript	RNA Gene	10	GC14P025365	15.53	https://www.genecards.org/cgi-bin/carddisp.pl?gene=MHRT
RHOBTB2	Rho Related BTB Domain Containing 2	Protein Coding	40	GC08P022987	15.53	https://www.genecards.org/cgi-bin/carddisp.pl?gene=RHOBTB2
PNPLA8	Patatin Like Phospholipase Domain Containing 8	Protein Coding	42	GC07M108470	15.52	https://www.genecards.org/cgi-bin/carddisp.pl?gene=PNPLA8
ALX4	ALX Homeobox 4	Protein Coding	39	GC11M044238	15.52	https://www.genecards.org/cgi-bin/carddisp.pl?gene=ALX4
MEOX1	Mesenchyme Homeobox 1	Protein Coding	42	GC17M043640	15.51	https://www.genecards.org/cgi-bin/carddisp.pl?gene=MEOX1
PON3	Paraoxonase 3	Protein Coding	44	GC07M095359	15.5	https://www.genecards.org/cgi-bin/carddisp.pl?gene=PON3
SPATA16	Spermatogenesis Associated 16	Protein Coding	35	GC03M172889	15.49	https://www.genecards.org/cgi-bin/carddisp.pl?gene=SPATA16
CACNA1A	Calcium Voltage-Gated Channel Subunit Alpha1 A	Protein Coding	47	GC19M013206	15.47	https://www.genecards.org/cgi-bin/carddisp.pl?gene=CACNA1A
ALG1	ALG1 Chitobiosyldiphosphodolichol Beta-Mannosyltransferase	Protein Coding	43	GC16P005033	15.46	https://www.genecards.org/cgi-bin/carddisp.pl?gene=ALG1
ASCC1	Activating Signal Cointegrator 1 Complex Subunit 1	Protein Coding	41	GC10M072096	15.46	https://www.genecards.org/cgi-bin/carddisp.pl?gene=ASCC1
NFATC1	Nuclear Factor Of Activated T Cells 1	Protein Coding	47	GC18P079395	15.46	https://www.genecards.org/cgi-bin/carddisp.pl?gene=NFATC1
IFT74	Intraflagellar Transport 74	Protein Coding	36	GC09P026947	15.46	https://www.genecards.org/cgi-bin/carddisp.pl?gene=IFT74
EBP	EBP Cholestenol Delta-Isomerase	Protein Coding	43	GC0XP048521	15.46	https://www.genecards.org/cgi-bin/carddisp.pl?gene=EBP
P4HB	Prolyl 4-Hydroxylase Subunit Beta	Protein Coding	49	GC17M081843	15.45	https://www.genecards.org/cgi-bin/carddisp.pl?gene=P4HB
SETD5	SET Domain Containing 5	Protein Coding	38	GC03P009402	15.44	https://www.genecards.org/cgi-bin/carddisp.pl?gene=SETD5
ACAD8	Acyl-CoA Dehydrogenase Family Member 8	Protein Coding	45	GC11P134253	15.43	https://www.genecards.org/cgi-bin/carddisp.pl?gene=ACAD8
ESS2	Ess-2 Splicing Factor Homolog	Protein Coding	28	GC22M019130	15.43	https://www.genecards.org/cgi-bin/carddisp.pl?gene=ESS2
RSPH9	Radial Spoke Head Component 9	Protein Coding	37	GC06P047536	15.43	https://www.genecards.org/cgi-bin/carddisp.pl?gene=RSPH9
RANGRF	RAN Guanine Nucleotide Release Factor	Protein Coding	37	GC17P008288	15.4	https://www.genecards.org/cgi-bin/carddisp.pl?gene=RANGRF
HEY2	Hes Related Family BHLH Transcription Factor With YRPW Motif 2	Protein Coding	38	GC06P125730	15.4	https://www.genecards.org/cgi-bin/carddisp.pl?gene=HEY2
TAC1	Tachykinin Precursor 1	Protein Coding	43	GC07P097731	15.4	https://www.genecards.org/cgi-bin/carddisp.pl?gene=TAC1
DHCR24	24-Dehydrocholesterol Reductase	Protein Coding	45	GC01M054849	15.4	https://www.genecards.org/cgi-bin/carddisp.pl?gene=DHCR24
TIMM50	Translocase Of Inner Mitochondrial Membrane 50	Protein Coding	38	GC19P039480	15.4	https://www.genecards.org/cgi-bin/carddisp.pl?gene=TIMM50
NHLRC1	NHL Repeat Containing E3 Ubiquitin Protein Ligase 1	Protein Coding	40	GC06M018065	15.39	https://www.genecards.org/cgi-bin/carddisp.pl?gene=NHLRC1
MT-TQ	Mitochondrially Encoded TRNA-Gln (CAA/G)	RNA Gene	12	GCMTM004331	15.39	https://www.genecards.org/cgi-bin/carddisp.pl?gene=MT-TQ
AFP	Alpha Fetoprotein	Protein Coding	45	GC04P073431	15.39	https://www.genecards.org/cgi-bin/carddisp.pl?gene=AFP
VIP	Vasoactive Intestinal Peptide	Protein Coding	44	GC06P152750	15.38	https://www.genecards.org/cgi-bin/carddisp.pl?gene=VIP
KLKB1	Kallikrein B1	Protein Coding	47	GC04P186208	15.38	https://www.genecards.org/cgi-bin/carddisp.pl?gene=KLKB1
CRH	Corticotropin Releasing Hormone	Protein Coding	44	GC08M066176	15.38	https://www.genecards.org/cgi-bin/carddisp.pl?gene=CRH
NDUFA4	NDUFA4 Mitochondrial Complex Associated	Protein Coding	42	GC07M010938	15.38	https://www.genecards.org/cgi-bin/carddisp.pl?gene=NDUFA4
FAN1	FANCD2 And FANCI Associated Nuclease 1	Protein Coding	37	GC15P031408	15.38	https://www.genecards.org/cgi-bin/carddisp.pl?gene=FAN1
PNLIP	Pancreatic Lipase	Protein Coding	47	GC10P116545	15.37	https://www.genecards.org/cgi-bin/carddisp.pl?gene=PNLIP
VAC14	VAC14 Component Of PIKFYVE Complex	Protein Coding	43	GC16M070688	15.37	https://www.genecards.org/cgi-bin/carddisp.pl?gene=VAC14
WNT5A	Wnt Family Member 5A	Protein Coding	49	GC03M055465	15.37	https://www.genecards.org/cgi-bin/carddisp.pl?gene=WNT5A
CYBA	Cytochrome B-245 Alpha Chain	Protein Coding	47	GC16M088643	15.36	https://www.genecards.org/cgi-bin/carddisp.pl?gene=CYBA
PHGDH	Phosphoglycerate Dehydrogenase	Protein Coding	49	GC01P119660	15.34	https://www.genecards.org/cgi-bin/carddisp.pl?gene=PHGDH
CRKL	CRK Like Proto-Oncogene, Adaptor Protein	Protein Coding	46	GC22P020917	15.32	https://www.genecards.org/cgi-bin/carddisp.pl?gene=CRKL
ABCD3	ATP Binding Cassette Subfamily D Member 3	Protein Coding	44	GC01P094418	15.32	https://www.genecards.org/cgi-bin/carddisp.pl?gene=ABCD3
PUS1	Pseudouridine Synthase 1	Protein Coding	41	GC12P131929	15.32	https://www.genecards.org/cgi-bin/carddisp.pl?gene=PUS1
PLG	Plasminogen	Protein Coding	48	GC06P160702	15.31	https://www.genecards.org/cgi-bin/carddisp.pl?gene=PLG
PC	Pyruvate Carboxylase	Protein Coding	47	GC11M066848	15.29	https://www.genecards.org/cgi-bin/carddisp.pl?gene=PC
RSPH4A	Radial Spoke Head Component 4A	Protein Coding	38	GC06P116616	15.27	https://www.genecards.org/cgi-bin/carddisp.pl?gene=RSPH4A
BLK	BLK Proto-Oncogene, Src Family Tyrosine Kinase	Protein Coding	51	GC08P011486	15.27	https://www.genecards.org/cgi-bin/carddisp.pl?gene=BLK
OXT	Oxytocin/Neurophysin I Prepropeptide	Protein Coding	40	GC20P003068	15.27	https://www.genecards.org/cgi-bin/carddisp.pl?gene=OXT
HYMAI	Hydatidiform Mole Associated And Imprinted	RNA Gene	21	GC06M144002	15.25	https://www.genecards.org/cgi-bin/carddisp.pl?gene=HYMAI
COL7A1	Collagen Type VII Alpha 1 Chain	Protein Coding	44	GC03M048564	15.23	https://www.genecards.org/cgi-bin/carddisp.pl?gene=COL7A1
DPP4	Dipeptidyl Peptidase 4	Protein Coding	50	GC02M161992	15.23	https://www.genecards.org/cgi-bin/carddisp.pl?gene=DPP4
MT-TH	Mitochondrially Encoded TRNA-His (CAU/C)	RNA Gene	13	GCMTP012140	15.23	https://www.genecards.org/cgi-bin/carddisp.pl?gene=MT-TH
DAXX	Death Domain Associated Protein	Protein Coding	44	GC06M033318	15.23	https://www.genecards.org/cgi-bin/carddisp.pl?gene=DAXX
COQ6	Coenzyme Q6, Monooxygenase	Protein Coding	42	GC14P073949	15.22	https://www.genecards.org/cgi-bin/carddisp.pl?gene=COQ6
GUCY2C	Guanylate Cyclase 2C	Protein Coding	45	GC12M014612	15.22	https://www.genecards.org/cgi-bin/carddisp.pl?gene=GUCY2C
SLC46A1	Solute Carrier Family 46 Member 1	Protein Coding	44	GC17M029956	15.2	https://www.genecards.org/cgi-bin/carddisp.pl?gene=SLC46A1
UQCRFS1	Ubiquinol-Cytochrome C Reductase, Rieske Iron-Sulfur Polypeptide 1	Protein Coding	45	GC19M029205	15.2	https://www.genecards.org/cgi-bin/carddisp.pl?gene=UQCRFS1
CKM	Creatine Kinase, M-Type	Protein Coding	44	GC19M045306	15.16	https://www.genecards.org/cgi-bin/carddisp.pl?gene=CKM
PFHB2	Progressive Familial Heart Block, Type II	Genetic Locus	2	GC01U904424	15.15	https://www.genecards.org/cgi-bin/carddisp.pl?gene=PFHB2
GABRD	Gamma-Aminobutyric Acid Type A Receptor Subunit Delta	Protein Coding	45	GC01P002019	15.15	https://www.genecards.org/cgi-bin/carddisp.pl?gene=GABRD
CREB1	CAMP Responsive Element Binding Protein 1	Protein Coding	48	GC02P207529	15.14	https://www.genecards.org/cgi-bin/carddisp.pl?gene=CREB1
IKZF1	IKAROS Family Zinc Finger 1	Protein Coding	47	GC07P050303	15.13	https://www.genecards.org/cgi-bin/carddisp.pl?gene=IKZF1
MIR33A	MicroRNA 33a	RNA Gene	18	GC22P041900	15.13	https://www.genecards.org/cgi-bin/carddisp.pl?gene=MIR33A
TAC3	Tachykinin Precursor 3	Protein Coding	45	GC12M057009	15.12	https://www.genecards.org/cgi-bin/carddisp.pl?gene=TAC3
AR	Androgen Receptor	Protein Coding	53	GC0XP067544	15.11	https://www.genecards.org/cgi-bin/carddisp.pl?gene=AR
BIN1	Bridging Integrator 1	Protein Coding	46	GC02M127048	15.11	https://www.genecards.org/cgi-bin/carddisp.pl?gene=BIN1
SLC2A1	Solute Carrier Family 2 Member 1	Protein Coding	52	GC01M042925	15.11	https://www.genecards.org/cgi-bin/carddisp.pl?gene=SLC2A1
RPS10	Ribosomal Protein S10	Protein Coding	44	GC06M042209	15.1	https://www.genecards.org/cgi-bin/carddisp.pl?gene=RPS10
HSD3B7	Hydroxy-Delta-5-Steroid Dehydrogenase, 3 Beta- And Steroid Delta-Isomerase 7	Protein Coding	41	GC16P030985	15.08	https://www.genecards.org/cgi-bin/carddisp.pl?gene=HSD3B7
USP8	Ubiquitin Specific Peptidase 8	Protein Coding	48	GC15P050424	15.08	https://www.genecards.org/cgi-bin/carddisp.pl?gene=USP8
ADA2	Adenosine Deaminase 2	Protein Coding	34	GC22M017179	15.07	https://www.genecards.org/cgi-bin/carddisp.pl?gene=ADA2
CD247	CD247 Molecule	Protein Coding	49	GC01M167399	15.06	https://www.genecards.org/cgi-bin/carddisp.pl?gene=CD247
TIMP2	TIMP Metallopeptidase Inhibitor 2	Protein Coding	44	GC17M078852	15.06	https://www.genecards.org/cgi-bin/carddisp.pl?gene=TIMP2
NID1	Nidogen 1	Protein Coding	41	GC01M235975	15.05	https://www.genecards.org/cgi-bin/carddisp.pl?gene=NID1
KCNJ10	Potassium Inwardly Rectifying Channel Subfamily J Member 10	Protein Coding	44	GC01M159998	15.04	https://www.genecards.org/cgi-bin/carddisp.pl?gene=KCNJ10
KCNQ2	Potassium Voltage-Gated Channel Subfamily Q Member 2	Protein Coding	47	GC20M063400	15.03	https://www.genecards.org/cgi-bin/carddisp.pl?gene=KCNQ2
ALAS2	5'-Aminolevulinate Synthase 2	Protein Coding	45	GC0XM055009	15.02	https://www.genecards.org/cgi-bin/carddisp.pl?gene=ALAS2
LDLRAP1	Low Density Lipoprotein Receptor Adaptor Protein 1	Protein Coding	43	GC01P025574	15.01	https://www.genecards.org/cgi-bin/carddisp.pl?gene=LDLRAP1
CEP57	Centrosomal Protein 57	Protein Coding	41	GC11P095789	15.01	https://www.genecards.org/cgi-bin/carddisp.pl?gene=CEP57
EPHX1	Epoxide Hydrolase 1	Protein Coding	47	GC01P225810	15	https://www.genecards.org/cgi-bin/carddisp.pl?gene=EPHX1
PDLIM1	PDZ And LIM Domain 1	Protein Coding	40	GC10M095237	14.99	https://www.genecards.org/cgi-bin/carddisp.pl?gene=PDLIM1
TRMT5	TRNA Methyltransferase 5	Protein Coding	38	GC14M060971	14.99	https://www.genecards.org/cgi-bin/carddisp.pl?gene=TRMT5
SELL	Selectin L	Protein Coding	42	GC01M169690	14.98	https://www.genecards.org/cgi-bin/carddisp.pl?gene=SELL
CSF3R	Colony Stimulating Factor 3 Receptor	Protein Coding	47	GC01M036466	14.97	https://www.genecards.org/cgi-bin/carddisp.pl?gene=CSF3R
PIGV	Phosphatidylinositol Glycan Anchor Biosynthesis Class V	Protein Coding	42	GC01P026787	14.96	https://www.genecards.org/cgi-bin/carddisp.pl?gene=PIGV
PPIG	Peptidylprolyl Isomerase G	Protein Coding	41	GC02P169584	14.96	https://www.genecards.org/cgi-bin/carddisp.pl?gene=PPIG
TPP1	Tripeptidyl Peptidase 1	Protein Coding	43	GC11M006616	14.95	https://www.genecards.org/cgi-bin/carddisp.pl?gene=TPP1
PLD1	Phospholipase D1	Protein Coding	48	GC03M171600	14.95	https://www.genecards.org/cgi-bin/carddisp.pl?gene=PLD1
ICOS	Inducible T Cell Costimulator	Protein Coding	43	GC02P203937	14.95	https://www.genecards.org/cgi-bin/carddisp.pl?gene=ICOS
KLF5	Kruppel Like Factor 5	Protein Coding	44	GC13P073054	14.94	https://www.genecards.org/cgi-bin/carddisp.pl?gene=KLF5
NARS2	Asparaginyl-TRNA Synthetase 2, Mitochondrial	Protein Coding	43	GC11M078435	14.94	https://www.genecards.org/cgi-bin/carddisp.pl?gene=NARS2
DNASE1L3	Deoxyribonuclease 1 Like 3	Protein Coding	43	GC03M058192	14.93	https://www.genecards.org/cgi-bin/carddisp.pl?gene=DNASE1L3
HYLS1	HYLS1 Centriolar And Ciliogenesis Associated	Protein Coding	37	GC11P125883	14.93	https://www.genecards.org/cgi-bin/carddisp.pl?gene=HYLS1
AKT3	AKT Serine/Threonine Kinase 3	Protein Coding	52	GC01M243488	14.91	https://www.genecards.org/cgi-bin/carddisp.pl?gene=AKT3
DRD2	Dopamine Receptor D2	Protein Coding	50	GC11M113409	14.9	https://www.genecards.org/cgi-bin/carddisp.pl?gene=DRD2
LRP8	LDL Receptor Related Protein 8	Protein Coding	43	GC01M053243	14.9	https://www.genecards.org/cgi-bin/carddisp.pl?gene=LRP8
MYCN	MYCN Proto-Oncogene, BHLH Transcription Factor	Protein Coding	46	GC02P015949	14.88	https://www.genecards.org/cgi-bin/carddisp.pl?gene=MYCN
CYP3A4	Cytochrome P450 Family 3 Subfamily A Member 4	Protein Coding	48	GC07M099759	14.87	https://www.genecards.org/cgi-bin/carddisp.pl?gene=CYP3A4
DNM2	Dynamin 2	Protein Coding	49	GC19P010718	14.86	https://www.genecards.org/cgi-bin/carddisp.pl?gene=DNM2
GRIP1	Glutamate Receptor Interacting Protein 1	Protein Coding	43	GC12M066347	14.83	https://www.genecards.org/cgi-bin/carddisp.pl?gene=GRIP1
OPTN	Optineurin	Protein Coding	44	GC10P013099	14.83	https://www.genecards.org/cgi-bin/carddisp.pl?gene=OPTN
MEG3	Maternally Expressed 3	RNA Gene	29	GC14P104771	14.82	https://www.genecards.org/cgi-bin/carddisp.pl?gene=MEG3
TMEM127	Transmembrane Protein 127	Protein Coding	37	GC02M096248	14.81	https://www.genecards.org/cgi-bin/carddisp.pl?gene=TMEM127
ATP1B1	ATPase Na+/K+ Transporting Subunit Beta 1	Protein Coding	47	GC01P169105	14.81	https://www.genecards.org/cgi-bin/carddisp.pl?gene=ATP1B1
IRAK1	Interleukin 1 Receptor Associated Kinase 1	Protein Coding	50	GC0XM154010	14.8	https://www.genecards.org/cgi-bin/carddisp.pl?gene=IRAK1
ERCC3	ERCC Excision Repair 3, TFIIH Core Complex Helicase Subunit	Protein Coding	47	GC02M127257	14.77	https://www.genecards.org/cgi-bin/carddisp.pl?gene=ERCC3
GLUL	Glutamate-Ammonia Ligase	Protein Coding	49	GC01M182350	14.76	https://www.genecards.org/cgi-bin/carddisp.pl?gene=GLUL
CLDN16	Claudin 16	Protein Coding	41	GC03P190290	14.76	https://www.genecards.org/cgi-bin/carddisp.pl?gene=CLDN16
SRF	Serum Response Factor	Protein Coding	41	GC06P043171	14.75	https://www.genecards.org/cgi-bin/carddisp.pl?gene=SRF
UBE3A	Ubiquitin Protein Ligase E3A	Protein Coding	47	GC15M025333	14.75	https://www.genecards.org/cgi-bin/carddisp.pl?gene=UBE3A
TCF7L2	Transcription Factor 7 Like 2	Protein Coding	45	GC10P112950	14.75	https://www.genecards.org/cgi-bin/carddisp.pl?gene=TCF7L2
MT-TN	Mitochondrially Encoded TRNA-Asn (AAU/C)	RNA Gene	12	GCMTM005659	14.74	https://www.genecards.org/cgi-bin/carddisp.pl?gene=MT-TN
KIAA0753	KIAA0753	Protein Coding	35	GC17M006578	14.72	https://www.genecards.org/cgi-bin/carddisp.pl?gene=KIAA0753
ARL6	ADP Ribosylation Factor Like GTPase 6	Protein Coding	42	GC03P097764	14.72	https://www.genecards.org/cgi-bin/carddisp.pl?gene=ARL6
AK2	Adenylate Kinase 2	Protein Coding	48	GC01M033007	14.71	https://www.genecards.org/cgi-bin/carddisp.pl?gene=AK2
ARMC4	Armadillo Repeat Containing 4	Protein Coding	37	GC10M027775	14.7	https://www.genecards.org/cgi-bin/carddisp.pl?gene=ARMC4
CX3CR1	C-X3-C Motif Chemokine Receptor 1	Protein Coding	44	GC03M039279	14.7	https://www.genecards.org/cgi-bin/carddisp.pl?gene=CX3CR1
IQSEC2	IQ Motif And Sec7 Domain ArfGEF 2	Protein Coding	37	GC0XM053225	14.7	https://www.genecards.org/cgi-bin/carddisp.pl?gene=IQSEC2
ATN1	Atrophin 1	Protein Coding	43	GC12P008222	14.69	https://www.genecards.org/cgi-bin/carddisp.pl?gene=ATN1
PYCR1	Pyrroline-5-Carboxylate Reductase 1	Protein Coding	47	GC17M081932	14.69	https://www.genecards.org/cgi-bin/carddisp.pl?gene=PYCR1
NLGN3	Neuroligin 3	Protein Coding	43	GC0XP071144	14.68	https://www.genecards.org/cgi-bin/carddisp.pl?gene=NLGN3
SLC26A2	Solute Carrier Family 26 Member 2	Protein Coding	44	GC05P149944	14.68	https://www.genecards.org/cgi-bin/carddisp.pl?gene=SLC26A2
SLC25A26	Solute Carrier Family 25 Member 26	Protein Coding	38	GC03P066120	14.67	https://www.genecards.org/cgi-bin/carddisp.pl?gene=SLC25A26
AUTS2	Activator Of Transcription And Developmental Regulator AUTS2	Protein Coding	39	GC07P069598	14.66	https://www.genecards.org/cgi-bin/carddisp.pl?gene=AUTS2
HAX1	HCLS1 Associated Protein X-1	Protein Coding	43	GC01P154273	14.65	https://www.genecards.org/cgi-bin/carddisp.pl?gene=HAX1
SRCAP	Snf2 Related CREBBP Activator Protein	Protein Coding	40	GC16P030700	14.64	https://www.genecards.org/cgi-bin/carddisp.pl?gene=SRCAP
RBBP8	RB Binding Protein 8, Endonuclease	Protein Coding	44	GC18P022798	14.62	https://www.genecards.org/cgi-bin/carddisp.pl?gene=RBBP8
ITGB1	Integrin Subunit Beta 1	Protein Coding	50	GC10M032900	14.61	https://www.genecards.org/cgi-bin/carddisp.pl?gene=ITGB1
LRRC56	Leucine Rich Repeat Containing 56	Protein Coding	36	GC11P000518	14.61	https://www.genecards.org/cgi-bin/carddisp.pl?gene=LRRC56
IL12RB1	Interleukin 12 Receptor Subunit Beta 1	Protein Coding	44	GC19M018058	14.6	https://www.genecards.org/cgi-bin/carddisp.pl?gene=IL12RB1
ALG11	ALG11 Alpha-1,2-Mannosyltransferase	Protein Coding	40	GC13P052012	14.6	https://www.genecards.org/cgi-bin/carddisp.pl?gene=ALG11
MAT2A	Methionine Adenosyltransferase 2A	Protein Coding	47	GC02P085538	14.6	https://www.genecards.org/cgi-bin/carddisp.pl?gene=MAT2A
ADNP	Activity Dependent Neuroprotector Homeobox	Protein Coding	41	GC20M050888	14.59	https://www.genecards.org/cgi-bin/carddisp.pl?gene=ADNP
ANKRD11	Ankyrin Repeat Domain 11	Protein Coding	38	GC16M089267	14.58	https://www.genecards.org/cgi-bin/carddisp.pl?gene=ANKRD11
CLCNKA	Chloride Voltage-Gated Channel Ka	Protein Coding	40	GC01P016018	14.56	https://www.genecards.org/cgi-bin/carddisp.pl?gene=CLCNKA
GJB2	Gap Junction Protein Beta 2	Protein Coding	47	GC13M020187	14.52	https://www.genecards.org/cgi-bin/carddisp.pl?gene=GJB2
MT-TT	Mitochondrially Encoded TRNA-Thr (ACN)	RNA Gene	15	GCMTP015890	14.51	https://www.genecards.org/cgi-bin/carddisp.pl?gene=MT-TT
PDE9A	Phosphodiesterase 9A	Protein Coding	43	GC21P042653	14.51	https://www.genecards.org/cgi-bin/carddisp.pl?gene=PDE9A
CFAP251	Cilia And Flagella Associated Protein 251	Protein Coding	28	GC12P122871	14.5	https://www.genecards.org/cgi-bin/carddisp.pl?gene=CFAP251
F10	Coagulation Factor X	Protein Coding	48	GC13P113122	14.47	https://www.genecards.org/cgi-bin/carddisp.pl?gene=F10
DRD5	Dopamine Receptor D5	Protein Coding	47	GC04P009783	14.46	https://www.genecards.org/cgi-bin/carddisp.pl?gene=DRD5
GRK5	G Protein-Coupled Receptor Kinase 5	Protein Coding	43	GC10P119207	14.43	https://www.genecards.org/cgi-bin/carddisp.pl?gene=GRK5
MAPT	Microtubule Associated Protein Tau	Protein Coding	50	GC17P045894	14.43	https://www.genecards.org/cgi-bin/carddisp.pl?gene=MAPT
XPA	XPA, DNA Damage Recognition And Repair Factor	Protein Coding	45	GC09M097635	14.43	https://www.genecards.org/cgi-bin/carddisp.pl?gene=XPA
IL3	Interleukin 3	Protein Coding	44	GC05P132060	14.43	https://www.genecards.org/cgi-bin/carddisp.pl?gene=IL3
PORCN	Porcupine O-Acyltransferase	Protein Coding	40	GC0XP048513	14.42	https://www.genecards.org/cgi-bin/carddisp.pl?gene=PORCN
AMHR2	Anti-Mullerian Hormone Receptor Type 2	Protein Coding	45	GC12P053423	14.41	https://www.genecards.org/cgi-bin/carddisp.pl?gene=AMHR2
GLIS2	GLIS Family Zinc Finger 2	Protein Coding	40	GC16P004428	14.41	https://www.genecards.org/cgi-bin/carddisp.pl?gene=GLIS2
ATP5F1E	ATP Synthase F1 Subunit Epsilon	Protein Coding	32	GC20M059026	14.4	https://www.genecards.org/cgi-bin/carddisp.pl?gene=ATP5F1E
YY1AP1	YY1 Associated Protein 1	Protein Coding	38	GC01M155659	14.4	https://www.genecards.org/cgi-bin/carddisp.pl?gene=YY1AP1
EYA1	EYA Transcriptional Coactivator And Phosphatase 1	Protein Coding	45	GC08M071210	14.4	https://www.genecards.org/cgi-bin/carddisp.pl?gene=EYA1
DCN	Decorin	Protein Coding	47	GC12M091140	14.39	https://www.genecards.org/cgi-bin/carddisp.pl?gene=DCN
ENO2	Enolase 2	Protein Coding	47	GC12P006913	14.37	https://www.genecards.org/cgi-bin/carddisp.pl?gene=ENO2
LRBA	LPS Responsive Beige-Like Anchor Protein	Protein Coding	41	GC04M150264	14.35	https://www.genecards.org/cgi-bin/carddisp.pl?gene=LRBA
NLRP1	NLR Family Pyrin Domain Containing 1	Protein Coding	44	GC17M005499	14.35	https://www.genecards.org/cgi-bin/carddisp.pl?gene=NLRP1
ALAD	Aminolevulinate Dehydratase	Protein Coding	46	GC09M113386	14.34	https://www.genecards.org/cgi-bin/carddisp.pl?gene=ALAD
VAPB	VAMP Associated Protein B And C	Protein Coding	45	GC20P058389	14.34	https://www.genecards.org/cgi-bin/carddisp.pl?gene=VAPB
CLN6	CLN6 Transmembrane ER Protein	Protein Coding	37	GC15M068206	14.34	https://www.genecards.org/cgi-bin/carddisp.pl?gene=CLN6
PKP1	Plakophilin 1	Protein Coding	41	GC01P201252	14.32	https://www.genecards.org/cgi-bin/carddisp.pl?gene=PKP1
POR	Cytochrome P450 Oxidoreductase	Protein Coding	48	GC07P075899	14.32	https://www.genecards.org/cgi-bin/carddisp.pl?gene=POR
SLMAP	Sarcolemma Associated Protein	Protein Coding	38	GC03P057767	14.31	https://www.genecards.org/cgi-bin/carddisp.pl?gene=SLMAP
AMER1	APC Membrane Recruitment Protein 1	Protein Coding	37	GC0XM064185	14.31	https://www.genecards.org/cgi-bin/carddisp.pl?gene=AMER1
COA5	Cytochrome C Oxidase Assembly Factor 5	Protein Coding	36	GC02M098599	14.3	https://www.genecards.org/cgi-bin/carddisp.pl?gene=COA5
BCL2	BCL2 Apoptosis Regulator	Protein Coding	51	GC18M063123	14.3	https://www.genecards.org/cgi-bin/carddisp.pl?gene=BCL2
KCNJ6	Potassium Inwardly Rectifying Channel Subfamily J Member 6	Protein Coding	46	GC21M037607	14.3	https://www.genecards.org/cgi-bin/carddisp.pl?gene=KCNJ6
HMGCL	3-Hydroxy-3-Methylglutaryl-CoA Lyase	Protein Coding	46	GC01M023801	14.28	https://www.genecards.org/cgi-bin/carddisp.pl?gene=HMGCL
RNPC3	RNA Binding Region (RNP1, RRM) Containing 3	Protein Coding	35	GC01P103525	14.28	https://www.genecards.org/cgi-bin/carddisp.pl?gene=RNPC3
CHRM2	Cholinergic Receptor Muscarinic 2	Protein Coding	48	GC07P136868	14.28	https://www.genecards.org/cgi-bin/carddisp.pl?gene=CHRM2
DGKE	Diacylglycerol Kinase Epsilon	Protein Coding	48	GC17P056834	14.24	https://www.genecards.org/cgi-bin/carddisp.pl?gene=DGKE
TBK1	TANK Binding Kinase 1	Protein Coding	49	GC12P064451	14.24	https://www.genecards.org/cgi-bin/carddisp.pl?gene=TBK1
BCL11A	BAF Chromatin Remodeling Complex Subunit BCL11A	Protein Coding	43	GC02M060451	14.23	https://www.genecards.org/cgi-bin/carddisp.pl?gene=BCL11A
MBTPS2	Membrane Bound Transcription Factor Peptidase, Site 2	Protein Coding	43	GC0XP021839	14.22	https://www.genecards.org/cgi-bin/carddisp.pl?gene=MBTPS2
APOA4	Apolipoprotein A4	Protein Coding	42	GC11M116820	14.21	https://www.genecards.org/cgi-bin/carddisp.pl?gene=APOA4
GC	GC Vitamin D Binding Protein	Protein Coding	43	GC04M071741	14.21	https://www.genecards.org/cgi-bin/carddisp.pl?gene=GC
DOK7	Docking Protein 7	Protein Coding	39	GC04P003465	14.2	https://www.genecards.org/cgi-bin/carddisp.pl?gene=DOK7
CD3G	CD3g Molecule	Protein Coding	47	GC11P118344	14.2	https://www.genecards.org/cgi-bin/carddisp.pl?gene=CD3G
CLCN7	Chloride Voltage-Gated Channel 7	Protein Coding	45	GC16M001444	14.19	https://www.genecards.org/cgi-bin/carddisp.pl?gene=CLCN7
CPLX1	Complexin 1	Protein Coding	43	GC04M000784	14.18	https://www.genecards.org/cgi-bin/carddisp.pl?gene=CPLX1
EOGT	EGF Domain Specific O-Linked N-Acetylglucosamine Transferase	Protein Coding	37	GC03M068975	14.18	https://www.genecards.org/cgi-bin/carddisp.pl?gene=EOGT
LOC110121269	VISTA Enhancer Hs2177	Biological Region	1	GC03P038654	14.18	https://www.genecards.org/cgi-bin/carddisp.pl?gene=LOC110121269
PSMD12	Proteasome 26S Subunit, Non-ATPase 12	Protein Coding	41	GC17M067337	14.18	https://www.genecards.org/cgi-bin/carddisp.pl?gene=PSMD12
MUC5B	Mucin 5B, Oligomeric Mucus/Gel-Forming	Protein Coding	41	GC11P001244	14.16	https://www.genecards.org/cgi-bin/carddisp.pl?gene=MUC5B
STEAP3	STEAP3 Metalloreductase	Protein Coding	45	GC02P119222	14.16	https://www.genecards.org/cgi-bin/carddisp.pl?gene=STEAP3
HDAC4	Histone Deacetylase 4	Protein Coding	51	GC02M239048	14.15	https://www.genecards.org/cgi-bin/carddisp.pl?gene=HDAC4
BLM	BLM RecQ Like Helicase	Protein Coding	48	GC15P090717	14.14	https://www.genecards.org/cgi-bin/carddisp.pl?gene=BLM
LPIN1	Lipin 1	Protein Coding	48	GC02P011649	14.14	https://www.genecards.org/cgi-bin/carddisp.pl?gene=LPIN1
MST1	Macrophage Stimulating 1	Protein Coding	44	GC03M049683	14.14	https://www.genecards.org/cgi-bin/carddisp.pl?gene=MST1
DGAT1	Diacylglycerol O-Acyltransferase 1	Protein Coding	47	GC08M144316	14.13	https://www.genecards.org/cgi-bin/carddisp.pl?gene=DGAT1
AGGF1	Angiogenic Factor With G-Patch And FHA Domains 1	Protein Coding	41	GC05P077029	14.12	https://www.genecards.org/cgi-bin/carddisp.pl?gene=AGGF1
AGRN	Agrin	Protein Coding	44	GC01P001020	14.12	https://www.genecards.org/cgi-bin/carddisp.pl?gene=AGRN
NLGN4X	Neuroligin 4 X-Linked	Protein Coding	40	GC0XM005840	14.12	https://www.genecards.org/cgi-bin/carddisp.pl?gene=NLGN4X
KLHL7	Kelch Like Family Member 7	Protein Coding	41	GC07P023105	14.11	https://www.genecards.org/cgi-bin/carddisp.pl?gene=KLHL7
ARMC9	Armadillo Repeat Containing 9	Protein Coding	39	GC02P231198	14.1	https://www.genecards.org/cgi-bin/carddisp.pl?gene=ARMC9
AHSG	Alpha 2-HS Glycoprotein	Protein Coding	44	GC03P186612	14.1	https://www.genecards.org/cgi-bin/carddisp.pl?gene=AHSG
IFNB1	Interferon Beta 1	Protein Coding	41	GC09M021077	14.09	https://www.genecards.org/cgi-bin/carddisp.pl?gene=IFNB1
EIF2B2	Eukaryotic Translation Initiation Factor 2B Subunit Beta	Protein Coding	44	GC14P075002	14.09	https://www.genecards.org/cgi-bin/carddisp.pl?gene=EIF2B2
C1R	Complement C1r	Protein Coding	46	GC12M007135	14.08	https://www.genecards.org/cgi-bin/carddisp.pl?gene=C1R
POLR1A	RNA Polymerase I Subunit A	Protein Coding	43	GC02M086021	14.08	https://www.genecards.org/cgi-bin/carddisp.pl?gene=POLR1A
MCM4	Minichromosome Maintenance Complex Component 4	Protein Coding	47	GC08P047965	14.08	https://www.genecards.org/cgi-bin/carddisp.pl?gene=MCM4
BDKRB2	Bradykinin Receptor B2	Protein Coding	44	GC14P096205	14.08	https://www.genecards.org/cgi-bin/carddisp.pl?gene=BDKRB2
RGS5	Regulator Of G Protein Signaling 5	Protein Coding	40	GC01M163111	14.08	https://www.genecards.org/cgi-bin/carddisp.pl?gene=RGS5
MYMK	Myomaker, Myoblast Fusion Factor	Protein Coding	23	GC09M133515	14.08	https://www.genecards.org/cgi-bin/carddisp.pl?gene=MYMK
MPI	Mannose Phosphate Isomerase	Protein Coding	44	GC15P074890	14.07	https://www.genecards.org/cgi-bin/carddisp.pl?gene=MPI
SLC5A1	Solute Carrier Family 5 Member 1	Protein Coding	49	GC22P032043	14.06	https://www.genecards.org/cgi-bin/carddisp.pl?gene=SLC5A1
PFKM	Phosphofructokinase, Muscle	Protein Coding	50	GC12P048105	14.06	https://www.genecards.org/cgi-bin/carddisp.pl?gene=PFKM
LYRM7	LYR Motif Containing 7	Protein Coding	37	GC05P131170	14.06	https://www.genecards.org/cgi-bin/carddisp.pl?gene=LYRM7
TYR	Tyrosinase	Protein Coding	47	GC11P089177	14.05	https://www.genecards.org/cgi-bin/carddisp.pl?gene=TYR
ERBB2	Erb-B2 Receptor Tyrosine Kinase 2	Protein Coding	54	GC17P039687	14.04	https://www.genecards.org/cgi-bin/carddisp.pl?gene=ERBB2
PTCH2	Patched 2	Protein Coding	44	GC01M044819	14.03	https://www.genecards.org/cgi-bin/carddisp.pl?gene=PTCH2
MIR30A	MicroRNA 30a	RNA Gene	20	GC06M071403	14.02	https://www.genecards.org/cgi-bin/carddisp.pl?gene=MIR30A
UNC80	Unc-80 Homolog, NALCN Channel Complex Subunit	Protein Coding	33	GC02P209771	14.02	https://www.genecards.org/cgi-bin/carddisp.pl?gene=UNC80
MIR195	MicroRNA 195	RNA Gene	19	GC17M007018	14.02	https://www.genecards.org/cgi-bin/carddisp.pl?gene=MIR195
TMCO1	Transmembrane And Coiled-Coil Domains 1	Protein Coding	40	GC01M165724	14.02	https://www.genecards.org/cgi-bin/carddisp.pl?gene=TMCO1
SPINK5	Serine Peptidase Inhibitor Kazal Type 5	Protein Coding	41	GC05P148025	14.01	https://www.genecards.org/cgi-bin/carddisp.pl?gene=SPINK5
RAPSN	Receptor Associated Protein Of The Synapse	Protein Coding	42	GC11M061127	14.01	https://www.genecards.org/cgi-bin/carddisp.pl?gene=RAPSN
ARAF	A-Raf Proto-Oncogene, Serine/Threonine Kinase	Protein Coding	45	GC0XP047562	14.01	https://www.genecards.org/cgi-bin/carddisp.pl?gene=ARAF
KMT2B	Lysine Methyltransferase 2B	Protein Coding	39	GC19P038227	14.01	https://www.genecards.org/cgi-bin/carddisp.pl?gene=KMT2B
HSP90AA1	Heat Shock Protein 90 Alpha Family Class A Member 1	Protein Coding	48	GC14M102080	14	https://www.genecards.org/cgi-bin/carddisp.pl?gene=HSP90AA1
PIK3R1	Phosphoinositide-3-Kinase Regulatory Subunit 1	Protein Coding	51	GC05P068215	13.99	https://www.genecards.org/cgi-bin/carddisp.pl?gene=PIK3R1
DNAI2	Dynein Axonemal Intermediate Chain 2	Protein Coding	39	GC17P074274	13.99	https://www.genecards.org/cgi-bin/carddisp.pl?gene=DNAI2
CHEK2	Checkpoint Kinase 2	Protein Coding	53	GC22M028687	13.98	https://www.genecards.org/cgi-bin/carddisp.pl?gene=CHEK2
GABBR2	Gamma-Aminobutyric Acid Type B Receptor Subunit 2	Protein Coding	47	GC09M098288	13.97	https://www.genecards.org/cgi-bin/carddisp.pl?gene=GABBR2
ITGB4	Integrin Subunit Beta 4	Protein Coding	48	GC17P075721	13.96	https://www.genecards.org/cgi-bin/carddisp.pl?gene=ITGB4
NOX4	NADPH Oxidase 4	Protein Coding	42	GC11M089324	13.96	https://www.genecards.org/cgi-bin/carddisp.pl?gene=NOX4
CDH5	Cadherin 5	Protein Coding	47	GC16P066366	13.96	https://www.genecards.org/cgi-bin/carddisp.pl?gene=CDH5
STAMBP	STAM Binding Protein	Protein Coding	45	GC02P073828	13.96	https://www.genecards.org/cgi-bin/carddisp.pl?gene=STAMBP
KATNIP	Katanin Interacting Protein	Protein Coding	28	GC16P027551	13.95	https://www.genecards.org/cgi-bin/carddisp.pl?gene=KATNIP
VPS13A	Vacuolar Protein Sorting 13 Homolog A	Protein Coding	40	GC09P077177	13.95	https://www.genecards.org/cgi-bin/carddisp.pl?gene=VPS13A
CSF1	Colony Stimulating Factor 1	Protein Coding	43	GC01P109911	13.94	https://www.genecards.org/cgi-bin/carddisp.pl?gene=CSF1
SMN2	Survival Of Motor Neuron 2, Centromeric	Protein Coding	42	GC05P070049	13.94	https://www.genecards.org/cgi-bin/carddisp.pl?gene=SMN2
VMA21	Vacuolar ATPase Assembly Factor VMA21	Protein Coding	35	GC0XP151396	13.93	https://www.genecards.org/cgi-bin/carddisp.pl?gene=VMA21
DLK1	Delta Like Non-Canonical Notch Ligand 1	Protein Coding	44	GC14P104663	13.93	https://www.genecards.org/cgi-bin/carddisp.pl?gene=DLK1
KRT10	Keratin 10	Protein Coding	42	GC17M040818	13.93	https://www.genecards.org/cgi-bin/carddisp.pl?gene=KRT10
IL21	Interleukin 21	Protein Coding	43	GC04M122612	13.92	https://www.genecards.org/cgi-bin/carddisp.pl?gene=IL21
CYP2C19	Cytochrome P450 Family 2 Subfamily C Member 19	Protein Coding	46	GC10P094762	13.92	https://www.genecards.org/cgi-bin/carddisp.pl?gene=CYP2C19
FKBP1A	FKBP Prolyl Isomerase 1A	Protein Coding	46	GC20M001369	13.92	https://www.genecards.org/cgi-bin/carddisp.pl?gene=FKBP1A
MSTN	Myostatin	Protein Coding	45	GC02M190055	13.91	https://www.genecards.org/cgi-bin/carddisp.pl?gene=MSTN
SGO2	Shugoshin 2	Protein Coding	29	GC02P200511	13.91	https://www.genecards.org/cgi-bin/carddisp.pl?gene=SGO2
FREM1	FRAS1 Related Extracellular Matrix 1	Protein Coding	41	GC09M014730	13.91	https://www.genecards.org/cgi-bin/carddisp.pl?gene=FREM1
FXYD2	FXYD Domain Containing Ion Transport Regulator 2	Protein Coding	43	GC11M117800	13.88	https://www.genecards.org/cgi-bin/carddisp.pl?gene=FXYD2
CLIC2	Chloride Intracellular Channel 2	Protein Coding	40	GC0XM155276	13.87	https://www.genecards.org/cgi-bin/carddisp.pl?gene=CLIC2
PNP	Purine Nucleoside Phosphorylase	Protein Coding	47	GC14P020468	13.83	https://www.genecards.org/cgi-bin/carddisp.pl?gene=PNP
PNKP	Polynucleotide Kinase 3'-Phosphatase	Protein Coding	45	GC19M049861	13.82	https://www.genecards.org/cgi-bin/carddisp.pl?gene=PNKP
NEBL	Nebulette	Protein Coding	39	GC10M020779	13.82	https://www.genecards.org/cgi-bin/carddisp.pl?gene=NEBL
APELA	Apelin Receptor Early Endogenous Ligand	Protein Coding	19	GC04P164877	13.82	https://www.genecards.org/cgi-bin/carddisp.pl?gene=APELA
EPM2A	EPM2A Glucan Phosphatase, Laforin	Protein Coding	43	GC06M145382	13.81	https://www.genecards.org/cgi-bin/carddisp.pl?gene=EPM2A
TCN2	Transcobalamin 2	Protein Coding	44	GC22P030606	13.81	https://www.genecards.org/cgi-bin/carddisp.pl?gene=TCN2
DGCR8	DGCR8 Microprocessor Complex Subunit	Protein Coding	40	GC22P020080	13.81	https://www.genecards.org/cgi-bin/carddisp.pl?gene=DGCR8
ADORA2A	Adenosine A2a Receptor	Protein Coding	45	GC22P024417	13.81	https://www.genecards.org/cgi-bin/carddisp.pl?gene=ADORA2A
TGFA	Transforming Growth Factor Alpha	Protein Coding	46	GC02M070447	13.81	https://www.genecards.org/cgi-bin/carddisp.pl?gene=TGFA
COX4I1	Cytochrome C Oxidase Subunit 4I1	Protein Coding	44	GC16P085798	13.79	https://www.genecards.org/cgi-bin/carddisp.pl?gene=COX4I1
NPR3	Natriuretic Peptide Receptor 3	Protein Coding	44	GC05P032689	13.77	https://www.genecards.org/cgi-bin/carddisp.pl?gene=NPR3
DPM1	Dolichyl-Phosphate Mannosyltransferase Subunit 1, Catalytic	Protein Coding	44	GC20M050934	13.76	https://www.genecards.org/cgi-bin/carddisp.pl?gene=DPM1
CELA2A	Chymotrypsin Like Elastase 2A	Protein Coding	39	GC01P015456	13.74	https://www.genecards.org/cgi-bin/carddisp.pl?gene=CELA2A
ESR2	Estrogen Receptor 2	Protein Coding	49	GC14M064084	13.74	https://www.genecards.org/cgi-bin/carddisp.pl?gene=ESR2
HSPA8	Heat Shock Protein Family A (Hsp70) Member 8	Protein Coding	47	GC11M123057	13.72	https://www.genecards.org/cgi-bin/carddisp.pl?gene=HSPA8
ZFP57	ZFP57 Zinc Finger Protein	Protein Coding	39	GC06M029672	13.72	https://www.genecards.org/cgi-bin/carddisp.pl?gene=ZFP57
CYP24A1	Cytochrome P450 Family 24 Subfamily A Member 1	Protein Coding	47	GC20M054153	13.7	https://www.genecards.org/cgi-bin/carddisp.pl?gene=CYP24A1
IGFBP7	Insulin Like Growth Factor Binding Protein 7	Protein Coding	45	GC04M057030	13.69	https://www.genecards.org/cgi-bin/carddisp.pl?gene=IGFBP7
MYO18B	Myosin XVIIIB	Protein Coding	38	GC22P025742	13.66	https://www.genecards.org/cgi-bin/carddisp.pl?gene=MYO18B
M6PR	Mannose-6-Phosphate Receptor, Cation Dependent	Protein Coding	43	GC12M008955	13.66	https://www.genecards.org/cgi-bin/carddisp.pl?gene=M6PR
CDK8	Cyclin Dependent Kinase 8	Protein Coding	47	GC13P026254	13.65	https://www.genecards.org/cgi-bin/carddisp.pl?gene=CDK8
HCRT	Hypocretin Neuropeptide Precursor	Protein Coding	40	GC17M042185	13.63	https://www.genecards.org/cgi-bin/carddisp.pl?gene=HCRT
ARF1	ADP Ribosylation Factor 1	Protein Coding	46	GC01P228082	13.63	https://www.genecards.org/cgi-bin/carddisp.pl?gene=ARF1
CCDC40	Coiled-Coil Domain Containing 40	Protein Coding	37	GC17P080037	13.61	https://www.genecards.org/cgi-bin/carddisp.pl?gene=CCDC40
NPM1	Nucleophosmin 1	Protein Coding	50	GC05P171387	13.61	https://www.genecards.org/cgi-bin/carddisp.pl?gene=NPM1
NFATC4	Nuclear Factor Of Activated T Cells 4	Protein Coding	44	GC14P024365	13.61	https://www.genecards.org/cgi-bin/carddisp.pl?gene=NFATC4
RELN	Reelin	Protein Coding	43	GC07M103471	13.61	https://www.genecards.org/cgi-bin/carddisp.pl?gene=RELN
CYBB	Cytochrome B-245 Beta Chain	Protein Coding	47	GC0XP037780	13.6	https://www.genecards.org/cgi-bin/carddisp.pl?gene=CYBB
PIK3CG	Phosphatidylinositol-4,5-Bisphosphate 3-Kinase Catalytic Subunit Gamma	Protein Coding	48	GC07P106865	13.58	https://www.genecards.org/cgi-bin/carddisp.pl?gene=PIK3CG
DSE	Dermatan Sulfate Epimerase	Protein Coding	41	GC06P116255	13.57	https://www.genecards.org/cgi-bin/carddisp.pl?gene=DSE
PLP1	Proteolipid Protein 1	Protein Coding	43	GC0XP103773	13.57	https://www.genecards.org/cgi-bin/carddisp.pl?gene=PLP1
ITGA2	Integrin Subunit Alpha 2	Protein Coding	45	GC05P052989	13.56	https://www.genecards.org/cgi-bin/carddisp.pl?gene=ITGA2
COG8	Component Of Oligomeric Golgi Complex 8	Protein Coding	40	GC16M069320	13.55	https://www.genecards.org/cgi-bin/carddisp.pl?gene=COG8
CYP27A1	Cytochrome P450 Family 27 Subfamily A Member 1	Protein Coding	47	GC02P218781	13.55	https://www.genecards.org/cgi-bin/carddisp.pl?gene=CYP27A1
HNMT	Histamine N-Methyltransferase	Protein Coding	45	GC02P137964	13.55	https://www.genecards.org/cgi-bin/carddisp.pl?gene=HNMT
RPL35	Ribosomal Protein L35	Protein Coding	44	GC09M124857	13.54	https://www.genecards.org/cgi-bin/carddisp.pl?gene=RPL35
EPCAM	Epithelial Cell Adhesion Molecule	Protein Coding	47	GC02P047345	13.54	https://www.genecards.org/cgi-bin/carddisp.pl?gene=EPCAM
SLC26A4	Solute Carrier Family 26 Member 4	Protein Coding	43	GC07P107660	13.53	https://www.genecards.org/cgi-bin/carddisp.pl?gene=SLC26A4
CEP104	Centrosomal Protein 104	Protein Coding	36	GC01M003812	13.52	https://www.genecards.org/cgi-bin/carddisp.pl?gene=CEP104
RAB18	RAB18, Member RAS Oncogene Family	Protein Coding	40	GC10P027504	13.52	https://www.genecards.org/cgi-bin/carddisp.pl?gene=RAB18
PAFAH1B1	Platelet Activating Factor Acetylhydrolase 1b Regulatory Subunit 1	Protein Coding	45	GC17P002593	13.52	https://www.genecards.org/cgi-bin/carddisp.pl?gene=PAFAH1B1
MMAA	Metabolism Of Cobalamin Associated A	Protein Coding	40	GC04P145607	13.52	https://www.genecards.org/cgi-bin/carddisp.pl?gene=MMAA
RUNX1	RUNX Family Transcription Factor 1	Protein Coding	48	GC21M034787	13.5	https://www.genecards.org/cgi-bin/carddisp.pl?gene=RUNX1
TUBB	Tubulin Beta Class I	Protein Coding	49	GC06P030720	13.49	https://www.genecards.org/cgi-bin/carddisp.pl?gene=TUBB
ABCB1	ATP Binding Cassette Subfamily B Member 1	Protein Coding	51	GC07M087504	13.49	https://www.genecards.org/cgi-bin/carddisp.pl?gene=ABCB1
COLQ	Collagen Like Tail Subunit Of Asymmetric Acetylcholinesterase	Protein Coding	39	GC03M015815	13.47	https://www.genecards.org/cgi-bin/carddisp.pl?gene=COLQ
BICD2	BICD Cargo Adaptor 2	Protein Coding	40	GC09M092711	13.47	https://www.genecards.org/cgi-bin/carddisp.pl?gene=BICD2
GSTM1	Glutathione S-Transferase Mu 1	Protein Coding	41	GC01P109687	13.46	https://www.genecards.org/cgi-bin/carddisp.pl?gene=GSTM1
ACADL	Acyl-CoA Dehydrogenase Long Chain	Protein Coding	43	GC02M210187	13.46	https://www.genecards.org/cgi-bin/carddisp.pl?gene=ACADL
ROBO1	Roundabout Guidance Receptor 1	Protein Coding	44	GC03M078597	13.45	https://www.genecards.org/cgi-bin/carddisp.pl?gene=ROBO1
HNRNPK	Heterogeneous Nuclear Ribonucleoprotein K	Protein Coding	45	GC09M084056	13.45	https://www.genecards.org/cgi-bin/carddisp.pl?gene=HNRNPK
SERPINA7	Serpin Family A Member 7	Protein Coding	39	GC0XM106032	13.45	https://www.genecards.org/cgi-bin/carddisp.pl?gene=SERPINA7
SLC9A1	Solute Carrier Family 9 Member A1	Protein Coding	51	GC01M027109	13.43	https://www.genecards.org/cgi-bin/carddisp.pl?gene=SLC9A1
MLH1	MutL Homolog 1	Protein Coding	48	GC03P036993	13.43	https://www.genecards.org/cgi-bin/carddisp.pl?gene=MLH1
RPS29	Ribosomal Protein S29	Protein Coding	41	GC14M049570	13.43	https://www.genecards.org/cgi-bin/carddisp.pl?gene=RPS29
FHOD3	Formin Homology 2 Domain Containing 3	Protein Coding	37	GC18P036297	13.42	https://www.genecards.org/cgi-bin/carddisp.pl?gene=FHOD3
MYBPC2	Myosin Binding Protein C2	Protein Coding	39	GC19P050432	13.42	https://www.genecards.org/cgi-bin/carddisp.pl?gene=MYBPC2
POGZ	Pogo Transposable Element Derived With ZNF Domain	Protein Coding	40	GC01M151375	13.41	https://www.genecards.org/cgi-bin/carddisp.pl?gene=POGZ
GUCY1A1	Guanylate Cyclase 1 Soluble Subunit Alpha 1	Protein Coding	36	GC04P155667	13.41	https://www.genecards.org/cgi-bin/carddisp.pl?gene=GUCY1A1
PRKCD	Protein Kinase C Delta	Protein Coding	53	GC03P053156	13.39	https://www.genecards.org/cgi-bin/carddisp.pl?gene=PRKCD
RAP1B	RAP1B, Member Of RAS Oncogene Family	Protein Coding	45	GC12P068610	13.39	https://www.genecards.org/cgi-bin/carddisp.pl?gene=RAP1B
CD3E	CD3e Molecule	Protein Coding	47	GC11P118304	13.38	https://www.genecards.org/cgi-bin/carddisp.pl?gene=CD3E
RNLS	Renalase, FAD Dependent Amine Oxidase	Protein Coding	38	GC10M088180	13.37	https://www.genecards.org/cgi-bin/carddisp.pl?gene=RNLS
AARS1	Alanyl-TRNA Synthetase 1	Protein Coding	36	GC16M070258	13.37	https://www.genecards.org/cgi-bin/carddisp.pl?gene=AARS1
CYP7A1	Cytochrome P450 Family 7 Subfamily A Member 1	Protein Coding	42	GC08M058476	13.37	https://www.genecards.org/cgi-bin/carddisp.pl?gene=CYP7A1
TGM1	Transglutaminase 1	Protein Coding	45	GC14M024249	13.37	https://www.genecards.org/cgi-bin/carddisp.pl?gene=TGM1
LHX4	LIM Homeobox 4	Protein Coding	41	GC01P180230	13.36	https://www.genecards.org/cgi-bin/carddisp.pl?gene=LHX4
GDF6	Growth Differentiation Factor 6	Protein Coding	43	GC08M096142	13.36	https://www.genecards.org/cgi-bin/carddisp.pl?gene=GDF6
ICOSLG	Inducible T Cell Costimulator Ligand	Protein Coding	39	GC21M044222	13.36	https://www.genecards.org/cgi-bin/carddisp.pl?gene=ICOSLG
NFKB2	Nuclear Factor Kappa B Subunit 2	Protein Coding	52	GC10P102394	13.35	https://www.genecards.org/cgi-bin/carddisp.pl?gene=NFKB2
MAP1B	Microtubule Associated Protein 1B	Protein Coding	43	GC05P072107	13.34	https://www.genecards.org/cgi-bin/carddisp.pl?gene=MAP1B
XIAP	X-Linked Inhibitor Of Apoptosis	Protein Coding	49	GC0XP123859	13.34	https://www.genecards.org/cgi-bin/carddisp.pl?gene=XIAP
GCLC	Glutamate-Cysteine Ligase Catalytic Subunit	Protein Coding	43	GC06M053497	13.34	https://www.genecards.org/cgi-bin/carddisp.pl?gene=GCLC
GNPTG	N-Acetylglucosamine-1-Phosphate Transferase Subunit Gamma	Protein Coding	39	GC16P001351	13.33	https://www.genecards.org/cgi-bin/carddisp.pl?gene=GNPTG
PCSK1	Proprotein Convertase Subtilisin/Kexin Type 1	Protein Coding	45	GC05M096391	13.29	https://www.genecards.org/cgi-bin/carddisp.pl?gene=PCSK1
MBD5	Methyl-CpG Binding Domain Protein 5	Protein Coding	37	GC02P148021	13.25	https://www.genecards.org/cgi-bin/carddisp.pl?gene=MBD5
EXT2	Exostosin Glycosyltransferase 2	Protein Coding	46	GC11P044095	13.25	https://www.genecards.org/cgi-bin/carddisp.pl?gene=EXT2
PPT1	Palmitoyl-Protein Thioesterase 1	Protein Coding	45	GC01M040072	13.25	https://www.genecards.org/cgi-bin/carddisp.pl?gene=PPT1
CLU	Clusterin	Protein Coding	46	GC08M027596	13.23	https://www.genecards.org/cgi-bin/carddisp.pl?gene=CLU
PQBP1	Polyglutamine Binding Protein 1	Protein Coding	40	GC0XP048890	13.23	https://www.genecards.org/cgi-bin/carddisp.pl?gene=PQBP1
LCK	LCK Proto-Oncogene, Src Family Tyrosine Kinase	Protein Coding	52	GC01P032251	13.23	https://www.genecards.org/cgi-bin/carddisp.pl?gene=LCK
SLC3A1	Solute Carrier Family 3 Member 1	Protein Coding	47	GC02P044275	13.22	https://www.genecards.org/cgi-bin/carddisp.pl?gene=SLC3A1
TNXB	Tenascin XB	Protein Coding	43	GC06M032635	13.22	https://www.genecards.org/cgi-bin/carddisp.pl?gene=TNXB
PRKCA	Protein Kinase C Alpha	Protein Coding	50	GC17P066302	13.21	https://www.genecards.org/cgi-bin/carddisp.pl?gene=PRKCA
ATAD3A	ATPase Family AAA Domain Containing 3A	Protein Coding	39	GC01P001570	13.2	https://www.genecards.org/cgi-bin/carddisp.pl?gene=ATAD3A
GPX4	Glutathione Peroxidase 4	Protein Coding	47	GC19P001103	13.2	https://www.genecards.org/cgi-bin/carddisp.pl?gene=GPX4
KDM4C	Lysine Demethylase 4C	Protein Coding	40	GC09P006720	13.2	https://www.genecards.org/cgi-bin/carddisp.pl?gene=KDM4C
NEUROD1	Neuronal Differentiation 1	Protein Coding	44	GC02M181673	13.19	https://www.genecards.org/cgi-bin/carddisp.pl?gene=NEUROD1
PIGP	Phosphatidylinositol Glycan Anchor Biosynthesis Class P	Protein Coding	38	GC21M037059	13.19	https://www.genecards.org/cgi-bin/carddisp.pl?gene=PIGP
LAMB3	Laminin Subunit Beta 3	Protein Coding	45	GC01M209614	13.19	https://www.genecards.org/cgi-bin/carddisp.pl?gene=LAMB3
MGAM	Maltase-Glucoamylase	Protein Coding	41	GC07P145052	13.19	https://www.genecards.org/cgi-bin/carddisp.pl?gene=MGAM
CFAP43	Cilia And Flagella Associated Protein 43	Protein Coding	30	GC10M104129	13.18	https://www.genecards.org/cgi-bin/carddisp.pl?gene=CFAP43
KCNB1	Potassium Voltage-Gated Channel Subfamily B Member 1	Protein Coding	47	GC20M049293	13.18	https://www.genecards.org/cgi-bin/carddisp.pl?gene=KCNB1
TUFM	Tu Translation Elongation Factor, Mitochondrial	Protein Coding	44	GC16M028858	13.18	https://www.genecards.org/cgi-bin/carddisp.pl?gene=TUFM
SOX18	SRY-Box Transcription Factor 18	Protein Coding	40	GC20M064047	13.18	https://www.genecards.org/cgi-bin/carddisp.pl?gene=SOX18
IL15	Interleukin 15	Protein Coding	40	GC04P141636	13.17	https://www.genecards.org/cgi-bin/carddisp.pl?gene=IL15
PUF60	Poly(U) Binding Splicing Factor 60	Protein Coding	41	GC08M143816	13.17	https://www.genecards.org/cgi-bin/carddisp.pl?gene=PUF60
TGDS	TDP-Glucose 4,6-Dehydratase	Protein Coding	37	GC13M094574	13.16	https://www.genecards.org/cgi-bin/carddisp.pl?gene=TGDS
CHRNE	Cholinergic Receptor Nicotinic Epsilon Subunit	Protein Coding	43	GC17M004897	13.15	https://www.genecards.org/cgi-bin/carddisp.pl?gene=CHRNE
NDUFB10	NADH:Ubiquinone Oxidoreductase Subunit B10	Protein Coding	41	GC16P002430	13.14	https://www.genecards.org/cgi-bin/carddisp.pl?gene=NDUFB10
PSMA6	Proteasome 20S Subunit Alpha 6	Protein Coding	46	GC14P035278	13.12	https://www.genecards.org/cgi-bin/carddisp.pl?gene=PSMA6
PLCE1	Phospholipase C Epsilon 1	Protein Coding	44	GC10P093993	13.12	https://www.genecards.org/cgi-bin/carddisp.pl?gene=PLCE1
HAVCR1	Hepatitis A Virus Cellular Receptor 1	Protein Coding	41	GC05M157028	13.11	https://www.genecards.org/cgi-bin/carddisp.pl?gene=HAVCR1
RARS2	Arginyl-TRNA Synthetase 2, Mitochondrial	Protein Coding	42	GC06M087514	13.11	https://www.genecards.org/cgi-bin/carddisp.pl?gene=RARS2
POMGNT1	Protein O-Linked Mannose N-Acetylglucosaminyltransferase 1 (Beta 1,2-)	Protein Coding	45	GC01M046188	13.1	https://www.genecards.org/cgi-bin/carddisp.pl?gene=POMGNT1
PDE4A	Phosphodiesterase 4A	Protein Coding	44	GC19P010416	13.09	https://www.genecards.org/cgi-bin/carddisp.pl?gene=PDE4A
RPL31	Ribosomal Protein L31	Protein Coding	42	GC02P100985	13.09	https://www.genecards.org/cgi-bin/carddisp.pl?gene=RPL31
C12orf65	Chromosome 12 Open Reading Frame 65	Protein Coding	36	GC12P123232	13.09	https://www.genecards.org/cgi-bin/carddisp.pl?gene=C12orf65
PMPCA	Peptidase, Mitochondrial Processing Subunit Alpha	Protein Coding	43	GC09P136410	13.08	https://www.genecards.org/cgi-bin/carddisp.pl?gene=PMPCA
DVL1	Dishevelled Segment Polarity Protein 1	Protein Coding	47	GC01M001335	13.08	https://www.genecards.org/cgi-bin/carddisp.pl?gene=DVL1
CCR2	C-C Motif Chemokine Receptor 2	Protein Coding	45	GC03P046356	13.07	https://www.genecards.org/cgi-bin/carddisp.pl?gene=CCR2
DPP6	Dipeptidyl Peptidase Like 6	Protein Coding	43	GC07P153748	13.07	https://www.genecards.org/cgi-bin/carddisp.pl?gene=DPP6
BUB1	BUB1 Mitotic Checkpoint Serine/Threonine Kinase	Protein Coding	49	GC02M110637	13.06	https://www.genecards.org/cgi-bin/carddisp.pl?gene=BUB1
RHOA	Ras Homolog Family Member A	Protein Coding	46	GC03M049359	13.06	https://www.genecards.org/cgi-bin/carddisp.pl?gene=RHOA
COL6A2	Collagen Type VI Alpha 2 Chain	Protein Coding	43	GC21P046098	13.05	https://www.genecards.org/cgi-bin/carddisp.pl?gene=COL6A2
VEGFC	Vascular Endothelial Growth Factor C	Protein Coding	47	GC04M176683	13.03	https://www.genecards.org/cgi-bin/carddisp.pl?gene=VEGFC
CHIT1	Chitinase 1	Protein Coding	43	GC01M203181	13.03	https://www.genecards.org/cgi-bin/carddisp.pl?gene=CHIT1
MIR140	MicroRNA 140	RNA Gene	22	GC16P069934	13.02	https://www.genecards.org/cgi-bin/carddisp.pl?gene=MIR140
SERPINF2	Serpin Family F Member 2	Protein Coding	44	GC17P001742	13.01	https://www.genecards.org/cgi-bin/carddisp.pl?gene=SERPINF2
TRIP11	Thyroid Hormone Receptor Interactor 11	Protein Coding	42	GC14M091965	13.01	https://www.genecards.org/cgi-bin/carddisp.pl?gene=TRIP11
PTHLH	Parathyroid Hormone Like Hormone	Protein Coding	45	GC12M027959	13.01	https://www.genecards.org/cgi-bin/carddisp.pl?gene=PTHLH
CCDC39	Coiled-Coil Domain Containing 39	Protein Coding	36	GC03M180602	13	https://www.genecards.org/cgi-bin/carddisp.pl?gene=CCDC39
RSPH3	Radial Spoke Head 3	Protein Coding	36	GC06M158972	13	https://www.genecards.org/cgi-bin/carddisp.pl?gene=RSPH3
MAP3K20	Mitogen-Activated Protein Kinase Kinase Kinase 20	Protein Coding	39	GC02P173076	13	https://www.genecards.org/cgi-bin/carddisp.pl?gene=MAP3K20
PCK1	Phosphoenolpyruvate Carboxykinase 1	Protein Coding	48	GC20P057561	13	https://www.genecards.org/cgi-bin/carddisp.pl?gene=PCK1
RNF168	Ring Finger Protein 168	Protein Coding	43	GC03M196468	12.99	https://www.genecards.org/cgi-bin/carddisp.pl?gene=RNF168
NSUN2	NOP2/Sun RNA Methyltransferase 2	Protein Coding	42	GC05M006599	12.98	https://www.genecards.org/cgi-bin/carddisp.pl?gene=NSUN2
NLRC4	NLR Family CARD Domain Containing 4	Protein Coding	44	GC02M032224	12.98	https://www.genecards.org/cgi-bin/carddisp.pl?gene=NLRC4
MESP1	Mesoderm Posterior BHLH Transcription Factor 1	Protein Coding	36	GC15M089748	12.97	https://www.genecards.org/cgi-bin/carddisp.pl?gene=MESP1
TRIP13	Thyroid Hormone Receptor Interactor 13	Protein Coding	40	GC05P000892	12.95	https://www.genecards.org/cgi-bin/carddisp.pl?gene=TRIP13
LOC101927055	Uncharacterized LOC101927055	RNA Gene	8	GC02P178776	12.94	https://www.genecards.org/cgi-bin/carddisp.pl?gene=LOC101927055
GNB5	G Protein Subunit Beta 5	Protein Coding	44	GC15M060668	12.94	https://www.genecards.org/cgi-bin/carddisp.pl?gene=GNB5
PIEZO1	Piezo Type Mechanosensitive Ion Channel Component 1	Protein Coding	37	GC16M088715	12.94	https://www.genecards.org/cgi-bin/carddisp.pl?gene=PIEZO1
ALK	ALK Receptor Tyrosine Kinase	Protein Coding	51	GC02M029156	12.94	https://www.genecards.org/cgi-bin/carddisp.pl?gene=ALK
SH3PXD2B	SH3 And PX Domains 2B	Protein Coding	38	GC05M172325	12.93	https://www.genecards.org/cgi-bin/carddisp.pl?gene=SH3PXD2B
UNC13A	Unc-13 Homolog A	Protein Coding	40	GC19M017602	12.92	https://www.genecards.org/cgi-bin/carddisp.pl?gene=UNC13A
IL17F	Interleukin 17F	Protein Coding	41	GC06M052209	12.92	https://www.genecards.org/cgi-bin/carddisp.pl?gene=IL17F
AKR1B1	Aldo-Keto Reductase Family 1 Member B	Protein Coding	47	GC07M134442	12.91	https://www.genecards.org/cgi-bin/carddisp.pl?gene=AKR1B1
GLS	Glutaminase	Protein Coding	46	GC02P190880	12.91	https://www.genecards.org/cgi-bin/carddisp.pl?gene=GLS
PROC	Protein C, Inactivator Of Coagulation Factors Va And VIIIa	Protein Coding	49	GC02P127418	12.91	https://www.genecards.org/cgi-bin/carddisp.pl?gene=PROC
OPA1	OPA1 Mitochondrial Dynamin Like GTPase	Protein Coding	44	GC03P193594	12.9	https://www.genecards.org/cgi-bin/carddisp.pl?gene=OPA1
GCLM	Glutamate-Cysteine Ligase Modifier Subunit	Protein Coding	41	GC01M093885	12.88	https://www.genecards.org/cgi-bin/carddisp.pl?gene=GCLM
ITGA4	Integrin Subunit Alpha 4	Protein Coding	48	GC02P181456	12.88	https://www.genecards.org/cgi-bin/carddisp.pl?gene=ITGA4
MTX2	Metaxin 2	Protein Coding	39	GC02P176269	12.88	https://www.genecards.org/cgi-bin/carddisp.pl?gene=MTX2
CCDC65	Coiled-Coil Domain Containing 65	Protein Coding	36	GC12P048904	12.87	https://www.genecards.org/cgi-bin/carddisp.pl?gene=CCDC65
SPG11	SPG11 Vesicle Trafficking Associated, Spatacsin	Protein Coding	39	GC15M044562	12.87	https://www.genecards.org/cgi-bin/carddisp.pl?gene=SPG11
NAMPT	Nicotinamide Phosphoribosyltransferase	Protein Coding	48	GC07M106248	12.87	https://www.genecards.org/cgi-bin/carddisp.pl?gene=NAMPT
COL6A1	Collagen Type VI Alpha 1 Chain	Protein Coding	43	GC21P045981	12.87	https://www.genecards.org/cgi-bin/carddisp.pl?gene=COL6A1
KIFBP	Kinesin Family Binding Protein	Protein Coding	31	GC10P068990	12.86	https://www.genecards.org/cgi-bin/carddisp.pl?gene=KIFBP
ACTG2	Actin Gamma 2, Smooth Muscle	Protein Coding	45	GC02P073892	12.85	https://www.genecards.org/cgi-bin/carddisp.pl?gene=ACTG2
ADRA2B	Adrenoceptor Alpha 2B	Protein Coding	45	GC02M096112	12.85	https://www.genecards.org/cgi-bin/carddisp.pl?gene=ADRA2B
SULT1A3	Sulfotransferase Family 1A Member 3	Protein Coding	38	GC16P030199	12.85	https://www.genecards.org/cgi-bin/carddisp.pl?gene=SULT1A3
GOT2	Glutamic-Oxaloacetic Transaminase 2	Protein Coding	45	GC16M058707	12.84	https://www.genecards.org/cgi-bin/carddisp.pl?gene=GOT2
POLR2A	RNA Polymerase II Subunit A	Protein Coding	44	GC17P008025	12.84	https://www.genecards.org/cgi-bin/carddisp.pl?gene=POLR2A
ABCB7	ATP Binding Cassette Subfamily B Member 7	Protein Coding	43	GC0XM075053	12.83	https://www.genecards.org/cgi-bin/carddisp.pl?gene=ABCB7
SRD5A3	Steroid 5 Alpha-Reductase 3	Protein Coding	43	GC04P055346	12.83	https://www.genecards.org/cgi-bin/carddisp.pl?gene=SRD5A3
EHHADH	Enoyl-CoA Hydratase And 3-Hydroxyacyl CoA Dehydrogenase	Protein Coding	44	GC03M185190	12.83	https://www.genecards.org/cgi-bin/carddisp.pl?gene=EHHADH
ATP6V0A4	ATPase H+ Transporting V0 Subunit A4	Protein Coding	44	GC07M138707	12.82	https://www.genecards.org/cgi-bin/carddisp.pl?gene=ATP6V0A4
NEFH	Neurofilament Heavy	Protein Coding	45	GC22P029480	12.82	https://www.genecards.org/cgi-bin/carddisp.pl?gene=NEFH
NISCH	Nischarin	Protein Coding	41	GC03P052455	12.82	https://www.genecards.org/cgi-bin/carddisp.pl?gene=NISCH
PTDSS1	Phosphatidylserine Synthase 1	Protein Coding	44	GC08P096261	12.81	https://www.genecards.org/cgi-bin/carddisp.pl?gene=PTDSS1
GP1BA	Glycoprotein Ib Platelet Subunit Alpha	Protein Coding	45	GC17P004932	12.81	https://www.genecards.org/cgi-bin/carddisp.pl?gene=GP1BA
WDR62	WD Repeat Domain 62	Protein Coding	38	GC19P036054	12.81	https://www.genecards.org/cgi-bin/carddisp.pl?gene=WDR62
TBX6	T-Box Transcription Factor 6	Protein Coding	39	GC16M030085	12.81	https://www.genecards.org/cgi-bin/carddisp.pl?gene=TBX6
S100A1	S100 Calcium Binding Protein A1	Protein Coding	41	GC01P153627	12.81	https://www.genecards.org/cgi-bin/carddisp.pl?gene=S100A1
SRP54	Signal Recognition Particle 54	Protein Coding	43	GC14P034981	12.81	https://www.genecards.org/cgi-bin/carddisp.pl?gene=SRP54
COL17A1	Collagen Type XVII Alpha 1 Chain	Protein Coding	43	GC10M104031	12.8	https://www.genecards.org/cgi-bin/carddisp.pl?gene=COL17A1
IRS2	Insulin Receptor Substrate 2	Protein Coding	44	GC13M109752	12.8	https://www.genecards.org/cgi-bin/carddisp.pl?gene=IRS2
MYOM2	Myomesin 2	Protein Coding	39	GC08P002045	12.8	https://www.genecards.org/cgi-bin/carddisp.pl?gene=MYOM2
TCF20	Transcription Factor 20	Protein Coding	37	GC22M042160	12.8	https://www.genecards.org/cgi-bin/carddisp.pl?gene=TCF20
CDK13	Cyclin Dependent Kinase 13	Protein Coding	41	GC07P040020	12.79	https://www.genecards.org/cgi-bin/carddisp.pl?gene=CDK13
DHFR	Dihydrofolate Reductase	Protein Coding	49	GC05M080626	12.78	https://www.genecards.org/cgi-bin/carddisp.pl?gene=DHFR
MLX	MAX Dimerization Protein MLX	Protein Coding	43	GC17P042567	12.78	https://www.genecards.org/cgi-bin/carddisp.pl?gene=MLX
COX4I2	Cytochrome C Oxidase Subunit 4I2	Protein Coding	41	GC20P031637	12.77	https://www.genecards.org/cgi-bin/carddisp.pl?gene=COX4I2
UNC13D	Unc-13 Homolog D	Protein Coding	43	GC17M075827	12.77	https://www.genecards.org/cgi-bin/carddisp.pl?gene=UNC13D
SORT1	Sortilin 1	Protein Coding	43	GC01M109310	12.77	https://www.genecards.org/cgi-bin/carddisp.pl?gene=SORT1
ABCA12	ATP Binding Cassette Subfamily A Member 12	Protein Coding	42	GC02M214931	12.77	https://www.genecards.org/cgi-bin/carddisp.pl?gene=ABCA12
CD96	CD96 Molecule	Protein Coding	42	GC03P111292	12.77	https://www.genecards.org/cgi-bin/carddisp.pl?gene=CD96
SEMA3D	Semaphorin 3D	Protein Coding	39	GC07M084995	12.76	https://www.genecards.org/cgi-bin/carddisp.pl?gene=SEMA3D
COL18A1	Collagen Type XVIII Alpha 1 Chain	Protein Coding	45	GC21P045405	12.75	https://www.genecards.org/cgi-bin/carddisp.pl?gene=COL18A1
CCDC22	Coiled-Coil Domain Containing 22	Protein Coding	39	GC0XP049363	12.75	https://www.genecards.org/cgi-bin/carddisp.pl?gene=CCDC22
KCNH1	Potassium Voltage-Gated Channel Subfamily H Member 1	Protein Coding	46	GC01M210678	12.74	https://www.genecards.org/cgi-bin/carddisp.pl?gene=KCNH1
PANK2	Pantothenate Kinase 2	Protein Coding	43	GC20P003887	12.73	https://www.genecards.org/cgi-bin/carddisp.pl?gene=PANK2
ISCA1	Iron-Sulfur Cluster Assembly 1	Protein Coding	38	GC09M086264	12.73	https://www.genecards.org/cgi-bin/carddisp.pl?gene=ISCA1
MTHFD1	Methylenetetrahydrofolate Dehydrogenase, Cyclohydrolase And Formyltetrahydrofolate Synthetase 1	Protein Coding	44	GC14P064388	12.73	https://www.genecards.org/cgi-bin/carddisp.pl?gene=MTHFD1
CD86	CD86 Molecule	Protein Coding	43	GC03P122055	12.71	https://www.genecards.org/cgi-bin/carddisp.pl?gene=CD86
C1S	Complement C1s	Protein Coding	45	GC12P008238	12.71	https://www.genecards.org/cgi-bin/carddisp.pl?gene=C1S
DYRK1A	Dual Specificity Tyrosine Phosphorylation Regulated Kinase 1A	Protein Coding	50	GC21P037365	12.69	https://www.genecards.org/cgi-bin/carddisp.pl?gene=DYRK1A
SFTPD	Surfactant Protein D	Protein Coding	44	GC10M079937	12.69	https://www.genecards.org/cgi-bin/carddisp.pl?gene=SFTPD
SUGCT	Succinyl-CoA:Glutarate-CoA Transferase	Protein Coding	36	GC07P040134	12.68	https://www.genecards.org/cgi-bin/carddisp.pl?gene=SUGCT
DNAJC5	DnaJ Heat Shock Protein Family (Hsp40) Member C5	Protein Coding	43	GC20P063895	12.68	https://www.genecards.org/cgi-bin/carddisp.pl?gene=DNAJC5
SLC25A15	Solute Carrier Family 25 Member 15	Protein Coding	44	GC13P040789	12.68	https://www.genecards.org/cgi-bin/carddisp.pl?gene=SLC25A15
FASTKD2	FAST Kinase Domains 2	Protein Coding	38	GC02P206766	12.68	https://www.genecards.org/cgi-bin/carddisp.pl?gene=FASTKD2
MIR221	MicroRNA 221	RNA Gene	20	GC0XM045746	12.67	https://www.genecards.org/cgi-bin/carddisp.pl?gene=MIR221
FLRT3	Fibronectin Leucine Rich Transmembrane Protein 3	Protein Coding	44	GC20M014322	12.66	https://www.genecards.org/cgi-bin/carddisp.pl?gene=FLRT3
HBG2	Hemoglobin Subunit Gamma 2	Protein Coding	42	GC11M005372	12.66	https://www.genecards.org/cgi-bin/carddisp.pl?gene=HBG2
KYNU	Kynureninase	Protein Coding	46	GC02P142877	12.66	https://www.genecards.org/cgi-bin/carddisp.pl?gene=KYNU
OTULIN	OTU Deubiquitinase With Linear Linkage Specificity	Protein Coding	38	GC05P014667	12.65	https://www.genecards.org/cgi-bin/carddisp.pl?gene=OTULIN
SLC25A13	Solute Carrier Family 25 Member 13	Protein Coding	46	GC07M096120	12.65	https://www.genecards.org/cgi-bin/carddisp.pl?gene=SLC25A13
ARCN1	Archain 1	Protein Coding	41	GC11P118572	12.65	https://www.genecards.org/cgi-bin/carddisp.pl?gene=ARCN1
TAGLN	Transgelin	Protein Coding	43	GC11P117199	12.64	https://www.genecards.org/cgi-bin/carddisp.pl?gene=TAGLN
ACSL4	Acyl-CoA Synthetase Long Chain Family Member 4	Protein Coding	44	GC0XM109624	12.64	https://www.genecards.org/cgi-bin/carddisp.pl?gene=ACSL4
PROP1	PROP Paired-Like Homeobox 1	Protein Coding	40	GC05M177992	12.64	https://www.genecards.org/cgi-bin/carddisp.pl?gene=PROP1
DUSP6	Dual Specificity Phosphatase 6	Protein Coding	48	GC12M089347	12.61	https://www.genecards.org/cgi-bin/carddisp.pl?gene=DUSP6
RPL18	Ribosomal Protein L18	Protein Coding	43	GC19M048615	12.61	https://www.genecards.org/cgi-bin/carddisp.pl?gene=RPL18
GZMB	Granzyme B	Protein Coding	45	GC14M024630	12.61	https://www.genecards.org/cgi-bin/carddisp.pl?gene=GZMB
ANG	Angiogenin	Protein Coding	45	GC14P020830	12.59	https://www.genecards.org/cgi-bin/carddisp.pl?gene=ANG
RUNX2	RUNX Family Transcription Factor 2	Protein Coding	47	GC06P047549	12.59	https://www.genecards.org/cgi-bin/carddisp.pl?gene=RUNX2
TRPC1	Transient Receptor Potential Cation Channel Subfamily C Member 1	Protein Coding	42	GC03P142724	12.57	https://www.genecards.org/cgi-bin/carddisp.pl?gene=TRPC1
SDC1	Syndecan 1	Protein Coding	43	GC02M020200	12.57	https://www.genecards.org/cgi-bin/carddisp.pl?gene=SDC1
STRADA	STE20 Related Adaptor Alpha	Protein Coding	45	GC17M063683	12.56	https://www.genecards.org/cgi-bin/carddisp.pl?gene=STRADA
ERF	ETS2 Repressor Factor	Protein Coding	41	GC19M042247	12.55	https://www.genecards.org/cgi-bin/carddisp.pl?gene=ERF
CCDC114	Coiled-Coil Domain Containing 114	Protein Coding	36	GC19M048296	12.54	https://www.genecards.org/cgi-bin/carddisp.pl?gene=CCDC114
STX1A	Syntaxin 1A	Protein Coding	47	GC07M073700	12.54	https://www.genecards.org/cgi-bin/carddisp.pl?gene=STX1A
ASCL1	Achaete-Scute Family BHLH Transcription Factor 1	Protein Coding	44	GC12P102957	12.54	https://www.genecards.org/cgi-bin/carddisp.pl?gene=ASCL1
MECOM	MDS1 And EVI1 Complex Locus	Protein Coding	47	GC03M169083	12.54	https://www.genecards.org/cgi-bin/carddisp.pl?gene=MECOM
KAT6A	Lysine Acetyltransferase 6A	Protein Coding	43	GC08M041929	12.54	https://www.genecards.org/cgi-bin/carddisp.pl?gene=KAT6A
SIL1	SIL1 Nucleotide Exchange Factor	Protein Coding	41	GC05M138957	12.53	https://www.genecards.org/cgi-bin/carddisp.pl?gene=SIL1
ANK3	Ankyrin 3	Protein Coding	44	GC10M060026	12.52	https://www.genecards.org/cgi-bin/carddisp.pl?gene=ANK3
[truncated: 11,195 more rows]
