# Supplementary material for: A Bioinformatics Investigation into the Pharmacological Mechanisms of Sodium-Glucose Co-transporter 2 Inhibitors in Diabetes Mellitus and Heart Failure Based on Network Pharmacology
Source: Cardiovasc Drugs Ther. 2021 May 24;36(4):713–26. doi: 10.1007/s10557-021-07186-y (PMC9270285; doi:10.1007/s10557-021-07186-y)
Supplement: Supplementary file 4 — The related targets of heart failure from OMIM. (CSV 49 kb) [file 10557_2021_7186_MOESM4_ESM.csv]

Gene Map Search - 'heart failure (Search in: Entries with: Genemap; Retrieve: gene map)'
Downloaded:	Oct 14, 2020
Copyright (c) 1966-2020 Johns Hopkins University OMIM, data are provided for research purposes only.
Cytogenetic location	Genomic coordinates (From NCBI/GRCh38)	Gene/Locus	Gene/Locus name	Gene/Locus MIM number	Approved Symbol	Entrez Gene ID	Ensembl Gene ID	Comments	Phenotype	Phenotype MIM number	Inheritance	Pheno map key	Mouse Gene (from MGI)
1p36		CMM, MLM, DNS	Cutaneous malignant melanoma/dysplastic nevus	155600		1243		some linkage studies negative; see 9p	{Melanoma, cutaneous malignant, 1}	155600	Autosomal dominant	2
1p36		DEL1p36, C1DELp36	Chromosome 1p36 deletion syndrome	607872				contiguous gene deletion syndrome	Chromosome 1p36 deletion syndrome	607872	Isolated cases	4
1p36.33	1:975197-982092	PERM1, C1orf170	PPARGC1-and ESRR-induced regulator, muscle, 1	615921	PERM1	84808	ENSG00000187642,ENST00000433179.3
1p36.33	1:1020101-1056118	AGRN, CMS8	Agrin	103320	AGRN	375790	ENSG00000188157,ENST00000620552.4		Myasthenic syndrome, congenital, 8, with pre- and postsynaptic defects	615120	Autosomal recessive	3	Agrn
1p36.33	1:1167103-1167197	MIR200B, MIRN200B	Micro RNA 200B	612091	MIR200B	406984	ENSG00000207730,ENST00000384997.3
1p36.33	1:1169004-1169086	MIR429, MIRN429	Micro RNA 429	612094	MIR429	554210	ENSG00000198976,ENST00000362106.1
1p36.33	1:1232236-1235040	B3GALT6, SEMDJL1, EDSSPD2, ALGAZ	UDP-Gal:beta-Gal beta-1,3-galactosyltransferase polypeptide 6	615291	B3GALT6	126792	ENSG00000176022,ENST00000379198.5		Al-Gazali syndrome	609465		3	B3galt6
1p36.33	1:1232236-1235040	B3GALT6, SEMDJL1, EDSSPD2, ALGAZ	UDP-Gal:beta-Gal beta-1,3-galactosyltransferase polypeptide 6	615291	B3GALT6	126792	ENSG00000176022,ENST00000379198.5		Ehlers-Danlos syndrome, spondylodysplastic type, 2	615349	Autosomal recessive	3	B3galt6
1p36.33	1:1232236-1235040	B3GALT6, SEMDJL1, EDSSPD2, ALGAZ	UDP-Gal:beta-Gal beta-1,3-galactosyltransferase polypeptide 6	615291	B3GALT6	126792	ENSG00000176022,ENST00000379198.5		Spondyloepimetaphyseal dysplasia with joint laxity, type 1, with or without fractures	271640	Autosomal recessive	3	B3galt6
1p36.33	1:1335277-1349417	DVL1, DRS2	Dishevelled segment polarity protein 1	601365	DVL1	1855	ENSG00000107404,ENST00000378888.10		Robinow syndrome, autosomal dominant 2	616331	Autosomal dominant	3	Dvl1
1p36.33	1:1373729-1375515	AURKAIP1, AKIP, AIP	Aurora kinase A-interacting protein 1	609183	AURKAIP1	54998	ENSG00000175756,ENST00000378853.3					Aurkaip1
1p36.33	1:1385710-1399335	CCNL2	Cyclin L2	613482	CCNL2	81669	ENSG00000221978,ENST00000408918.8					Ccnl2
1p36.33	1:1471731-1509465	ATAD3B, TOB3, KIAA1273	ATPase family, AAA domain-containing, member 3B	612317	ATAD3B	83858	ENSG00000160072,ENST00000472194.6
1p36.33	1:1512142-1534685	ATAD3A, HAYOS, PHRINL	ATPase family, AAA domain-containing, member 3A	612316	ATAD3A	55210	ENSG00000197785,ENST00000378756.8		Harel-Yoon syndrome	617183	Autosomal dominant; Autosomal recessive	3	Atad3a
1p36.33	1:1512142-1534685	ATAD3A, HAYOS, PHRINL	ATPase family, AAA domain-containing, member 3A	612316	ATAD3A	55210	ENSG00000197785,ENST00000378756.8		Pontocerebellar hypoplasia, hypotonia, and respiratory insufficiency syndrome, neonatal lethal	618810	Autosomal recessive	3	Atad3a
1p36.33	1:1613729-1630609	MIB2	Mindbomb E3 ubiquitin protein ligase 2	611141	MIB2	142678	ENSG00000197530,ENST00000520777.5					Mib2
1p36.33	1:1699938-1701807	MMP23A, MMP21, MIFR	Matrix metalloproteinase 23A	603320	MMP23A	8511	ENSG00000215914,ENST00000234610.5
1p36.33	1:1751231-1780508	NADK	NAD kinase	611616	NADK	65220	ENSG00000008130,ENST00000341991.7					Nadk
1p36.33	1:1785285-1891086	GNB1, MRD42	Guanine nucleotide-binding protein, beta polypeptide-1	139380	GNB1	2782	ENSG00000078369,ENST00000615252.4		Leukemia, acute lymphoblastic, somatic	613065		3	Gnb1
1p36.33	1:1785285-1891086	GNB1, MRD42	Guanine nucleotide-binding protein, beta polypeptide-1	139380	GNB1	2782	ENSG00000078369,ENST00000615252.4		Mental retardation, autosomal dominant 42	616973	Autosomal dominant	3	Gnb1
1p36.33	1:1913750-1917295	CALML6, CAGLP	Calmodulin-like 6	610171	CALML6	163688	ENSG00000169885,ENST00000378604.3
1p36.33-p36.32	1:2228318-2310212	SKI, SGS	SKI proto-oncogene	164780	SKI	6497	ENSG00000157933,ENST00000378536.5	formerly mapped to 1q22-q24	Shprintzen-Goldberg syndrome	182212	Autosomal dominant	3	Ski
1p36.32	1:2403973-2413826	PEX10, NALD, PBD6A, PBD6B	Peroxisome biogenesis factor 10	602859	PEX10	5192	ENSG00000157911,ENST00000447513.6		Peroxisome biogenesis disorder 6A (Zellweger)	614870	Autosomal recessive	3	Pex10
1p36.32	1:2403973-2413826	PEX10, NALD, PBD6A, PBD6B	Peroxisome biogenesis factor 10	602859	PEX10	5192	ENSG00000157911,ENST00000447513.6		Peroxisome biogenesis disorder 6B	614871	Autosomal recessive	3	Pex10
1p36.32	1:2528744-2530553	HES5	Hes family bHLH transcription factor 5	607348	HES5	388585	ENSG00000197921,ENST00000378453.4					Hes5
1p36.32	1:3069202-3438620	PRDM16, MEL1, LVNC8, CMD1LL	PR domain-containing protein 16	605557	PRDM16	63976	ENSG00000142611,ENST00000270722.10		Cardiomyopathy, dilated, 1LL	615373	Autosomal dominant	3	Prdm16
1p36.32	1:3069202-3438620	PRDM16, MEL1, LVNC8, CMD1LL	PR domain-containing protein 16	605557	PRDM16	63976	ENSG00000142611,ENST00000270722.10		Left ventricular noncompaction 8	615373	Autosomal dominant	3	Prdm16
1p36.32	1:3625014-3630126	TPRG1L, FAM79A	Tumor protein p63 regulated 1-like	611460	TPRG1L	127262	ENSG00000158109,ENST00000378344.7					Tprgl
1p36.32	1:3630766-3650102	WDR8	WD repeat-containing protein 8	606040	WRAP73	49856	ENSG00000116213,ENST00000270708.12					Wrap73
1p36.32	1:3652515-3736200	TP73	p53-related protein	601990	TP73	7161	ENSG00000078900,ENST00000378288.8	imprinted				Trp73
1p36.32	1:3772748-3775955	SMIM1, VEL	Small integral membrane protein 1	615242	SMIM1	388588	ENSG00000235169,ENST00000444870.7		[Blood group, Vel system]	615264	Autosomal recessive	3	Smim1
1p36.31	1:5862809-5992424	NPHP4, SLSN4	Nephrocystin 4	607215	NPHP4	261734	ENSG00000131697,ENST00000478423.6		Nephronophthisis 4	606966	Autosomal recessive	3	Nphp4
1p36.31	1:5862809-5992424	NPHP4, SLSN4	Nephrocystin 4	607215	NPHP4	261734	ENSG00000131697,ENST00000478423.6		Senior-Loken syndrome 4	606996	Autosomal recessive	3	Nphp4
1p36.31	1:6206003-6221298	RNF207, C1orf188	RING finger protein 207	616923	RNF207	388591	ENSG00000158286,ENST00000377939.5					Rnf207
1p36.31	1:6460785-6466172	TNFRSF25, TNFRSF12, DR3, LARD	Tumor necrosis factor receptor superfamily, member 25	603366	TNFRSF25	8718	ENSG00000215788,ENST00000453341.1					Tnfrsf25
1p36.31	1:6466091-6520091	PLEKHG5, KIAA0720, DSMA4, CMTRIC	Pleckstrin homology domain- and RhoGEF domain-containing protein G5	611101	PLEKHG5	57449	ENSG00000171680,ENST00000400915.7		Charcot-Marie-Tooth disease, recessive intermediate C	615376	Autosomal recessive	3	Plekhg5
1p36.31	1:6466091-6520091	PLEKHG5, KIAA0720, DSMA4, CMTRIC	Pleckstrin homology domain- and RhoGEF domain-containing protein G5	611101	PLEKHG5	57449	ENSG00000171680,ENST00000400915.7		Spinal muscular atrophy, distal, autosomal recessive, 4	611067	Autosomal recessive	3	Plekhg5
1p36.31	1:6590723-6602868	KLHL21, KIAA0469	Kelch-like 21	616262	KLHL21	9903	ENSG00000162413,ENST00000377663.3					Klhl21
1p36.2	1:7100000-15900000	SCZD12	Schizophrenia 12	608543		619488		max lod at D1S1612	{Schizophrenia 12}	181500	Autosomal dominant	2
1p36.23	1:7846344-7913614	UTS2	Urotensin II	604097	UTS2	10911	ENSG00000049247,ENST00000361696.9					Uts2
1p36.23	1:7961710-7985504	DJ1, PARK7	Oncogene DJ-1	602533	PARK7	11315	ENSG00000116288,ENST00000493678.5		Parkinson disease 7, autosomal recessive early-onset	606324	Autosomal recessive	3	Park7
1p36.23	1:8318113-8344166	SLC45A1, DNB5, IDDNPF	Solute carrier family 45, member 1	605763	SLC45A1	50651	ENSG00000162426,ENST00000471889.5		Intellectual developmental disorder with neuropsychiatric features	617532	Autosomal recessive	3	Slc45a1
1p36.23	1:8352403-8817639	RERE, NEDBEH	RE repeats-encoding gene	605226	RERE	473	ENSG00000142599,ENST00000400908.7		Neurodevelopmental disorder with or without anomalies of the brain, eye, or heart	616975	Autosomal dominant	3	Rere
1p36.22	1:9151667-9151776	MIR34A, MIRN34A	Micro RNA 34A	611172	MIR34A	407040	ENSG00000284357,ENST00000385130.1
1p36.22	1:9234766-9271336	H6PD, GDH, G6PDH, CORTRD1	Hexose-6-phosphate dehydrogenase	138090	H6PD	9563	ENSG00000049239,ENST00000602477.1	digenic triallelic mutations with HSD11B1	Cortisone reductase deficiency 1	604931	Autosomal recessive	3	H6pd
1p36.22	1:9539464-9585172	SLC25A33	Solute carrier family 25 (mitochondrial carrier), member 33	610816	SLC25A33	84275	ENSG00000171612,ENST00000302692.7					Slc25a33
1p36.22	1:9629888-9729113	PIK3CD, APDS, IMD14	Phosphatidylinositol 3-kinase, catalytic, 110kD, delta	602839	PIK3CD	5293	ENSG00000171608,ENST00000377346.9		Immunodeficiency 14	615513	Autosomal dominant	3	Pik3cd
1p36.22	1:9728925-9824525	CLSTN1, KIAA0911	Calsyntenin 1	611321	CLSTN1	22883	ENSG00000171603,ENST00000377298.9					Clstn1
1p36.22	1:9848275-9910321	CTNNBIP1, ICAT	Catenin, beta-interacting protein 1	607758	CTNNBIP1	56998	ENSG00000178585,ENST00000400904.7					Ctnnbip1
1p36.22	1:9942922-9996883	NMNAT1, NMNAT, PNAT1, LCA9	Nicotinamide nucleotide adenylyltransferase 1	608700	NMNAT1	64802	ENSG00000173614,ENST00000403197.5		Leber congenital amaurosis 9	608553	Autosomal recessive	3	Nmnat1
1p36.22	1:10210569-10381602	KIF1B, CMT2A, CMT2A1, NBLST1	Kinesin family member 1B	605995	KIF1B	23095	ENSG00000054523,ENST00000676179.1	mutation identified in 1 CMT2A1 family	?Charcot-Marie-Tooth disease, type 2A1	118210	Autosomal dominant	3	Kif1b
1p36.22	1:10210569-10381602	KIF1B, CMT2A, CMT2A1, NBLST1	Kinesin family member 1B	605995	KIF1B	23095	ENSG00000054523,ENST00000676179.1	mutation identified in 1 CMT2A1 family	{Neuroblastoma, susceptibility to, 1}	256700	Autosomal dominant; Somatic mutation	3	Kif1b
1p36.22	1:10210569-10381602	KIF1B, CMT2A, CMT2A1, NBLST1	Kinesin family member 1B	605995	KIF1B	23095	ENSG00000054523,ENST00000676179.1	mutation identified in 1 CMT2A1 family	Pheochromocytoma	171300	Autosomal dominant	3	Kif1b
1p36.22	1:10636603-10796649	CASZ1, SRG	Castor zinc finger protein 1	609895	CASZ1	54897	ENSG00000130940,ENST00000377022.8					Casz1
1p36.22	1:11012653-11030527	TARDBP, TDP43, ALS10	TAR DNA-binding protein	605078	TARDBP	23435	ENSG00000120948,ENST00000240185.7	pseudogenes on 2, 6, 8, 13, 20	Amyotrophic lateral sclerosis 10, with or without FTD	612069	Autosomal dominant	3	Tardbp
1p36.22	1:11012653-11030527	TARDBP, TDP43, ALS10	TAR DNA-binding protein	605078	TARDBP	23435	ENSG00000120948,ENST00000240185.7	pseudogenes on 2, 6, 8, 13, 20	Frontotemporal lobar degeneration, TARDBP-related	612069	Autosomal dominant	3	Tardbp
1p36.22	1:11106534-11273496	MTOR, FRAP1, SKS	Mechanistic target of rapamycin	601231	MTOR	2475	ENSG00000198793,ENST00000361445.9		Focal cortical dysplasia, type II, somatic	607341		3	Mtor
1p36.22	1:11106534-11273496	MTOR, FRAP1, SKS	Mechanistic target of rapamycin	601231	MTOR	2475	ENSG00000198793,ENST00000361445.9		Smith-Kingsmore syndrome	616638	Autosomal dominant	3	Mtor
1p36.22	1:11654374-11663326	FBXO44, FBX44, FBX6A, FBG3	F-box protein 44	609111	FBXO44	93611	ENSG00000132879,ENST00000376770.5					Fbxo44
1p36.22	1:11674479-11691558	MAD2L2, MAD2B, FANCV	Mitotic arrest-deficient 2 like 2	604094	MAD2L2	10459	ENSG00000116670,ENST00000376667.7	mutation identified in 1 FANCV patient; pseudogene on 14q21-q23	?Fanconi anemia, complementation group V	617243	Autosomal recessive	3	Mad2l2
1p36.22	1:11785722-11806102	MTHFR	Methylenetetrahydrofolate reductase	607093	MTHFR	4524	ENSG00000177000,ENST00000376583.7		{Neural tube defects, susceptibility to}	601634	Autosomal recessive	3	Mthfr
1p36.22	1:11785722-11806102	MTHFR	Methylenetetrahydrofolate reductase	607093	MTHFR	4524	ENSG00000177000,ENST00000376583.7		{Schizophrenia, susceptibility to}	181500	Autosomal dominant	3	Mthfr
1p36.22	1:11785722-11806102	MTHFR	Methylenetetrahydrofolate reductase	607093	MTHFR	4524	ENSG00000177000,ENST00000376583.7		{Thromboembolism, susceptibility to}	188050	Autosomal dominant	3	Mthfr
1p36.22	1:11785722-11806102	MTHFR	Methylenetetrahydrofolate reductase	607093	MTHFR	4524	ENSG00000177000,ENST00000376583.7		{Vascular disease, susceptibility to}			3	Mthfr
1p36.22	1:11785722-11806102	MTHFR	Methylenetetrahydrofolate reductase	607093	MTHFR	4524	ENSG00000177000,ENST00000376583.7		Homocystinuria due to MTHFR deficiency	236250	Autosomal recessive	3	Mthfr
1p36.22	1:11845708-11847782	NPPA, PND, ANP, ATFB6, ATRST2	Natriuretic peptide precursor A	108780	NPPA	4878	ENSG00000175206,ENST00000376480.7		Atrial fibrillation, familial, 6	612201	Autosomal dominant	3	Nppa
1p36.22	1:11845708-11847782	NPPA, PND, ANP, ATFB6, ATRST2	Natriuretic peptide precursor A	108780	NPPA	4878	ENSG00000175206,ENST00000376480.7		Atrial standstill 2	615745	Autosomal recessive	3	Nppa
1p36.22	1:11857463-11858944	NPPB, BNP	Natriuretic peptide precursor B	600295	NPPB	4879	ENSG00000120937,ENST00000376468.4
1p36.22	1:11934716-11975536	PLOD1, LH1, LLH, EDSKCL1	Procollagen-lysine, 2-oxoglutarate 5-dioxygenase (lysine hydroxylase)	153454	PLOD1	5351	ENSG00000083444,ENST00000196061.5		Ehlers-Danlos syndrome, kyphoscoliotic type, 1	225400	Autosomal recessive	3	Plod1
1p36.22	1:11980214-12013507	MFN2, KIAA0214, CMT2A2A, HMSN6A, CMT2A2B	Mitofusin 2	608507	MFN2	9927	ENSG00000116688,ENST00000674817.1		Charcot-Marie-Tooth disease, axonal, type 2A2A	609260	Autosomal dominant	3	Mfn2
1p36.22	1:11980214-12013507	MFN2, KIAA0214, CMT2A2A, HMSN6A, CMT2A2B	Mitofusin 2	608507	MFN2	9927	ENSG00000116688,ENST00000674817.1		Charcot-Marie-Tooth disease, axonal, type 2A2B	617087	Autosomal recessive	3	Mfn2
1p36.22	1:11980214-12013507	MFN2, KIAA0214, CMT2A2A, HMSN6A, CMT2A2B	Mitofusin 2	608507	MFN2	9927	ENSG00000116688,ENST00000674817.1		Hereditary motor and sensory neuropathy VIA	601152	Autosomal dominant	3	Mfn2
1p36.22-p36.21	1:12230029-12512046	VPS13D, SCAR4	Vacuolar protein sorting 13 homolog D	608877	VPS13D	55187	ENSG00000048707,ENST00000620676.6		Spinocerebellar ataxia, autosomal recessive 4	607317	Autosomal recessive	3	Vps13d
1p36.21	1:12567909-12618209	DHRS3, RETSDR1	Short-chain dehydrogenase/reductase family, member 3	612830	DHRS3	9249	ENSG00000162496,ENST00000616661.5					Dhrs3
1p36.21	1:13583756-13617956	PDPN, TI1A, T1A2, GP36, OTS8, AGGRUS	Podoplanin	608863	PDPN	10630	ENSG00000162493,ENST00000487038.5					Pdpn
1p36.13	1:16014028-16019593	HSPB7, CVHSP	Heat-shock 27kD protein 7	610692	HSPB7	27129	ENSG00000173641,ENST00000375718.4					Hspb7
1p36.13	1:16022035-16034049	CLCNKA	Chloride channel, kidney, A	602024	CLCNKA	1187	ENSG00000186510,ENST00000375692.5	11kb from CLCNKB; simultaneous mutation in CLCNKA and CLCNKB	Bartter syndrome, type 4b, digenic	613090	Digenic recessive	3	Clcnkb
1p36.13	1:16043781-16057325	CLCNKB	Chloride channel, kidney, B	602023	CLCNKB	1188	ENSG00000184908,ENST00000375679.8	unequal crossingover with CLCNKA	Bartter syndrome, type 3	607364	Autosomal recessive	3	Clcnka
1p36.13	1:16043781-16057325	CLCNKB	Chloride channel, kidney, B	602023	CLCNKB	1188	ENSG00000184908,ENST00000375679.8	unequal crossingover with CLCNKA	Bartter syndrome, type 4b, digenic	613090	Digenic recessive	3	Clcnka
1p36.13	1:16197853-16212699	ARHGEF19, WGEF	RHO guanine nucleotide exchange factor 19	612496	ARHGEF19	128272	ENSG00000142632,ENST00000270747.8					Arhgef19
1p36.13	1:16246839-16352479	FBXO42, FBX42, KIAA1332	F-box protein 42	609109	FBXO42	54455	ENSG00000037637,ENST00000375592.8					Fbxo42
1p36.13	1:17018721-17054031	SDHB, SDH2, SDHIP, PGL4	Succinate dehydrogenase complex, subunit B, iron sulfur (Ip)	185470	SDHB	6390	ENSG00000117118,ENST00000375499.8	1 of 2 polypeptides	Gastrointestinal stromal tumor	606764	Autosomal dominant; Isolated cases	3	Sdhb
1p36.13	1:17018721-17054031	SDHB, SDH2, SDHIP, PGL4	Succinate dehydrogenase complex, subunit B, iron sulfur (Ip)	185470	SDHB	6390	ENSG00000117118,ENST00000375499.8	1 of 2 polypeptides	Paraganglioma and gastric stromal sarcoma	606864		3	Sdhb
1p36.13	1:17018721-17054031	SDHB, SDH2, SDHIP, PGL4	Succinate dehydrogenase complex, subunit B, iron sulfur (Ip)	185470	SDHB	6390	ENSG00000117118,ENST00000375499.8	1 of 2 polypeptides	Paragangliomas 4	115310	Autosomal dominant	3	Sdhb
1p36.13	1:17018721-17054031	SDHB, SDH2, SDHIP, PGL4	Succinate dehydrogenase complex, subunit B, iron sulfur (Ip)	185470	SDHB	6390	ENSG00000117118,ENST00000375499.8	1 of 2 polypeptides	Pheochromocytoma	171300	Autosomal dominant	3	Sdhb
1p36.13	1:17205124-17246006	PADI1	Peptidylarginine deiminase, type I	607934	PADI1	29943	ENSG00000142623,ENST00000375471.5					Padi1
1p36.13	1:17249078-17284232	PADI3, UHS1	Peptidylarginine deiminase, type III	606755	PADI3	51702	ENSG00000142619,ENST00000375460.3		Uncombable hair syndrome	191480	Autosomal recessive	3	Padi3
1p36.13	1:17372195-17401698	PADI6, PREMBL2	Peptidylarginine deiminase, type VI	610363	PADI6	353238	ENSG00000276747,ENST00000619609.1		Preimplantation embryonic lethality 2	617234	Autosomal recessive	3	Padi6
1p36.13	1:17513441-17697874	ARHGEF10L, GRINCHGEF, KIAA1626	RHO guanine nucleotide exchange factor 10-like protein	612494	ARHGEF10L	55160	ENSG00000074964,ENST00000375415.5					Arhgef10l
1p36.13	1:18630845-18748865	PAX7, RMS2, MYOSCO	Paired box gene 7	167410	PAX7	5081	ENSG00000009709,ENST00000420770.7	fused with FKHR in rhabdomyosarcoma	Myopathy, congenital, progressive, with scoliosis	618578	Autosomal recessive	3	Pax7
1p36.13	1:18630845-18748865	PAX7, RMS2, MYOSCO	Paired box gene 7	167410	PAX7	5081	ENSG00000009709,ENST00000420770.7	fused with FKHR in rhabdomyosarcoma	Rhabdomyosarcoma 2, alveolar	268220	Somatic mutation	3	Pax7
1p36.13	1:19596978-19629819	MICOS10, MINOS1, MIO10, MIC10	Mitochondrial contact site and cristae organizing system, 10kD subunit	616574	MICOS10	440574	ENSG00000173436,ENST00000322753.7					Micos10
1p36.13	1:19920008-19923616	PLA2G2E	Secretory phospholipase A2, group IIE	618320	PLA2G2E	30814	ENSG00000188784,ENST00000375116.3					Pla2g2e
1p36.13	1:20028348-20091910	PLA2G5, FRFB	Phospholipase A2, group V	601192	PLA2G5	5322	ENSG00000127472,ENST00000375108.4		[Fleck retina, familial benign]	228980	Autosomal recessive	3	Pla2g5
1p36.12	1:20139322-20150385	PLA2G2F	Phospholipase A2, group IIf	616793	PLA2G2F	64600	ENSG00000158786,ENST00000375102.3					Pla2g2f
1p36.12	1:20183006-20196049	UBXN10	UBX domain protein 10	616783	UBXN10	127733	ENSG00000162543,ENST00000375099.4					Ubxn10
1p36.12	1:20499447-20508482	MUL1, MULAN, C1orf166	Mitochondrial ubiquitin ligase activator of NFKB1	612037	MUL1	79594	ENSG00000090432,ENST00000264198.5					Mul1
1p36.12	1:20633457-20651510	PINK1, PARK6	PTEN-induced putative kinase 1	608309	PINK1	65018	ENSG00000158828,ENST00000321556.5		Parkinson disease 6, early onset	605909	Autosomal recessive	3	Pink1
1p36.12	1:20651776-20661368	DDOST, OST, OST48, CDG1R	Dolichyl-diphosphooligosaccharide-protein glycosyltransferase	602202	DDOST	1650	ENSG00000244038,ENST00000602624.6	mutation (cmpd het) identified in 1 CDG1R patient	?Congenital disorder of glycosylation, type Ir	614507	Autosomal recessive	3	Ddost
1p36.12	1:21217249-21345503	ECE1	Endothelin converting enzyme 1	600423	ECE1	1889	ENSG00000117298,ENST00000357071.8	mutation identified in 1 HCAD patient	?Hirschsprung disease, cardiac defects, and autonomic dysfunction	613870	Autosomal dominant	3	Ece1
1p36.12	1:21217249-21345503	ECE1	Endothelin converting enzyme 1	600423	ECE1	1889	ENSG00000117298,ENST00000357071.8	mutation identified in 1 HCAD patient	{Hypertension, essential, susceptibility to}	145500	Multifactorial	3	Ece1
1p36.12	1:21508983-21578411	ALPL, HOPS, TNSALP	Alkaline phosphatase, liver/bone/kidney	171760	ALPL	249	ENSG00000162551,ENST00000374840.8		Hypophosphatasia, adult	146300	Autosomal dominant; Autosomal recessive	3	Alpl
1p36.12	1:21508983-21578411	ALPL, HOPS, TNSALP	Alkaline phosphatase, liver/bone/kidney	171760	ALPL	249	ENSG00000162551,ENST00000374840.8		Hypophosphatasia, childhood	241510	Autosomal recessive	3	Alpl
1p36.12	1:21508983-21578411	ALPL, HOPS, TNSALP	Alkaline phosphatase, liver/bone/kidney	171760	ALPL	249	ENSG00000162551,ENST00000374840.8		Hypophosphatasia, infantile	241500	Autosomal recessive	3	Alpl
1p36.12	1:21508983-21578411	ALPL, HOPS, TNSALP	Alkaline phosphatase, liver/bone/kidney	171760	ALPL	249	ENSG00000162551,ENST00000374840.8		Odontohypophosphatasia	146300	Autosomal dominant; Autosomal recessive	3	Alpl
1p36.12	1:21822243-21937309	HSPG2, PLC, SJS, SJA, SJS1	Heparan sulfate proteoglycan of basement membrane (perlecan)	142461	HSPG2	3339	ENSG00000142798,ENST00000374695.8		Dyssegmental dysplasia, Silverman-Handmaker type	224410	Autosomal recessive	3	Hspg2
1p36.12	1:21822243-21937309	HSPG2, PLC, SJS, SJA, SJS1	Heparan sulfate proteoglycan of basement membrane (perlecan)	142461	HSPG2	3339	ENSG00000142798,ENST00000374695.8		Schwartz-Jampel syndrome, type 1	255800	Autosomal recessive	3	Hspg2
1p36.12	1:22117307-22143980	WNT4, SERKAL	Wingless-type MMTV integration site family, member 4	603490	WNT4	54361	ENSG00000162552,ENST00000290167.11	mutation identified in 1 SERKAL family	?SERKAL syndrome	611812	Autosomal recessive	3	Wnt4
1p36.12	1:22117307-22143980	WNT4, SERKAL	Wingless-type MMTV integration site family, member 4	603490	WNT4	54361	ENSG00000162552,ENST00000290167.11	mutation identified in 1 SERKAL family	Mullerian aplasia and hyperandrogenism	158330	Autosomal dominant	3	Wnt4
1p36.12	1:22636462-22639677	C1QA	Complement component 1, q subcomponent, A chain	120550	C1QA	712	ENSG00000173372,ENST00000402322.1		C1q deficiency	613652	Autosomal recessive	3	C1qa
1p36.12	1:22643632-22648107	C1QC, C1QG	Complement component 1, q subcomponent, C chain	120575	C1QC	714	ENSG00000159189,ENST00000374639.7		C1q deficiency	613652	Autosomal recessive	3	C1qc
1p36.12	1:22653235-22661636	C1QB	Complement component 1, q subcomponent, B chain	120570	C1QB	713	ENSG00000173369,ENST00000432749.6		C1q deficiency	613652	Autosomal recessive	3	C1qb
1p36.12	1:22710769-22921499	EPHB2, EPHT3, DRT, ERK, PCBC, CAPB, BDPLT22	eph tyrosine kinase 3 (ephrin receptor EphB2)	600997	EPHB2	2048	ENSG00000133216,ENST00000400191.7	mutation identified in 1 BDPLT22 family	?Bleeding disorder, platelet-type, 22	618462	Autosomal recessive	3	Ephb2
1p36.12	1:22710769-22921499	EPHB2, EPHT3, DRT, ERK, PCBC, CAPB, BDPLT22	eph tyrosine kinase 3 (ephrin receptor EphB2)	600997	EPHB2	2048	ENSG00000133216,ENST00000400191.7	mutation identified in 1 BDPLT22 family	{Prostate cancer/brain cancer susceptibility, somatic}	603688		3	Ephb2
1p36.12	1:23359447-23369835	ZNF436, KIAA1710	Zinc finger protein 436	611703	ZNF436	80818	ENSG00000125945,ENST00000314011.9					Zfp46
1p36.12	1:23557925-23559500	ID3	Inhibitor of DNA binding 3, dominant negative, helix-loop-helix protein	600277	ID3	3399	ENSG00000117318,ENST00000374561.6					Id3
1p36.11	1:23691778-23696834	RPL11, DBA7	Ribosomal protein L11	604175	RPL11	6135	ENSG00000142676,ENST00000643754.2		Diamond-Blackfan anemia 7	612562	Autosomal dominant	3	Rpl11
1p36.11	1:23795598-23800753	GALE	UDP galactose-4-epimerase	606953	GALE	2582	ENSG00000117308,ENST00000374497.7		Galactose epimerase deficiency	230350	Autosomal recessive	3	Gale
1p36.11	1:23959163-23963461	PNRC2	Proline-rich nuclear receptor coactivator 2	611882	PNRC2	55629	ENSG00000189266,ENST00000334351.8					Pnrc2
1p36.11	1:24056040-24112134	MYOM3	Myomesin 3	616832	MYOM3	127294	ENSG00000142661,ENST00000374434.4					Myom3
1p36.11	1:24154155-24187294	IFNLR1, IL28RA	Interferon, lambda receptor 1	607404	IFNLR1	163702	ENSG00000185436,ENST00000327535.6					Ifnlr1
1p36.11	1:24319332-24364481	GRHL3, SOM, TFCP2L4, VWS2	Grainyhead-like 3	608317	GRHL3	57822	ENSG00000158055,ENST00000356046.6		Van der Woude syndrome 2	606713	Autosomal dominant	3	Grhl3
1p36.11	1:24502343-24541039	RCAN3, DSCR1L2, MCIP3	Regulator of calcineurin 3	605860	RCAN3	11123	ENSG00000117602,ENST00000610732.4					Rcan3
1p36.11	1:24745446-24844320	CLIC4, MTCLIC	Chloride intracellular channel 4	606536	CLIC4	25932	ENSG00000169504,ENST00000374379.9					Clic4
1p36.11	1:25222275-25232501	SYF2, P29	SYF2 pre-mRNA splicing factor	607090	SYF2	25949	ENSG00000117614,ENST00000236273.9					Syf2
1p36.11	1:25360658-25430192	RHCE, RHNA	Rhesus system C and E polypeptides	111700	RHCE	6006	ENSG00000188672,ENST00000413854.5	?order: C-E-D	[Blood group, Rhesus]			3	Rhd
1p36.11	1:25360658-25430192	RHCE, RHNA	Rhesus system C and E polypeptides	111700	RHCE	6006	ENSG00000188672,ENST00000413854.5	?order: C-E-D	Rh-null disease, amorph type	617970		3	Rhd
1p36.11	1:25430896-25500208	TMEM57, FLJ10747	Transmembrane protein 57	610301	MACO1	55219	ENSG00000204178,ENST00000399766.7					Maco1
1p36.11	1:25543587-25590399	LDLRAP1, ARH, FHCB2, FHCB1, FHCL4	Low density lipoprotein receptor adaptor protein 1	605747	LDLRAP1	26119	ENSG00000157978,ENST00000374338.5		Hypercholesterolemia, familial, 4	603813	Autosomal recessive	3	Ldlrap1
1p36.11	1:25800192-25818220	SELENON, SEPN1, SELN, RSMD1, CFTD	Selenoprotein N	606210	SELENON	57190	ENSG00000162430,ENST00000361547.7		Muscular dystrophy, rigid spine, 1	602771	Autosomal recessive	3	Selenon
1p36.11	1:25800192-25818220	SELENON, SEPN1, SELN, RSMD1, CFTD	Selenoprotein N	606210	SELENON	57190	ENSG00000162430,ENST00000361547.7		Myopathy, congenital, with fiber-type disproportion	255310	Autosomal dominant; Autosomal recessive	3	Selenon
1p36.11	1:26051300-26067632	TRIM63, RNF28, SMRZ, MURF1	Tripartite motif containing 63	606131	TRIM63	84676	ENSG00000158022,ENST00000374272.3					Trim63
1p36.11	1:26109130-26125554	PDIK1L	PDLIM1-interacting kinase 1-like	610785	PDIK1L	149420	ENSG00000175087,ENST00000619836.4					Pdik1l
1p36.11	1:26432320-26471305	DHDDS, HDS, RP59, DEDSM	Dehydrodolichyl diphosphate synthase	608172	DHDDS	79947	ENSG00000117682,ENST00000525682.6	mutation identified in 1 CDG1BB patient	?Congenital disorder of glycosylation, type 1bb	613861	Autosomal recessive	3	Dhdds
1p36.11	1:26432320-26471305	DHDDS, HDS, RP59, DEDSM	Dehydrodolichyl diphosphate synthase	608172	DHDDS	79947	ENSG00000117682,ENST00000525682.6	mutation identified in 1 CDG1BB patient	Developmental delay and seizures with or without movement abnormalities	617836	Autosomal dominant	3	Dhdds
1p36.11	1:26432320-26471305	DHDDS, HDS, RP59, DEDSM	Dehydrodolichyl diphosphate synthase	608172	DHDDS	79947	ENSG00000117682,ENST00000525682.6	mutation identified in 1 CDG1BB patient	Retinitis pigmentosa 59	613861	Autosomal recessive	3	Dhdds
1p36.11	1:26696014-26782103	ARID1A, C1orf4, B120, SMARCF1, MRD14, CSS2	AT rich interactive domain 1A, SWI-like	603024	ARID1A	8289	ENSG00000117713,ENST00000324856.13		Coffin-Siris syndrome 2	614607	Autosomal dominant	3	Arid1a
1p36.11	1:26863148-26864455	SFN	Stratifin	601290	SFN	2810	ENSG00000175793,ENST00000339276.6					Sfn
1p36.11	1:26900568-26946870	NUDC	Nuclear distribution C, dynein complex regulator	610325	NUDC	10726	ENSG00000090273,ENST00000321265.10					Nudc
1p36.11	1:26911488-26914109	NR0B2, SHP	Nuclear receptor subfamily 0, group B, member 2	604630	NR0B2	8431	ENSG00000131910,ENST00000254227.4		Obesity, mild, early-onset	601665	Autosomal dominant; Autosomal recessive; Multifactorial	3	Nr0b2
1p36.11	1:27355178-27368036	MAP3K6, MAPKKK6, ASK2	Mitogen-activated protein kinase kinase kinase 6	604468	MAP3K6	9064	ENSG00000142733,ENST00000374040.7					Map3k6
1p36.1-p35.3	1:27534244-27604177	AHDC1, XIGIS, MRD25	AT-hook DNA-binding motif-containing protein 1	615790	AHDC1	27245	ENSG00000126705,ENST00000374011.6		Xia-Gibbs syndrome	615829	Autosomal dominant	3	Ahdc1
1p35.3	1:28147165-28193855	PTAFR	Platelet-activating factor receptor	173393	PTAFR	5724	ENSG00000169403,ENST00000373857.8					Ptafr
1p35.3	1:28236123-28238099	ATP1F1, IF1	ATPase inhibitory factor 1	614981	ATP5IF1	93974	ENSG00000130770,ENST00000335514.10					Atpif1
1p35.3	1:28369739-28500363	PHACTR4	Phosphatase and actin regulator 4	608726	PHACTR4	65979	ENSG00000204138,ENST00000373839.8					Phactr4
1p35.3	1:28736623-28769774	YTHDF2	YTH N6-methyladenosine RNA-binding protein 2	610640	YTHDF2	51441	ENSG00000198492,ENST00000541996.5	fused with AML1 in t(1;21)				Ythdf2
1p35.3	1:29192656-29230947	MECR, NRBF1, DYTOABG	Mitochondrial trans-2-enoyl-CoA reductase	608205	MECR	51102	ENSG00000116353,ENST00000373791.7		Dystonia, childhood-onset, with optic atrophy and basal ganglia abnormalities	617282	Autosomal recessive	3	Mecr
1p35.3	1:29236521-29326801	PTPRU, GLEPP1, PTPU2	Protein tyrosine phosphatase, receptor type, U	602454	PTPRU	10076	ENSG00000060656,ENST00000428026.6					Ptpru
1p35.2	1:30869465-30909734	SDC3, SYND3, SDCN	Syndecan 3	186357	SDC3	9672	ENSG00000162512,ENST00000339394.7		{Obesity, association with}	601665	Autosomal dominant; Autosomal recessive; Multifactorial	3	Sdc3
1p35.2	1:31359594-31373617	FABP3	Fatty acid-binding protein 3, muscle	134651	FABP3	2170	ENSG00000121769,ENST00000373713.7					Fabp3
1p35.2	1:31409776-31434677	SERINC2	Serine incorporator 2	614549	SERINC2	347735	ENSG00000168528,ENST00000536859.5					Serinc2
1p35.2	1:31576383-31587685	TINAGL1, TINAGRP	Tubulointerstitial nephritis antigen-like protein 1	616064	TINAGL1	64129	ENSG00000142910,ENST00000457433.6					Tinagl1
1p35.2	1:32013867-32060849	KHDRBS1, SAM68	KH domain-containing, RNA-binding, signal transduction-associated protein 1	602489	KHDRBS1	10657	ENSG00000121774,ENST00000492989.1					Khdrbs1
1p35.2	1:32200594-32205386	CCDC28B, MGC1203	Coiled-coil domain-containing protein 28B	610162	CCDC28B	79140	ENSG00000160050,ENST00000421922.6		{Bardet-Biedl syndrome 1, modifier of}	209900	Autosomal recessive; Digenic recessive	3	Ccdc28b
1p35.2	1:32251264-32286164	LCK, IMD22	Lymphocyte-specific protein tyrosine kinase	153390	LCK	3932	ENSG00000182866,ENST00000619559.4	LCK/TCRB fusion in leukemia; mutation identified in 1 IMD22 patient	?Immunodeficiency 22	615758	Autosomal recessive	3	Lck
1p35.1	1:32679905-32703595	SYNC1	Syncoilin 1	611750	SYNC	81493	ENSG00000162520,ENST00000373484.4					Sync
1p35.1	1:32775237-32818031	YARS1, YARS, CMTDIC, TYRRS, YTS, YRS	Tyrosyl-tRNA synthetase 1	603623	YARS1	8565	ENSG00000134684,ENST00000373477.8		Charcot-Marie-Tooth disease, dominant intermediate C	608323	Autosomal dominant	3	Yars
1p35.1	1:32862267-32872483	FNDC5, FRCP2	Fibronectin type III domain-containing protein 5	611906	FNDC5	252995	ENSG00000160097,ENST00000496770.1					Fndc5
1p35.1	1:33007939-33036882	AK2	Adenylate kinase-2, mitochondrial	103020	AK2	204	ENSG00000004455,ENST00000467905.5		Reticular dysgenesis	267500	Autosomal recessive	3	Ak2
1p35.1	1:33081151-33162287	AZIN2, ODC1L, KIAA1945	Antizyme inhibitor 2	608353	AZIN2	113451	ENSG00000142920,ENST00000373443.7					Azin2
1p35.1	1:33145398-33184773	TRIM62, DEAR1	Tripartite motif-containing protein 62	616755	TRIM62	55223	ENSG00000116525,ENST00000543586.1					Trim62
1p34-p32	1:34300000-60800000	MACST	Macrostomia	613545		100529231		max lod at D1S2797	Macrostomia	613545		2
1p34.3	1:34792957-34795746	GJA4, CX37	Gap junction protein, alpha-4, 37kD (connexin 37)	121012	GJA4	2701	ENSG00000187513,ENST00000342280.5					Gja4
1p34.3	1:34986164-35031944	ZMYM6, ZNF258	Zinc finger, MYM-type 6	613567	ZMYM6	9204	ENSG00000163867,ENST00000357182.9					Zmym6
1p34.3	1:35268693-35422057	ZMYM4, ZNF262, KIAA0425	Zinc finger, MYM-type 4	613568	ZMYM4	9202	ENSG00000146463,ENST00000457946.1					Zmym4
1p34.3	1:36088884-36093931	ADPRHL2, ARH3, CONDSIAS	ADP-ribosylhydrolase-like 2	610624	ADPRS	54936	ENSG00000116863,ENST00000373178.5		Neurodegeneration, childhood-onset, stress-induced, with variable ataxia and seizures	618170	Autosomal recessive	3	Adprhl2
1p34.3	1:36417905-36450484	NOR1	Oxidored-nitro domain-containing protein 1	608854	OSCP1	127700	ENSG00000116885,ENST00000356637.9					Oscp1
1p34.3	1:36466042-36483313	CSF3R, GCSFR, SCN7	Colony-stimulating factor-3 receptor (granulocyte)	138971	CSF3R	1441	ENSG00000119535,ENST00000373106.5		Neutropenia, severe congenital, 7, autosomal recessive	617014	Autosomal recessive	3	Csf3r
1p34.3	1:37474517-37484376	ZC3H12A, MCPIP, MCPIP1	Zinc finger CCCH domain-containing protein 12A	610562	ZC3H12A	80149	ENSG00000163874,ENST00000373087.7					Zc3h12a
1p34.3	1:37534448-37554292	SNIP1, PMRED	SMAD nuclear interacting protein 1	608241	SNIP1	79753	ENSG00000163877,ENST00000296215.8		Psychomotor retardation, epilepsy, and craniofacial dysmorphism	614501	Autosomal recessive	3	Snip1
1p34.3	1:37611349-37634905	RSPO1, FLJ40906	R-spondin 1	609595	RSPO1	284654	ENSG00000169218,ENST00000401068.1		Palmoplantar hyperkeratosis and true hermaphroditism	610644	Autosomal recessive	3	Rspo1
1p34.3	1:37611349-37634905	RSPO1, FLJ40906	R-spondin 1	609595	RSPO1	284654	ENSG00000169218,ENST00000401068.1		Palmoplantar hyperkeratosis with squamous cell carcinoma of skin and sex reversal	610644	Autosomal recessive	3	Rspo1
1p34.3	1:37996764-38005690	FHL3, SLIM2	Four-and-a-half LIM domains-3	602790	FHL3	2275	ENSG00000183386,ENST00000485803.5					Fhl3
1p34.3	1:38862489-38873377	MYCBP	MYC-binding protein	606535	MYCBP	26292	ENSG00000214114,ENST00000397572.5					Mycbp
1p34.3	1:38874068-38881586	GJA9, CX59	Gap junction protein, alpha-9	611923	GJA9	81025	ENSG00000131233,ENST00000357771.5
1p34.3	1:39084166-39487137	MACF1, ACF7, KIAA1251, LIS9	Microtubule-actin cross-linking factor 1	608271	MACF1	23499	ENSG00000127603,ENST00000361689.6		Lissencephaly 9 with complex brainstem malformation	618325	Autosomal dominant	3
1p34.2	1:39659120-39672037	NT5C1A, CN1A, CNI, CN1	5'-nucleotidase, cytosolic, IA	610525	NT5C1A	84618	ENSG00000116981,ENST00000235628.1					Nt5c1a
1p34.2	1:39757181-39788864	BMP8B, OP2	Bone morphogenetic protein-8b (osteogenic protein 2)	602284	BMP8B	656	ENSG00000116985,ENST00000372827.8
1p34.2	1:39838109-39883510	TRIT1, IPT, COXPD35	tRNA isopentenyltransferase 1	617840	TRIT1	54802	ENSG00000043514,ENST00000372818.5		Combined oxidative phosphorylation deficiency 35	617873	Autosomal recessive	3	Trit1
1p34.2	1:40071460-40097251	PPT1, CLN1	Palmitoyl-protein thioesterase 1	600722	PPT1	5538	ENSG00000131238,ENST00000642050.1		Ceroid lipofuscinosis, neuronal, 1	256730	Autosomal recessive	3	Ppt1
1p34.2	1:40861053-40862362	CITED4	CBP/P300-interacting transactivator, with glu/asp-rich carboxy terminal domain, 4	606815	CITED4	163732	ENSG00000179862,ENST00000372638.4					Cited4
1p34.2	1:41027198-41242305	SCMH1	Scm polycomb group protein homolog 1	616396	SCMH1	22955	ENSG00000010803,ENST00000326197.11					Scmh1
1p34.2	1:42153409-42155819	GUCA2B, UGN	Guanylate cyclase activator 2B (uroguanylin)	601271	GUCA2B	2981	ENSG00000044012,ENST00000372581.2					Guca2b
1p34.2	1:42456340-42473416	PPCS, CMD2C	Phosphopantothenoylcysteine synthetase	609853	PPCS	79717	ENSG00000127125,ENST00000372562.1		Cardiomyopathy, dilated, 2C	618189	Autosomal recessive	3	Ppcs
1p34.2	1:42682417-42703804	YBX1, NSEP1, YB1, DBPB	Y box binding protein 1 (major histocompatibility complex, class II, Y box-binding protein I)	154030	YBX1	4904	ENSG00000065978,ENST00000321358.12					Ybx1
1p34.2	1:42733092-42740235	CLDN19, HOMG5	Claudin 19	610036	CLDN19	149461	ENSG00000164007,ENST00000372539.3		Hypomagnesemia 5, renal, with ocular involvement	248190	Autosomal recessive	3	Cldn19
1p34.2	1:42746373-42767027	P3H1, LEPRE1, GROS1, OI8	Prolyl 3-hydroxylase 1	610339	P3H1	64175	ENSG00000117385,ENST00000397054.7		Osteogenesis imperfecta, type VIII	610915	Autosomal recessive	3	P3h1
1p34.2	1:42925352-42958867	SLC2A1, GLUT1, HTLVR, DYT18, PED, GLUT1DS, EIG12, DYT9, SDCHCN	Solute carrier family 2 (facilitated glucose transporter), member 1	138140	SLC2A1	6513	ENSG00000117394,ENST00000426263.9	probably in 1p33	{Epilepsy, idiopathic generalized, susceptibility to, 12}	614847	Autosomal dominant	3	Slc2a1
1p34.2	1:42925352-42958867	SLC2A1, GLUT1, HTLVR, DYT18, PED, GLUT1DS, EIG12, DYT9, SDCHCN	Solute carrier family 2 (facilitated glucose transporter), member 1	138140	SLC2A1	6513	ENSG00000117394,ENST00000426263.9	probably in 1p33	Dystonia 9	601042	Autosomal dominant	3	Slc2a1
1p34.2	1:42925352-42958867	SLC2A1, GLUT1, HTLVR, DYT18, PED, GLUT1DS, EIG12, DYT9, SDCHCN	Solute carrier family 2 (facilitated glucose transporter), member 1	138140	SLC2A1	6513	ENSG00000117394,ENST00000426263.9	probably in 1p33	GLUT1 deficiency syndrome 1, infantile onset, severe	606777	Autosomal dominant; Autosomal recessive	3	Slc2a1
1p34.2	1:42925352-42958867	SLC2A1, GLUT1, HTLVR, DYT18, PED, GLUT1DS, EIG12, DYT9, SDCHCN	Solute carrier family 2 (facilitated glucose transporter), member 1	138140	SLC2A1	6513	ENSG00000117394,ENST00000426263.9	probably in 1p33	GLUT1 deficiency syndrome 2, childhood onset	612126	Autosomal dominant	3	Slc2a1
1p34.2	1:42925352-42958867	SLC2A1, GLUT1, HTLVR, DYT18, PED, GLUT1DS, EIG12, DYT9, SDCHCN	Solute carrier family 2 (facilitated glucose transporter), member 1	138140	SLC2A1	6513	ENSG00000117394,ENST00000426263.9	probably in 1p33	Stomatin-deficient cryohydrocytosis with neurologic defects	608885	Autosomal dominant	3	Slc2a1
1p34.2	1:43172329-43254357	WDR65	WD repeat-containing protein 65	614259	CFAP57	149465	ENSG00000243710,ENST00000610710.4					Cfap57
1p34.2	1:43336874-43354465	MPL, TPOR, MPLV, THCYT2	MPL protooncogene, thrombopoietin receptor	159530	MPL	4352	ENSG00000117400,ENST00000372470.9		Myelofibrosis with myeloid metaplasia, somatic	254450		3	Mpl
1p34.2	1:43336874-43354465	MPL, TPOR, MPLV, THCYT2	MPL protooncogene, thrombopoietin receptor	159530	MPL	4352	ENSG00000117400,ENST00000372470.9		Thrombocythemia 2	601977	Autosomal dominant; Somatic mutation	3	Mpl
1p34.2	1:43336874-43354465	MPL, TPOR, MPLV, THCYT2	MPL protooncogene, thrombopoietin receptor	159530	MPL	4352	ENSG00000117400,ENST00000372470.9		Thrombocytopenia, congenital amegakaryocytic	604498	Autosomal recessive	3	Mpl
1p34.2	1:43363400-43368010	ELOVL1, SSC1, IKSHD	Elongation of very long chain fatty acids-like 1	611813	ELOVL1	64834	ENSG00000066322,ENST00000621943.4		Ichthyotic keratoderma, spasticity, hypomyelination, and dysmorphic facies	618527	Autosomal dominant	3	Elovl1
1p34.2	1:43389883-43454246	SZT2, KIAA0467, EIEE18	SZT2 subunit of KICSTOR complex	615463	SZT2	23334	ENSG00000198198,ENST00000634258.3		Epileptic encephalopathy, early infantile, 18	615476	Autosomal recessive	3	Szt2
1p34.2	1:43522237-43623665	PTPRF, LAR, BNAH2	Protein tyrosine phosphatase, receptor type, f polypeptide	179590	PTPRF	5792	ENSG00000142949,ENST00000359947.9	mutation identified in 1 BNAH2 family	?Breasts and/or nipples, aplasia or hypoplasia of, 2	616001	Autosomal recessive	3	Ptprf
1p34.1-p32	1:43700000-60800000	PTOS1	Ptosis, congenital 1, autosomal dominant	178300		5765			Ptosis, hereditary congenital, 1	178300	Autosomal dominant	2
1p34.1	1:43996482-44031461	SLC6A9, GLYT1, GCENSG	Solute carrier family 6 (neurotransmitter transporter, glycine), member 9	601019	SLC6A9	6536	ENSG00000196517,ENST00000372310.7		Glycine encephalopathy with normal serum glycine	617301	Autosomal recessive	3	Slc6a9
1p34.1	1:44221069-44355297	PRNPIP, PINT1	Prion protein-interacting protein	609917	ERI3	79033	ENSG00000117419,ENST00000372257.7					Eri3
1p34.1	1:44739703-44767766	KIF2C, KNSL6, MCAK	Kinesin family, member 2C	604538	KIF2C	11004	ENSG00000142945,ENST00000372217.5					Kif2c
1p34.1	1:44819844-44843252	PTCH2	Patched 2	603673	PTCH2	8643	ENSG00000117425,ENST00000447098.6		Basal cell carcinoma, somatic	605462		3	Ptch2
1p34.1	1:44819844-44843252	PTCH2	Patched 2	603673	PTCH2	8643	ENSG00000117425,ENST00000447098.6		Basal cell nevus syndrome	109400	Autosomal dominant	3	Ptch2
1p34.1	1:44819844-44843252	PTCH2	Patched 2	603673	PTCH2	8643	ENSG00000117425,ENST00000447098.6		Medulloblastoma, somatic	155255		3	Ptch2
1p34.1	1:44850521-44986640	EIF2B3	Eukaryotic translation initiation factor 2B, subunit 3	606273	EIF2B3	8891	ENSG00000070785,ENST00000372183.7		Leukoencephalopathy with vanishing white matter	603896	Autosomal recessive	3	Eif2b3
1p34.1	1:45012253-45015574	UROD	Uroporphyrinogen decarboxylase	613521	UROD	7389	ENSG00000126088,ENST00000246337.9		Porphyria cutanea tarda	176100	Autosomal dominant; Autosomal recessive	3	Urod
1p34.1	1:45012253-45015574	UROD	Uroporphyrinogen decarboxylase	613521	UROD	7389	ENSG00000126088,ENST00000246337.9		Porphyria, hepatoerythropoietic	176100	Autosomal dominant; Autosomal recessive	3	Urod
1p34.1	1:45326894-45328678	HPDL, NEDSWMA, SPG83	4-hydroxyphenylpyruvate dioxygenase-like	618994	HPDL	84842	ENSG00000186603,ENST00000334815.5		Neurodevelopmental disorder with progressive spasticity and brain white matter abnormalities	619026		3	Hpdl
1p34.1	1:45326894-45328678	HPDL, NEDSWMA, SPG83	4-hydroxyphenylpyruvate dioxygenase-like	618994	HPDL	84842	ENSG00000186603,ENST00000334815.5		Spastic paraplegia 83, autosomal recessive	619027		3	Hpdl
1p34.1	1:45500228-45513381	MMACHC	Metabolism of cobalamin associated C	609831	MMACHC	25974	ENSG00000132763,ENST00000616135.1		Methylmalonic aciduria and homocystinuria, cblC type	277400	Autosomal recessive	3	Mmachc
1p34.1	1:45511050-45522889	PRDX1, PRXI, PAGA, NKEFA	Peroxiredoxin 1	176763	PRDX1	5052	ENSG00000117450,ENST00000424390.1	pseudogene PAGB on 9p22	Methylmalonic aciduria and homocystinuria, cblC type, digenic	277400	Autosomal recessive	3	Prdx1
1p34.1	1:45786991-46036123	MAST2, MAST205, KIAA0807	Microtubule-associated serine/threonine kinase 2	612257	MAST2	23139	ENSG00000086015,ENST00000361297.7					Mast2
1p34.1	1:46247687-46278476	RAD54L, HR54, HRAD54	RAD54 like	603615	RAD54L	8438	ENSG00000085999,ENST00000442598.5		{Breast cancer, invasive ductal}	114480	Autosomal dominant; Somatic mutation	3	Rad54l
1p34.1	1:46247687-46278476	RAD54L, HR54, HRAD54	RAD54 like	603615	RAD54L	8438	ENSG00000085999,ENST00000442598.5		Adenocarcinoma, colonic, somatic			3	Rad54l
1p34.1	1:46247687-46278476	RAD54L, HR54, HRAD54	RAD54 like	603615	RAD54L	8438	ENSG00000085999,ENST00000442598.5		Lymphoma, non-Hodgkin, somatic	605027		3	Rad54l
1p34-p33	1:46277461-46303615	LRRC41, MUF1	Leucine-rich repeat-containing protein 41	618753	LRRC41	10489	ENSG00000132128,ENST00000617190.4					Lrrc41
1p33	1:46303697-46316775	UQCRH	Ubiquinol-cytochrome c reductase hinge protein	613844	UQCRH	7388	ENSG00000173660,ENST00000311672.10	pseudogene on 1p36				Uqcrh-ps1
1p33	1:46394316-46413844	FAAH	Fatty acid amide hydrolase	602935	FAAH	2166	ENSG00000117480,ENST00000243167.9		{Drug addiction, susceptibility to}	606581		3	Faah
1p33	1:46545640-46551646	KNCN, KINO, L5	Kinocilin	611455	KNCN	148930	ENSG00000162456,ENST00000396314.3					Kncn
1p33	1:46799045-46819412	CYP4B1	Cytochrome P450, subfamily IVB, polypeptide 1	124075	CYP4B1	1580	ENSG00000142973,ENST00000271153.8					Cyp4b1
1p33	1:46929176-46941475	CYP4A11	Cytochrome P450, subfamily IVA, polypeptide 11	601310	CYP4A11	1579	ENSG00000187048,ENST00000310638.9					Cyp4a10,Cyp4a32,Cyp4a31
1p33	1:47216289-47232388	TAL1, TCL5, SCL	T-cell acute lymphocytic leukemia-1	187040	TAL1	6886	ENSG00000162367,ENST00000371884.6	proximal to MYCL1	Leukemia, T-cell acute lymphocytic, somatic	613065		3	Tal1
1p33	1:47250138-47314895	STIL, SIL, MCPH7	SCL/TAL1-interrupting locus	181590	STIL	6491	ENSG00000123473,ENST00000371877.7	within about 250kb of SCL	Microcephaly 7, primary, autosomal recessive	612703	Autosomal recessive	3	Stil
1p33	1:47416284-47418051	FOXE3, FKHL12, ASMD, CTRCT34, ASGD2, AAT11	Forkhead box E3	601094	FOXE3	2301	ENSG00000186790,ENST00000335071.4		{Aortic aneurysm, familial thoracic 11, susceptibility to}	617349	Autosomal dominant	3
1p33	1:47416284-47418051	FOXE3, FKHL12, ASMD, CTRCT34, ASGD2, AAT11	Forkhead box E3	601094	FOXE3	2301	ENSG00000186790,ENST00000335071.4		Anterior segment dysgenesis 2, multiple subtypes	610256	Autosomal recessive	3
1p33	1:47416284-47418051	FOXE3, FKHL12, ASMD, CTRCT34, ASGD2, AAT11	Forkhead box E3	601094	FOXE3	2301	ENSG00000186790,ENST00000335071.4		Cataract 34, multiple types	612968		3
1p32.3	1:50437027-50960266	FAF1, HFAF1	Fas-associated factor 1	604460	FAF1	11124	ENSG00000185104,ENST00000396153.7					Faf1
1p32.3	1:51236272-51273446	RNF11	Ring finger protein 11	612598	RNF11	26994	ENSG00000123091,ENST00000242719.4					Rnf11
1p32.3	1:51617083-51789218	OSBPL9, ORP9	Oxysterol-binding protein-like protein 9	606737	OSBPL9	114883	ENSG00000117859,ENST00000531828.5					Osbpl9
1p32.3	1:51789209-51878726	NRD1	Nardilysin (N-arginine dibasic convertase)	602651	NRDC	4898	ENSG00000078618,ENST00000352171.11					Nrd1
1p32.3	1:52372828-52404445	ORC1, ORC1L	Origin recognition complex, subunit 1	601902	ORC1	4998	ENSG00000085840,ENST00000371566.1		Meier-Gorlin syndrome 1	224690	Autosomal recessive	3	Orc1
1p32.3	1:53196823-53214196	CPT2, IIAE4	Carnitine palmitoyltransferase II	600650	CPT2	1376	ENSG00000157184,ENST00000371486.4	formerly at 1p13	{Encephalopathy, acute, infection-induced, 4, susceptibility to}	614212	Autosomal dominant; Autosomal recessive	3	Cpt2
1p32.3	1:53196823-53214196	CPT2, IIAE4	Carnitine palmitoyltransferase II	600650	CPT2	1376	ENSG00000157184,ENST00000371486.4	formerly at 1p13	CPT II deficiency, infantile	600649	Autosomal recessive	3	Cpt2
1p32.3	1:53196823-53214196	CPT2, IIAE4	Carnitine palmitoyltransferase II	600650	CPT2	1376	ENSG00000157184,ENST00000371486.4	formerly at 1p13	CPT II deficiency, lethal neonatal	608836	Autosomal recessive	3	Cpt2
1p32.3	1:53196823-53214196	CPT2, IIAE4	Carnitine palmitoyltransferase II	600650	CPT2	1376	ENSG00000157184,ENST00000371486.4	formerly at 1p13	CPT II deficiency, myopathic, stress-induced	255110	Autosomal dominant; Autosomal recessive	3	Cpt2
1p32.3	1:54548227-54639191	ACOT11, THEA, BFIT, BFIT1, BFIT2, KIAA0707	Acyl-CoA thioesterase 11	606803	ACOT11	26027	ENSG00000162390,ENST00000371316.3					Acot11
1p32.3	1:54756897-54764522	PARS2, EIEE75	Prolyl-tRNA synthetase 2	612036	PARS2	25973	ENSG00000162396,ENST00000371279.4		Epileptic encephalopathy, early infantile, 75	618437	Autosomal recessive	3	Pars2
1p32.3	1:54849626-54887194	DHCR24, KIAA0018	24-dehydrocholesterol reductase	606418	DHCR24	1718	ENSG00000116133,ENST00000371269.9		Desmosterolosis	602398	Autosomal recessive	3	Dhcr24
1p32.3	1:54998932-55017171	BSND	Barttin	606412	BSND	7809	ENSG00000162399,ENST00000651561.1		Bartter syndrome, type 4a	602522	Autosomal recessive	3	Bsnd
1p32.3	1:54998932-55017171	BSND	Barttin	606412	BSND	7809	ENSG00000162399,ENST00000651561.1		Sensorineural deafness with mild renal dysfunction	602522	Autosomal recessive	3	Bsnd
1p32.3	1:55039547-55064851	PCSK9, NARC1, HCHOLA3, FH3, LDLCQ1, FHCL3	Proprotein convertase, subtilisin/kexin-type, 9	607786	PCSK9	255738	ENSG00000169174,ENST00000302118.5		{Low density lipoprotein cholesterol level QTL 1}	603776	Autosomal dominant	3	Pcsk9
1p32.3	1:55039547-55064851	PCSK9, NARC1, HCHOLA3, FH3, LDLCQ1, FHCL3	Proprotein convertase, subtilisin/kexin-type, 9	607786	PCSK9	255738	ENSG00000169174,ENST00000302118.5		Hypercholesterolemia, familial, 3	603776	Autosomal dominant	3	Pcsk9
1p32.3	1:55066358-55215373	USP24, KIAA1057	Ubiquitin-specific protease 24	610569	USP24	23358	ENSG00000162402,ENST00000294383.7					Usp24
1p32.2	1:56718788-56831985	FYB2, ARAP, C1orf168	FYN-binding protein 2	618478	FYB2	199920	ENSG00000187889,ENST00000343433.7					Fyb2
1p32.2-p32.1	1:56994777-58546725	DAB1, SCA37	DAB adaptor protein 1	603448	DAB1	1600	ENSG00000173406,ENST00000371236.6		Spinocerebellar ataxia 37	615945	Autosomal dominant	3	Dab1
1p32.2-p32.1	1:58480718-58546725	OMA1, MPRP1	OMA1 zinc metallopeptidase	617081	OMA1	115209	ENSG00000162600,ENST00000371226.8					Oma1
1p32.1	1:58654738-58700090	MYSM1, 2ADUB, KIAA1915, BMFS4	MYB-like, SWIRM, and MPN domains-containing protein 1	612176	MYSM1	114803	ENSG00000162601,ENST00000472487.6		Bone marrow failure syndrome 4	618116	Autosomal recessive	3	Mysm1
1p32.1	1:59893307-59926772	CYP2J2	Cytochrome P450, subfamily IIJ (arachidonic acid epoxygenase), polypeptide 2	601258	CYP2J2	1573	ENSG00000134716,ENST00000371204.4					Cyp2j6
1p31-p21	1:60800000-106700000	AVSD1, AVCD	Atrioventricular septal defect, susceptibility to, 1	606215		7446			{Atrioventricular septal defect, susceptibility to, 1}	606215		2
1p31.3	1:61077226-61462787	NFIA, BRMUTD	Nuclear factor I/A	600727	NFIA	4774	ENSG00000162599,ENST00000403491.8		Brain malformations with or without urinary tract defects	613735	Autosomal dominant	3	Nfia
1p31.3	1:61742476-62163914	PATJ, INADL	PALS1-associated tight junction protein	603199	PATJ	10207	ENSG00000132849,ENST00000642238.1					Patj
1p31.3	1:62597519-62606312	ANGPTL3, ANGPT5, FHBL2	Angiopoietin-like 3	604774	ANGPTL3	27329	ENSG00000132855,ENST00000371129.4		Hypobetalipoproteinemia, familial, 2	605019	Autosomal recessive	3	Angptl3
1p31.3	1:63367626-63438552	ALG6, CDG1C	ALG6 alpha-1,3-glucosyltransferase	604566	ALG6	29929	ENSG00000088035,ENST00000263440.6		Congenital disorder of glycosylation, type Ic	603147	Autosomal recessive	3	Alg6
Phenotype Mapping Key
1 - The disorder is placed on the map due to its association with a gene, but the underlying defect is not known.
2 - The disorder was placed on the map by statistical methods.
3 - The molecular basis of the disorder is known.
4 - A contiguous gene duplication or deletion syndrome in which multiple genes are involved.
This search returned 5,792 entries which exceeded the maximum of 200 so the results were truncated
You can register for MIMmatch ( https://omim.org/mimmatch/ ) to raise this limit to 1,000
You can register for downloads ( https://omim.org/downloads ) and/or the API ( https://omim.org/api ) for more search/download options
