# Supplementary material for: A Bioinformatics Investigation into the Pharmacological Mechanisms of Sodium-Glucose Co-transporter 2 Inhibitors in Diabetes Mellitus and Heart Failure Based on Network Pharmacology
Source: Cardiovasc Drugs Ther. 2021 May 24;36(4):713–26. doi: 10.1007/s10557-021-07186-y (PMC9270285; doi:10.1007/s10557-021-07186-y)
Supplement: Supplementary file 5 — The related targets of diabetes mellitus from GeneCards. (CSV 1880 kb) [file 10557_2021_7186_MOESM5_ESM.csv]

Gene Symbol	Description	Category	Gifts	GC Id	Relevance score	GeneCards Link
INS	Insulin	Protein Coding	48	GC11M002159	163.09	https://www.genecards.org/cgi-bin/carddisp.pl?gene=INS
GCK	Glucokinase	Protein Coding	50	GC07M044145	143.8	https://www.genecards.org/cgi-bin/carddisp.pl?gene=GCK
KCNJ11	Potassium Inwardly Rectifying Channel Subfamily J Member 11	Protein Coding	47	GC11M017364	139.38	https://www.genecards.org/cgi-bin/carddisp.pl?gene=KCNJ11
ABCC8	ATP Binding Cassette Subfamily C Member 8	Protein Coding	45	GC11M017392	134.13	https://www.genecards.org/cgi-bin/carddisp.pl?gene=ABCC8
INSR	Insulin Receptor	Protein Coding	54	GC19M007112	123.22	https://www.genecards.org/cgi-bin/carddisp.pl?gene=INSR
HNF1A	HNF1 Homeobox A	Protein Coding	45	GC12P120978	120.37	https://www.genecards.org/cgi-bin/carddisp.pl?gene=HNF1A
HNF4A	Hepatocyte Nuclear Factor 4 Alpha	Protein Coding	50	GC20P044355	117.43	https://www.genecards.org/cgi-bin/carddisp.pl?gene=HNF4A
HNF1B	HNF1 Homeobox B	Protein Coding	44	GC17M037686	109.71	https://www.genecards.org/cgi-bin/carddisp.pl?gene=HNF1B
WFS1	Wolframin ER Transmembrane Glycoprotein	Protein Coding	45	GC04P006271	97.81	https://www.genecards.org/cgi-bin/carddisp.pl?gene=WFS1
PDX1	Pancreatic And Duodenal Homeobox 1	Protein Coding	47	GC13P027921	95.78	https://www.genecards.org/cgi-bin/carddisp.pl?gene=PDX1
NEUROD1	Neuronal Differentiation 1	Protein Coding	44	GC02M181673	94.07	https://www.genecards.org/cgi-bin/carddisp.pl?gene=NEUROD1
PAX4	Paired Box 4	Protein Coding	43	GC07M127610	89.86	https://www.genecards.org/cgi-bin/carddisp.pl?gene=PAX4
PPARG	Peroxisome Proliferator Activated Receptor Gamma	Protein Coding	52	GC03P012287	87.25	https://www.genecards.org/cgi-bin/carddisp.pl?gene=PPARG
KLF11	Kruppel Like Factor 11	Protein Coding	39	GC02P010044	80.95	https://www.genecards.org/cgi-bin/carddisp.pl?gene=KLF11
GLIS3	GLIS Family Zinc Finger 3	Protein Coding	39	GC09M003816	79.43	https://www.genecards.org/cgi-bin/carddisp.pl?gene=GLIS3
BLK	BLK Proto-Oncogene, Src Family Tyrosine Kinase	Protein Coding	51	GC08P011486	74.86	https://www.genecards.org/cgi-bin/carddisp.pl?gene=BLK
AVPR2	Arginine Vasopressin Receptor 2	Protein Coding	47	GC0XP153902	72.87	https://www.genecards.org/cgi-bin/carddisp.pl?gene=AVPR2
TCF7L2	Transcription Factor 7 Like 2	Protein Coding	45	GC10P112950	71.86	https://www.genecards.org/cgi-bin/carddisp.pl?gene=TCF7L2
IRS1	Insulin Receptor Substrate 1	Protein Coding	47	GC02M226731	71.59	https://www.genecards.org/cgi-bin/carddisp.pl?gene=IRS1
LEP	Leptin	Protein Coding	47	GC07P128241	69.82	https://www.genecards.org/cgi-bin/carddisp.pl?gene=LEP
SLC2A2	Solute Carrier Family 2 Member 2	Protein Coding	48	GC03M170996	69.67	https://www.genecards.org/cgi-bin/carddisp.pl?gene=SLC2A2
ACE	Angiotensin I Converting Enzyme	Protein Coding	49	GC17P063477	68.29	https://www.genecards.org/cgi-bin/carddisp.pl?gene=ACE
AQP2	Aquaporin 2	Protein Coding	46	GC12P049950	68.07	https://www.genecards.org/cgi-bin/carddisp.pl?gene=AQP2
LMNA	Lamin A/C	Protein Coding	47	GC01P156082	67.74	https://www.genecards.org/cgi-bin/carddisp.pl?gene=LMNA
VEGFA	Vascular Endothelial Growth Factor A	Protein Coding	48	GC06P043770	66.72	https://www.genecards.org/cgi-bin/carddisp.pl?gene=VEGFA
AVP	Arginine Vasopressin	Protein Coding	45	GC20M003082	66.62	https://www.genecards.org/cgi-bin/carddisp.pl?gene=AVP
IL6	Interleukin 6	Protein Coding	50	GC07P022765	62.2	https://www.genecards.org/cgi-bin/carddisp.pl?gene=IL6
SLC30A8	Solute Carrier Family 30 Member 8	Protein Coding	42	GC08P116950	61.15	https://www.genecards.org/cgi-bin/carddisp.pl?gene=SLC30A8
RETN	Resistin	Protein Coding	43	GC19P007669	60.54	https://www.genecards.org/cgi-bin/carddisp.pl?gene=RETN
PON1	Paraoxonase 1	Protein Coding	45	GC07M095297	58.94	https://www.genecards.org/cgi-bin/carddisp.pl?gene=PON1
IGF1	Insulin Like Growth Factor 1	Protein Coding	50	GC12M102395	58.71	https://www.genecards.org/cgi-bin/carddisp.pl?gene=IGF1
SLC19A2	Solute Carrier Family 19 Member 2	Protein Coding	46	GC01M169463	58.43	https://www.genecards.org/cgi-bin/carddisp.pl?gene=SLC19A2
PTF1A	Pancreas Associated Transcription Factor 1a	Protein Coding	40	GC10P023212	57.33	https://www.genecards.org/cgi-bin/carddisp.pl?gene=PTF1A
LEPR	Leptin Receptor	Protein Coding	49	GC01P065421	57.02	https://www.genecards.org/cgi-bin/carddisp.pl?gene=LEPR
SLC2A4	Solute Carrier Family 2 Member 4	Protein Coding	45	GC17P007295	56.27	https://www.genecards.org/cgi-bin/carddisp.pl?gene=SLC2A4
ZFP57	ZFP57 Zinc Finger Protein	Protein Coding	39	GC06M029672	56.06	https://www.genecards.org/cgi-bin/carddisp.pl?gene=ZFP57
FOXP3	Forkhead Box P3	Protein Coding	46	GC0XM049250	55.69	https://www.genecards.org/cgi-bin/carddisp.pl?gene=FOXP3
DCAF17	DDB1 And CUL4 Associated Factor 17	Protein Coding	36	GC02P171434	55.37	https://www.genecards.org/cgi-bin/carddisp.pl?gene=DCAF17
AKT2	AKT Serine/Threonine Kinase 2	Protein Coding	54	GC19M040230	55.23	https://www.genecards.org/cgi-bin/carddisp.pl?gene=AKT2
ALMS1	ALMS1 Centrosome And Basal Body Associated Protein	Protein Coding	41	GC02P073385	54.14	https://www.genecards.org/cgi-bin/carddisp.pl?gene=ALMS1
IGF2BP2	Insulin Like Growth Factor 2 MRNA Binding Protein 2	Protein Coding	44	GC03M185643	53.12	https://www.genecards.org/cgi-bin/carddisp.pl?gene=IGF2BP2
ADIPOQ	Adiponectin, C1Q And Collagen Domain Containing	Protein Coding	45	GC03P186842	51.52	https://www.genecards.org/cgi-bin/carddisp.pl?gene=ADIPOQ
IRS2	Insulin Receptor Substrate 2	Protein Coding	44	GC13M109752	51.27	https://www.genecards.org/cgi-bin/carddisp.pl?gene=IRS2
HFE	Homeostatic Iron Regulator	Protein Coding	43	GC06P026087	51.2	https://www.genecards.org/cgi-bin/carddisp.pl?gene=HFE
CTLA4	Cytotoxic T-Lymphocyte Associated Protein 4	Protein Coding	45	GC02P203867	51.13	https://www.genecards.org/cgi-bin/carddisp.pl?gene=CTLA4
PPP1R3A	Protein Phosphatase 1 Regulatory Subunit 3A	Protein Coding	42	GC07M113876	50.41	https://www.genecards.org/cgi-bin/carddisp.pl?gene=PPP1R3A
BSCL2	BSCL2 Lipid Droplet Biogenesis Associated, Seipin	Protein Coding	42	GC11M063438	49.91	https://www.genecards.org/cgi-bin/carddisp.pl?gene=BSCL2
CAPN10	Calpain 10	Protein Coding	41	GC02P240586	49.9	https://www.genecards.org/cgi-bin/carddisp.pl?gene=CAPN10
CCL2	C-C Motif Chemokine Ligand 2	Protein Coding	48	GC17P034255	49.67	https://www.genecards.org/cgi-bin/carddisp.pl?gene=CCL2
NOS3	Nitric Oxide Synthase 3	Protein Coding	51	GC07P150990	49.65	https://www.genecards.org/cgi-bin/carddisp.pl?gene=NOS3
CEL	Carboxyl Ester Lipase	Protein Coding	46	GC09P133061	49.36	https://www.genecards.org/cgi-bin/carddisp.pl?gene=CEL
ENPP1	Ectonucleotide Pyrophosphatase/Phosphodiesterase 1	Protein Coding	47	GC06P131808	48.67	https://www.genecards.org/cgi-bin/carddisp.pl?gene=ENPP1
CAT	Catalase	Protein Coding	50	GC11P034460	48.61	https://www.genecards.org/cgi-bin/carddisp.pl?gene=CAT
MC4R	Melanocortin 4 Receptor	Protein Coding	45	GC18M060371	48.57	https://www.genecards.org/cgi-bin/carddisp.pl?gene=MC4R
MTNR1B	Melatonin Receptor 1B	Protein Coding	46	GC11P092969	48.54	https://www.genecards.org/cgi-bin/carddisp.pl?gene=MTNR1B
PTPN22	Protein Tyrosine Phosphatase Non-Receptor Type 22	Protein Coding	46	GC01M113813	48.35	https://www.genecards.org/cgi-bin/carddisp.pl?gene=PTPN22
PLIN1	Perilipin 1	Protein Coding	44	GC15M089664	48.28	https://www.genecards.org/cgi-bin/carddisp.pl?gene=PLIN1
EIF2AK3	Eukaryotic Translation Initiation Factor 2 Alpha Kinase 3	Protein Coding	48	GC02M088637	47.17	https://www.genecards.org/cgi-bin/carddisp.pl?gene=EIF2AK3
SOD2	Superoxide Dismutase 2	Protein Coding	51	GC06M159669	47.07	https://www.genecards.org/cgi-bin/carddisp.pl?gene=SOD2
AKT1	AKT Serine/Threonine Kinase 1	Protein Coding	54	GC14M104769	46.81	https://www.genecards.org/cgi-bin/carddisp.pl?gene=AKT1
AGPAT2	1-Acylglycerol-3-Phosphate O-Acyltransferase 2	Protein Coding	45	GC09M136673	46.27	https://www.genecards.org/cgi-bin/carddisp.pl?gene=AGPAT2
IL2RA	Interleukin 2 Receptor Subunit Alpha	Protein Coding	50	GC10M006010	45.56	https://www.genecards.org/cgi-bin/carddisp.pl?gene=IL2RA
MT-TL1	Mitochondrially Encoded TRNA-Leu (UUA/G) 1	RNA Gene	15	GCMTP003232	45.43	https://www.genecards.org/cgi-bin/carddisp.pl?gene=MT-TL1
POMC	Proopiomelanocortin	Protein Coding	48	GC02M025160	45.13	https://www.genecards.org/cgi-bin/carddisp.pl?gene=POMC
HLA-DRB1	Major Histocompatibility Complex, Class II, DR Beta 1	Protein Coding	46	GC06M032578	44.99	https://www.genecards.org/cgi-bin/carddisp.pl?gene=HLA-DRB1
NEUROG3	Neurogenin 3	Protein Coding	41	GC10M069571	44.78	https://www.genecards.org/cgi-bin/carddisp.pl?gene=NEUROG3
STAT3	Signal Transducer And Activator Of Transcription 3	Protein Coding	52	GC17M042313	44.74	https://www.genecards.org/cgi-bin/carddisp.pl?gene=STAT3
HLA-DQB1	Major Histocompatibility Complex, Class II, DQ Beta 1	Protein Coding	44	GC06M032804	44.19	https://www.genecards.org/cgi-bin/carddisp.pl?gene=HLA-DQB1
APOE	Apolipoprotein E	Protein Coding	50	GC19P044906	43.9	https://www.genecards.org/cgi-bin/carddisp.pl?gene=APOE
APOA1	Apolipoprotein A1	Protein Coding	48	GC11M116835	43.86	https://www.genecards.org/cgi-bin/carddisp.pl?gene=APOA1
LIPC	Lipase C, Hepatic Type	Protein Coding	44	GC15P058410	43.56	https://www.genecards.org/cgi-bin/carddisp.pl?gene=LIPC
ADRB3	Adrenoceptor Beta 3	Protein Coding	45	GC08M037962	42.87	https://www.genecards.org/cgi-bin/carddisp.pl?gene=ADRB3
MAPK8IP1	Mitogen-Activated Protein Kinase 8 Interacting Protein 1	Protein Coding	45	GC11P045988	42.62	https://www.genecards.org/cgi-bin/carddisp.pl?gene=MAPK8IP1
ALB	Albumin	Protein Coding	50	GC04P073397	42.34	https://www.genecards.org/cgi-bin/carddisp.pl?gene=ALB
PIK3R1	Phosphoinositide-3-Kinase Regulatory Subunit 1	Protein Coding	51	GC05P068215	41.62	https://www.genecards.org/cgi-bin/carddisp.pl?gene=PIK3R1
GATA6	GATA Binding Protein 6	Protein Coding	47	GC18P022169	41.34	https://www.genecards.org/cgi-bin/carddisp.pl?gene=GATA6
SLC2A1	Solute Carrier Family 2 Member 1	Protein Coding	52	GC01M042925	41.25	https://www.genecards.org/cgi-bin/carddisp.pl?gene=SLC2A1
MT-ND1	Mitochondrially Encoded NADH:Ubiquinone Oxidoreductase Core Subunit 1	Protein Coding	32	GCMTP003309	41.15	https://www.genecards.org/cgi-bin/carddisp.pl?gene=MT-ND1
PLAGL1	PLAG1 Like Zinc Finger 1	Protein Coding	43	GC06M143940	40.96	https://www.genecards.org/cgi-bin/carddisp.pl?gene=PLAGL1
GCGR	Glucagon Receptor	Protein Coding	47	GC17P081804	40.93	https://www.genecards.org/cgi-bin/carddisp.pl?gene=GCGR
LIPE	Lipase E, Hormone Sensitive Type	Protein Coding	47	GC19M042401	40.77	https://www.genecards.org/cgi-bin/carddisp.pl?gene=LIPE
INS-IGF2	INS-IGF2 Readthrough	Protein Coding	27	GC11M002187	40.67	https://www.genecards.org/cgi-bin/carddisp.pl?gene=INS-IGF2
SLC5A2	Solute Carrier Family 5 Member 2	Protein Coding	47	GC16P031580	40.51	https://www.genecards.org/cgi-bin/carddisp.pl?gene=SLC5A2
GCG	Glucagon	Protein Coding	41	GC02M162142	40.35	https://www.genecards.org/cgi-bin/carddisp.pl?gene=GCG
LPL	Lipoprotein Lipase	Protein Coding	49	GC08P019901	40.18	https://www.genecards.org/cgi-bin/carddisp.pl?gene=LPL
TBC1D4	TBC1 Domain Family Member 4	Protein Coding	44	GC13M075284	40.07	https://www.genecards.org/cgi-bin/carddisp.pl?gene=TBC1D4
AIRE	Autoimmune Regulator	Protein Coding	44	GC21P044285	39.74	https://www.genecards.org/cgi-bin/carddisp.pl?gene=AIRE
WRN	WRN RecQ Like Helicase	Protein Coding	45	GC08P031033	39.67	https://www.genecards.org/cgi-bin/carddisp.pl?gene=WRN
TNF	Tumor Necrosis Factor	Protein Coding	51	GC06P047305	39.38	https://www.genecards.org/cgi-bin/carddisp.pl?gene=TNF
CP	Ceruloplasmin	Protein Coding	47	GC03M149162	38.98	https://www.genecards.org/cgi-bin/carddisp.pl?gene=CP
AGER	Advanced Glycosylation End-Product Specific Receptor	Protein Coding	44	GC06M032180	38.91	https://www.genecards.org/cgi-bin/carddisp.pl?gene=AGER
EPO	Erythropoietin	Protein Coding	41	GC07P100720	38.69	https://www.genecards.org/cgi-bin/carddisp.pl?gene=EPO
IL1RN	Interleukin 1 Receptor Antagonist	Protein Coding	48	GC02P115307	38.18	https://www.genecards.org/cgi-bin/carddisp.pl?gene=IL1RN
ADRB2	Adrenoceptor Beta 2	Protein Coding	48	GC05P148825	38.18	https://www.genecards.org/cgi-bin/carddisp.pl?gene=ADRB2
MIR21	MicroRNA 21	RNA Gene	24	GC17P059841	38.12	https://www.genecards.org/cgi-bin/carddisp.pl?gene=MIR21
TP53	Tumor Protein P53	Protein Coding	54	GC17M007661	38.05	https://www.genecards.org/cgi-bin/carddisp.pl?gene=TP53
DNAJC3	DnaJ Heat Shock Protein Family (Hsp40) Member C3	Protein Coding	40	GC13P095677	37.96	https://www.genecards.org/cgi-bin/carddisp.pl?gene=DNAJC3
SUMO4	Small Ubiquitin Like Modifier 4	Protein Coding	38	GC06P149401	37.81	https://www.genecards.org/cgi-bin/carddisp.pl?gene=SUMO4
PTPN1	Protein Tyrosine Phosphatase Non-Receptor Type 1	Protein Coding	51	GC20P050510	37.78	https://www.genecards.org/cgi-bin/carddisp.pl?gene=PTPN1
UCP3	Uncoupling Protein 3	Protein Coding	43	GC11M074000	37.69	https://www.genecards.org/cgi-bin/carddisp.pl?gene=UCP3
GHR	Growth Hormone Receptor	Protein Coding	47	GC05P042429	37.61	https://www.genecards.org/cgi-bin/carddisp.pl?gene=GHR
GHRL	Ghrelin And Obestatin Prepropeptide	Protein Coding	43	GC03M010285	37.42	https://www.genecards.org/cgi-bin/carddisp.pl?gene=GHRL
HLA-DQA1	Major Histocompatibility Complex, Class II, DQ Alpha 1	Protein Coding	42	GC06P047340	37.06	https://www.genecards.org/cgi-bin/carddisp.pl?gene=HLA-DQA1
PTPRN	Protein Tyrosine Phosphatase Receptor Type N	Protein Coding	44	GC02M219289	36.98	https://www.genecards.org/cgi-bin/carddisp.pl?gene=PTPRN
IFIH1	Interferon Induced With Helicase C Domain 1	Protein Coding	47	GC02M162267	36.97	https://www.genecards.org/cgi-bin/carddisp.pl?gene=IFIH1
RFX6	Regulatory Factor X6	Protein Coding	41	GC06P116877	36.89	https://www.genecards.org/cgi-bin/carddisp.pl?gene=RFX6
STAT1	Signal Transducer And Activator Of Transcription 1	Protein Coding	53	GC02M190908	36.82	https://www.genecards.org/cgi-bin/carddisp.pl?gene=STAT1
CDKN2A	Cyclin Dependent Kinase Inhibitor 2A	Protein Coding	51	GC09M021967	36.5	https://www.genecards.org/cgi-bin/carddisp.pl?gene=CDKN2A
GPD2	Glycerol-3-Phosphate Dehydrogenase 2	Protein Coding	46	GC02P156435	36.21	https://www.genecards.org/cgi-bin/carddisp.pl?gene=GPD2
GAD2	Glutamate Decarboxylase 2	Protein Coding	46	GC10P026216	36.2	https://www.genecards.org/cgi-bin/carddisp.pl?gene=GAD2
CRP	C-Reactive Protein	Protein Coding	46	GC01M159716	35.93	https://www.genecards.org/cgi-bin/carddisp.pl?gene=CRP
IAPP	Islet Amyloid Polypeptide	Protein Coding	40	GC12P021354	35.64	https://www.genecards.org/cgi-bin/carddisp.pl?gene=IAPP
AKR1B1	Aldo-Keto Reductase Family 1 Member B	Protein Coding	47	GC07M134442	35.54	https://www.genecards.org/cgi-bin/carddisp.pl?gene=AKR1B1
GNAS	GNAS Complex Locus	Protein Coding	50	GC20P058839	35.39	https://www.genecards.org/cgi-bin/carddisp.pl?gene=GNAS
MT-TE	Mitochondrially Encoded TRNA-Glu (GAA/G)	RNA Gene	12	GCMTM014676	35.19	https://www.genecards.org/cgi-bin/carddisp.pl?gene=MT-TE
APOA5	Apolipoprotein A5	Protein Coding	44	GC11M116789	35.03	https://www.genecards.org/cgi-bin/carddisp.pl?gene=APOA5
IGF1R	Insulin Like Growth Factor 1 Receptor	Protein Coding	54	GC15P098648	34.96	https://www.genecards.org/cgi-bin/carddisp.pl?gene=IGF1R
CTNNB1	Catenin Beta 1	Protein Coding	53	GC03P041236	34.7	https://www.genecards.org/cgi-bin/carddisp.pl?gene=CTNNB1
UMOD	Uromodulin	Protein Coding	41	GC16M020344	34.62	https://www.genecards.org/cgi-bin/carddisp.pl?gene=UMOD
HRAS	HRas Proto-Oncogene, GTPase	Protein Coding	52	GC11M000635	34.39	https://www.genecards.org/cgi-bin/carddisp.pl?gene=HRAS
TGFB1	Transforming Growth Factor Beta 1	Protein Coding	52	GC19M041301	33.99	https://www.genecards.org/cgi-bin/carddisp.pl?gene=TGFB1
ATM	ATM Serine/Threonine Kinase	Protein Coding	54	GC11P108222	33.78	https://www.genecards.org/cgi-bin/carddisp.pl?gene=ATM
HK1	Hexokinase 1	Protein Coding	51	GC10P069269	33.71	https://www.genecards.org/cgi-bin/carddisp.pl?gene=HK1
TH	Tyrosine Hydroxylase	Protein Coding	51	GC11M002163	33.36	https://www.genecards.org/cgi-bin/carddisp.pl?gene=TH
CDKAL1	CDK5 Regulatory Subunit Associated Protein 1 Like 1	Protein Coding	39	GC06P020534	33.35	https://www.genecards.org/cgi-bin/carddisp.pl?gene=CDKAL1
FOXC2	Forkhead Box C2	Protein Coding	44	GC16P086567	32.77	https://www.genecards.org/cgi-bin/carddisp.pl?gene=FOXC2
FN1	Fibronectin 1	Protein Coding	50	GC02M215360	32.72	https://www.genecards.org/cgi-bin/carddisp.pl?gene=FN1
DMPK	DM1 Protein Kinase	Protein Coding	48	GC19M045769	32.58	https://www.genecards.org/cgi-bin/carddisp.pl?gene=DMPK
PIK3CA	Phosphatidylinositol-4,5-Bisphosphate 3-Kinase Catalytic Subunit Alpha	Protein Coding	52	GC03P179148	32.55	https://www.genecards.org/cgi-bin/carddisp.pl?gene=PIK3CA
LOC101927318	Uncharacterized LOC101927318	RNA Gene	10	GC12M049951	32.5	https://www.genecards.org/cgi-bin/carddisp.pl?gene=LOC101927318
CCR5	C-C Motif Chemokine Receptor 5	Protein Coding	46	GC03P046383	32.48	https://www.genecards.org/cgi-bin/carddisp.pl?gene=CCR5
G6PC	Glucose-6-Phosphatase Catalytic Subunit	Protein Coding	44	GC17P042900	32.33	https://www.genecards.org/cgi-bin/carddisp.pl?gene=G6PC
MAFA	MAF BZIP Transcription Factor A	Protein Coding	41	GC08M143419	32.3	https://www.genecards.org/cgi-bin/carddisp.pl?gene=MAFA
PNPLA2	Patatin Like Phospholipase Domain Containing 2	Protein Coding	44	GC11P000896	32.11	https://www.genecards.org/cgi-bin/carddisp.pl?gene=PNPLA2
HLA-DPB1	Major Histocompatibility Complex, Class II, DP Beta 1	Protein Coding	43	GC06P047346	31.88	https://www.genecards.org/cgi-bin/carddisp.pl?gene=HLA-DPB1
HMGA1	High Mobility Group AT-Hook 1	Protein Coding	46	GC06P047417	31.77	https://www.genecards.org/cgi-bin/carddisp.pl?gene=HMGA1
HYMAI	Hydatidiform Mole Associated And Imprinted	RNA Gene	21	GC06M144002	31.63	https://www.genecards.org/cgi-bin/carddisp.pl?gene=HYMAI
PCBD1	Pterin-4 Alpha-Carbinolamine Dehydratase 1	Protein Coding	45	GC10M070882	31.6	https://www.genecards.org/cgi-bin/carddisp.pl?gene=PCBD1
GAD1	Glutamate Decarboxylase 1	Protein Coding	51	GC02P170813	31.55	https://www.genecards.org/cgi-bin/carddisp.pl?gene=GAD1
ABCA1	ATP Binding Cassette Subfamily A Member 1	Protein Coding	48	GC09M104781	31.35	https://www.genecards.org/cgi-bin/carddisp.pl?gene=ABCA1
DPP4	Dipeptidyl Peptidase 4	Protein Coding	50	GC02M161992	31.25	https://www.genecards.org/cgi-bin/carddisp.pl?gene=DPP4
APPL1	Adaptor Protein, Phosphotyrosine Interacting With PH Domain And Leucine Zipper 1	Protein Coding	45	GC03P057227	30.86	https://www.genecards.org/cgi-bin/carddisp.pl?gene=APPL1
CNBP	CCHC-Type Zinc Finger Nucleic Acid Binding Protein	Protein Coding	41	GC03M129167	30.84	https://www.genecards.org/cgi-bin/carddisp.pl?gene=CNBP
SPINK1	Serine Peptidase Inhibitor Kazal Type 1	Protein Coding	43	GC05M147825	30.8	https://www.genecards.org/cgi-bin/carddisp.pl?gene=SPINK1
TLR5	Toll Like Receptor 5	Protein Coding	47	GC01M223109	30.55	https://www.genecards.org/cgi-bin/carddisp.pl?gene=TLR5
MIR146A	MicroRNA 146a	RNA Gene	22	GC05P160485	30.16	https://www.genecards.org/cgi-bin/carddisp.pl?gene=MIR146A
TKT	Transketolase	Protein Coding	46	GC03M053224	30.12	https://www.genecards.org/cgi-bin/carddisp.pl?gene=TKT
SERPINE1	Serpin Family E Member 1	Protein Coding	50	GC07P101127	30.1	https://www.genecards.org/cgi-bin/carddisp.pl?gene=SERPINE1
ICAM1	Intercellular Adhesion Molecule 1	Protein Coding	50	GC19P010270	29.88	https://www.genecards.org/cgi-bin/carddisp.pl?gene=ICAM1
LDLR	Low Density Lipoprotein Receptor	Protein Coding	49	GC19P011061	29.82	https://www.genecards.org/cgi-bin/carddisp.pl?gene=LDLR
APOB	Apolipoprotein B	Protein Coding	45	GC02M020956	29.23	https://www.genecards.org/cgi-bin/carddisp.pl?gene=APOB
SLC12A3	Solute Carrier Family 12 Member 3	Protein Coding	47	GC16P056865	29.11	https://www.genecards.org/cgi-bin/carddisp.pl?gene=SLC12A3
AGTR1	Angiotensin II Receptor Type 1	Protein Coding	51	GC03P148697	29.07	https://www.genecards.org/cgi-bin/carddisp.pl?gene=AGTR1
IL1B	Interleukin 1 Beta	Protein Coding	48	GC02M112829	28.99	https://www.genecards.org/cgi-bin/carddisp.pl?gene=IL1B
CASR	Calcium Sensing Receptor	Protein Coding	50	GC03P122183	28.89	https://www.genecards.org/cgi-bin/carddisp.pl?gene=CASR
FTO	FTO Alpha-Ketoglutarate Dependent Dioxygenase	Protein Coding	44	GC16P053737	28.88	https://www.genecards.org/cgi-bin/carddisp.pl?gene=FTO
MIR17	MicroRNA 17	RNA Gene	21	GC13P091350	28.84	https://www.genecards.org/cgi-bin/carddisp.pl?gene=MIR17
MMP2	Matrix Metallopeptidase 2	Protein Coding	53	GC16P055390	28.83	https://www.genecards.org/cgi-bin/carddisp.pl?gene=MMP2
RRAD	RRAD, Ras Related Glycolysis Inhibitor And Calcium Channel Regulator	Protein Coding	39	GC16M066925	28.79	https://www.genecards.org/cgi-bin/carddisp.pl?gene=RRAD
FLT1	Fms Related Receptor Tyrosine Kinase 1	Protein Coding	51	GC13M028300	28.16	https://www.genecards.org/cgi-bin/carddisp.pl?gene=FLT1
VCAM1	Vascular Cell Adhesion Molecule 1	Protein Coding	45	GC01P100719	27.98	https://www.genecards.org/cgi-bin/carddisp.pl?gene=VCAM1
MLXIPL	MLX Interacting Protein Like	Protein Coding	41	GC07M073593	27.98	https://www.genecards.org/cgi-bin/carddisp.pl?gene=MLXIPL
FOS	Fos Proto-Oncogene, AP-1 Transcription Factor Subunit	Protein Coding	50	GC14P075278	27.96	https://www.genecards.org/cgi-bin/carddisp.pl?gene=FOS
AGT	Angiotensinogen	Protein Coding	49	GC01M230702	27.82	https://www.genecards.org/cgi-bin/carddisp.pl?gene=AGT
CIDEC	Cell Death Inducing DFFA Like Effector C	Protein Coding	41	GC03M009866	27.75	https://www.genecards.org/cgi-bin/carddisp.pl?gene=CIDEC
CLCNKB	Chloride Voltage-Gated Channel Kb	Protein Coding	44	GC01P016043	27.7	https://www.genecards.org/cgi-bin/carddisp.pl?gene=CLCNKB
MIR140	MicroRNA 140	RNA Gene	22	GC16P069934	27.46	https://www.genecards.org/cgi-bin/carddisp.pl?gene=MIR140
IDDM4	Insulin Dependent Diabetes Mellitus 4	Genetic Locus	4	GC11U990066	27.4	https://www.genecards.org/cgi-bin/carddisp.pl?gene=IDDM4
IDDM7	Insulin Dependent Diabetes Mellitus 7	Genetic Locus	3	GC02U990053	27.3	https://www.genecards.org/cgi-bin/carddisp.pl?gene=IDDM7
IDDM8	Insulin Dependent Diabetes Mellitus 8	Genetic Locus	4	GC06U990066	27.29	https://www.genecards.org/cgi-bin/carddisp.pl?gene=IDDM8
CAVIN1	Caveolae Associated Protein 1	Protein Coding	32	GC17M042404	27.19	https://www.genecards.org/cgi-bin/carddisp.pl?gene=CAVIN1
RHO	Rhodopsin	Protein Coding	47	GC03P130619	27.13	https://www.genecards.org/cgi-bin/carddisp.pl?gene=RHO
MEN1	Menin 1	Protein Coding	46	GC11M064803	27.04	https://www.genecards.org/cgi-bin/carddisp.pl?gene=MEN1
MEG3	Maternally Expressed 3	RNA Gene	29	GC14P104771	26.99	https://www.genecards.org/cgi-bin/carddisp.pl?gene=MEG3
IDDM11	Insulin Dependent Diabetes Mellitus 11	Genetic Locus	4	GC14U990028	26.94	https://www.genecards.org/cgi-bin/carddisp.pl?gene=IDDM11
IDDM13	Insulin Dependent Diabetes Mellitus 13	Genetic Locus	3	GC02U990055	26.82	https://www.genecards.org/cgi-bin/carddisp.pl?gene=IDDM13
IDDM3	Insulin Dependent Diabetes Mellitus 3	Genetic Locus	4	GC15U990027	26.81	https://www.genecards.org/cgi-bin/carddisp.pl?gene=IDDM3
PRKCB	Protein Kinase C Beta	Protein Coding	47	GC16P023892	26.77	https://www.genecards.org/cgi-bin/carddisp.pl?gene=PRKCB
GLP1R	Glucagon Like Peptide 1 Receptor	Protein Coding	46	GC06P039048	26.65	https://www.genecards.org/cgi-bin/carddisp.pl?gene=GLP1R
IGFBP1	Insulin Like Growth Factor Binding Protein 1	Protein Coding	43	GC07P046552	26.61	https://www.genecards.org/cgi-bin/carddisp.pl?gene=IGFBP1
IL10	Interleukin 10	Protein Coding	47	GC01M206767	26.49	https://www.genecards.org/cgi-bin/carddisp.pl?gene=IL10
REN	Renin	Protein Coding	48	GC01M204154	26.47	https://www.genecards.org/cgi-bin/carddisp.pl?gene=REN
CXCL8	C-X-C Motif Chemokine Ligand 8	Protein Coding	41	GC04P073740	26.43	https://www.genecards.org/cgi-bin/carddisp.pl?gene=CXCL8
NIDDM2	Non Insulin Dependent Diabetes Mellitus 2	Genetic Locus	4	GC12U990063	26.32	https://www.genecards.org/cgi-bin/carddisp.pl?gene=NIDDM2
CISD2	CDGSH Iron Sulfur Domain 2	Protein Coding	41	GC04P102868	26.32	https://www.genecards.org/cgi-bin/carddisp.pl?gene=CISD2
MTTP	Microsomal Triglyceride Transfer Protein	Protein Coding	44	GC04P099563	26.09	https://www.genecards.org/cgi-bin/carddisp.pl?gene=MTTP
IER3IP1	Immediate Early Response 3 Interacting Protein 1	Protein Coding	38	GC18M047152	26.04	https://www.genecards.org/cgi-bin/carddisp.pl?gene=IER3IP1
MIR483	MicroRNA 483	RNA Gene	18	GC11M002188	25.99	https://www.genecards.org/cgi-bin/carddisp.pl?gene=MIR483
RBP4	Retinol Binding Protein 4	Protein Coding	44	GC10M093591	25.81	https://www.genecards.org/cgi-bin/carddisp.pl?gene=RBP4
IGF2	Insulin Like Growth Factor 2	Protein Coding	48	GC11M002130	25.76	https://www.genecards.org/cgi-bin/carddisp.pl?gene=IGF2
IGFBP3	Insulin Like Growth Factor Binding Protein 3	Protein Coding	45	GC07M045912	25.75	https://www.genecards.org/cgi-bin/carddisp.pl?gene=IGFBP3
SST	Somatostatin	Protein Coding	42	GC03M187668	25.73	https://www.genecards.org/cgi-bin/carddisp.pl?gene=SST
SLC29A3	Solute Carrier Family 29 Member 3	Protein Coding	43	GC10P071320	25.67	https://www.genecards.org/cgi-bin/carddisp.pl?gene=SLC29A3
MT-ND4	Mitochondrially Encoded NADH:Ubiquinone Oxidoreductase Core Subunit 4	Protein Coding	31	GCMTP010762	25.66	https://www.genecards.org/cgi-bin/carddisp.pl?gene=MT-ND4
EDN1	Endothelin 1	Protein Coding	47	GC06P012290	25.56	https://www.genecards.org/cgi-bin/carddisp.pl?gene=EDN1
MT-TK	Mitochondrially Encoded TRNA-Lys (AAA/G)	RNA Gene	14	GCMTP008297	25.51	https://www.genecards.org/cgi-bin/carddisp.pl?gene=MT-TK
KCNQ1	Potassium Voltage-Gated Channel Subfamily Q Member 1	Protein Coding	49	GC11P002444	25.5	https://www.genecards.org/cgi-bin/carddisp.pl?gene=KCNQ1
NR0B2	Nuclear Receptor Subfamily 0 Group B Member 2	Protein Coding	43	GC01M026922	25.41	https://www.genecards.org/cgi-bin/carddisp.pl?gene=NR0B2
CAPN5	Calpain 5	Protein Coding	43	GC11P077066	25.38	https://www.genecards.org/cgi-bin/carddisp.pl?gene=CAPN5
PPARA	Peroxisome Proliferator Activated Receptor Alpha	Protein Coding	45	GC22P046150	25.37	https://www.genecards.org/cgi-bin/carddisp.pl?gene=PPARA
CDKN3	Cyclin Dependent Kinase Inhibitor 3	Protein Coding	42	GC14P054398	25.28	https://www.genecards.org/cgi-bin/carddisp.pl?gene=CDKN3
NIDDM3	Noninsulin-Dependent Diabetes Mellitus 3	Genetic Locus	2	GC20U990048	25.12	https://www.genecards.org/cgi-bin/carddisp.pl?gene=NIDDM3
CELA2A	Chymotrypsin Like Elastase 2A	Protein Coding	39	GC01P015456	24.85	https://www.genecards.org/cgi-bin/carddisp.pl?gene=CELA2A
STK11	Serine/Threonine Kinase 11	Protein Coding	49	GC19P001177	24.77	https://www.genecards.org/cgi-bin/carddisp.pl?gene=STK11
TLR4	Toll Like Receptor 4	Protein Coding	51	GC09P117704	24.76	https://www.genecards.org/cgi-bin/carddisp.pl?gene=TLR4
HBB	Hemoglobin Subunit Beta	Protein Coding	45	GC11M005352	24.58	https://www.genecards.org/cgi-bin/carddisp.pl?gene=HBB
AGRP	Agouti Related Neuropeptide	Protein Coding	43	GC16M067482	24.57	https://www.genecards.org/cgi-bin/carddisp.pl?gene=AGRP
SOD1	Superoxide Dismutase 1	Protein Coding	51	GC21P031659	24.57	https://www.genecards.org/cgi-bin/carddisp.pl?gene=SOD1
NIDDM4	Diabetes Mellitus, Noninsulin-Dependent	Genetic Locus	2	GC05U901023	24.56	https://www.genecards.org/cgi-bin/carddisp.pl?gene=NIDDM4
UCP1	Uncoupling Protein 1	Protein Coding	44	GC04M140559	24.44	https://www.genecards.org/cgi-bin/carddisp.pl?gene=UCP1
MIR29A	MicroRNA 29a	RNA Gene	21	GC07M130876	24.33	https://www.genecards.org/cgi-bin/carddisp.pl?gene=MIR29A
VDR	Vitamin D Receptor	Protein Coding	51	GC12M047841	24.29	https://www.genecards.org/cgi-bin/carddisp.pl?gene=VDR
UCP2	Uncoupling Protein 2	Protein Coding	45	GC11M073974	24.19	https://www.genecards.org/cgi-bin/carddisp.pl?gene=UCP2
NAMPT	Nicotinamide Phosphoribosyltransferase	Protein Coding	48	GC07M106248	24.16	https://www.genecards.org/cgi-bin/carddisp.pl?gene=NAMPT
MIR181A1	MicroRNA 181a-1	RNA Gene	18	GC01M198860	24.15	https://www.genecards.org/cgi-bin/carddisp.pl?gene=MIR181A1
GCKR	Glucokinase Regulator	Protein Coding	40	GC02P027496	24.14	https://www.genecards.org/cgi-bin/carddisp.pl?gene=GCKR
PLA2G6	Phospholipase A2 Group VI	Protein Coding	47	GC22M046185	24.08	https://www.genecards.org/cgi-bin/carddisp.pl?gene=PLA2G6
CETP	Cholesteryl Ester Transfer Protein	Protein Coding	46	GC16P056961	24.06	https://www.genecards.org/cgi-bin/carddisp.pl?gene=CETP
AOC3	Amine Oxidase Copper Containing 3	Protein Coding	44	GC17P042851	23.98	https://www.genecards.org/cgi-bin/carddisp.pl?gene=AOC3
CAV1	Caveolin 1	Protein Coding	48	GC07P116524	23.95	https://www.genecards.org/cgi-bin/carddisp.pl?gene=CAV1
MIR127	MicroRNA 127	RNA Gene	20	GC14P104580	23.91	https://www.genecards.org/cgi-bin/carddisp.pl?gene=MIR127
CPT2	Carnitine Palmitoyltransferase 2	Protein Coding	48	GC01P053196	23.86	https://www.genecards.org/cgi-bin/carddisp.pl?gene=CPT2
SHBG	Sex Hormone Binding Globulin	Protein Coding	40	GC17P007613	23.86	https://www.genecards.org/cgi-bin/carddisp.pl?gene=SHBG
BBS2	Bardet-Biedl Syndrome 2	Protein Coding	41	GC16M056467	23.77	https://www.genecards.org/cgi-bin/carddisp.pl?gene=BBS2
FXN	Frataxin	Protein Coding	46	GC09P069035	23.75	https://www.genecards.org/cgi-bin/carddisp.pl?gene=FXN
MIR29C	MicroRNA 29c	RNA Gene	18	GC01M207802	23.56	https://www.genecards.org/cgi-bin/carddisp.pl?gene=MIR29C
HBA1	Hemoglobin Subunit Alpha 1	Protein Coding	42	GC16P001370	23.45	https://www.genecards.org/cgi-bin/carddisp.pl?gene=HBA1
IL18	Interleukin 18	Protein Coding	44	GC11M112143	23.39	https://www.genecards.org/cgi-bin/carddisp.pl?gene=IL18
SAG	S-Antigen Visual Arrestin	Protein Coding	44	GC02P233311	23.38	https://www.genecards.org/cgi-bin/carddisp.pl?gene=SAG
ICA1	Islet Cell Autoantigen 1	Protein Coding	40	GC07M008119	23.38	https://www.genecards.org/cgi-bin/carddisp.pl?gene=ICA1
TSC1	TSC Complex Subunit 1	Protein Coding	48	GC09M132891	23.3	https://www.genecards.org/cgi-bin/carddisp.pl?gene=TSC1
MEF2A	Myocyte Enhancer Factor 2A	Protein Coding	47	GC15P099565	23.22	https://www.genecards.org/cgi-bin/carddisp.pl?gene=MEF2A
GH1	Growth Hormone 1	Protein Coding	44	GC17M063917	23.14	https://www.genecards.org/cgi-bin/carddisp.pl?gene=GH1
SELE	Selectin E	Protein Coding	44	GC01M169722	23.11	https://www.genecards.org/cgi-bin/carddisp.pl?gene=SELE
ITPR3	Inositol 1,4,5-Trisphosphate Receptor Type 3	Protein Coding	45	GC06P033620	23.07	https://www.genecards.org/cgi-bin/carddisp.pl?gene=ITPR3
IDDM17	Insulin Dependent Diabetes Mellitus 17	Genetic Locus	3	GC10U990068	23.06	https://www.genecards.org/cgi-bin/carddisp.pl?gene=IDDM17
IDDM6	Insulin Dependent Diabetes Mellitus 6	Genetic Locus	4	GC18U990019	23.05	https://www.genecards.org/cgi-bin/carddisp.pl?gene=IDDM6
HHEX	Hematopoietically Expressed Homeobox	Protein Coding	42	GC10P092689	23.03	https://www.genecards.org/cgi-bin/carddisp.pl?gene=HHEX
IDDM15	Insulin Dependent Diabetes Mellitus 15	Genetic Locus	3	GC06U990067	22.91	https://www.genecards.org/cgi-bin/carddisp.pl?gene=IDDM15
MTHFR	Methylenetetrahydrofolate Reductase	Protein Coding	47	GC01M011785	22.88	https://www.genecards.org/cgi-bin/carddisp.pl?gene=MTHFR
TSC2	TSC Complex Subunit 2	Protein Coding	50	GC16P002436	22.87	https://www.genecards.org/cgi-bin/carddisp.pl?gene=TSC2
GGT1	Gamma-Glutamyltransferase 1	Protein Coding	46	GC22P024927	22.84	https://www.genecards.org/cgi-bin/carddisp.pl?gene=GGT1
PTPRN2	Protein Tyrosine Phosphatase Receptor Type N2	Protein Coding	44	GC07M157539	22.84	https://www.genecards.org/cgi-bin/carddisp.pl?gene=PTPRN2
LPA	Lipoprotein(A)	Protein Coding	41	GC06M160531	22.83	https://www.genecards.org/cgi-bin/carddisp.pl?gene=LPA
LTA	Lymphotoxin Alpha	Protein Coding	42	GC06P047303	22.77	https://www.genecards.org/cgi-bin/carddisp.pl?gene=LTA
AR	Androgen Receptor	Protein Coding	53	GC0XP067544	22.76	https://www.genecards.org/cgi-bin/carddisp.pl?gene=AR
CST3	Cystatin C	Protein Coding	44	GC20M023608	22.72	https://www.genecards.org/cgi-bin/carddisp.pl?gene=CST3
GYG1	Glycogenin 1	Protein Coding	45	GC03P148991	22.71	https://www.genecards.org/cgi-bin/carddisp.pl?gene=GYG1
BMP6	Bone Morphogenetic Protein 6	Protein Coding	43	GC06P007726	22.62	https://www.genecards.org/cgi-bin/carddisp.pl?gene=BMP6
ST3GAL4	ST3 Beta-Galactoside Alpha-2,3-Sialyltransferase 4	Protein Coding	41	GC11P126355	22.54	https://www.genecards.org/cgi-bin/carddisp.pl?gene=ST3GAL4
IL4	Interleukin 4	Protein Coding	46	GC05P132673	22.54	https://www.genecards.org/cgi-bin/carddisp.pl?gene=IL4
MMP9	Matrix Metallopeptidase 9	Protein Coding	52	GC20P046008	22.48	https://www.genecards.org/cgi-bin/carddisp.pl?gene=MMP9
ZMPSTE24	Zinc Metallopeptidase STE24	Protein Coding	43	GC01P040258	22.47	https://www.genecards.org/cgi-bin/carddisp.pl?gene=ZMPSTE24
IGFBP2	Insulin Like Growth Factor Binding Protein 2	Protein Coding	43	GC02P216632	22.42	https://www.genecards.org/cgi-bin/carddisp.pl?gene=IGFBP2
HAMP	Hepcidin Antimicrobial Peptide	Protein Coding	44	GC19P038216	22.25	https://www.genecards.org/cgi-bin/carddisp.pl?gene=HAMP
BGLAP	Bone Gamma-Carboxyglutamate Protein	Protein Coding	40	GC01P156242	22.22	https://www.genecards.org/cgi-bin/carddisp.pl?gene=BGLAP
F2	Coagulation Factor II, Thrombin	Protein Coding	48	GC11P046720	22.19	https://www.genecards.org/cgi-bin/carddisp.pl?gene=F2
MAPK8	Mitogen-Activated Protein Kinase 8	Protein Coding	50	GC10P048306	22.17	https://www.genecards.org/cgi-bin/carddisp.pl?gene=MAPK8
MIR657	MicroRNA 657	RNA Gene	16	GC17M081125	22.15	https://www.genecards.org/cgi-bin/carddisp.pl?gene=MIR657
PIK3CG	Phosphatidylinositol-4,5-Bisphosphate 3-Kinase Catalytic Subunit Gamma	Protein Coding	48	GC07P106865	22.14	https://www.genecards.org/cgi-bin/carddisp.pl?gene=PIK3CG
IDDM23	Diabetes Mellitus, Insulin-Dependent, 23	Genetic Locus	2	GC04U901034	22.14	https://www.genecards.org/cgi-bin/carddisp.pl?gene=IDDM23
IDDM24	Diabetes Mellitus, Insulin-Dependent, 24	Genetic Locus	2	GC10U901219	22.14	https://www.genecards.org/cgi-bin/carddisp.pl?gene=IDDM24
CCN2	Cellular Communication Network Factor 2	Protein Coding	39	GC06M131948	22.08	https://www.genecards.org/cgi-bin/carddisp.pl?gene=CCN2
PRMT7	Protein Arginine Methyltransferase 7	Protein Coding	44	GC16P068339	21.96	https://www.genecards.org/cgi-bin/carddisp.pl?gene=PRMT7
IDDM18	Insulin Dependent Diabetes Mellitus 18	Genetic Locus	3	GC05U900019	21.82	https://www.genecards.org/cgi-bin/carddisp.pl?gene=IDDM18
APOC3	Apolipoprotein C3	Protein Coding	43	GC11P116829	21.71	https://www.genecards.org/cgi-bin/carddisp.pl?gene=APOC3
NPY	Neuropeptide Y	Protein Coding	45	GC07P024290	21.68	https://www.genecards.org/cgi-bin/carddisp.pl?gene=NPY
GPT	Glutamic--Pyruvic Transaminase	Protein Coding	41	GC08P144502	21.67	https://www.genecards.org/cgi-bin/carddisp.pl?gene=GPT
CPE	Carboxypeptidase E	Protein Coding	44	GC04P165361	21.54	https://www.genecards.org/cgi-bin/carddisp.pl?gene=CPE
C12orf43	Chromosome 12 Open Reading Frame 43	Protein Coding	33	GC12M121000	21.42	https://www.genecards.org/cgi-bin/carddisp.pl?gene=C12orf43
ACP1	Acid Phosphatase 1	Protein Coding	44	GC02P000254	21.41	https://www.genecards.org/cgi-bin/carddisp.pl?gene=ACP1
PVT1	Pvt1 Oncogene	RNA Gene	25	GC08P127804	21.37	https://www.genecards.org/cgi-bin/carddisp.pl?gene=PVT1
RBPJL	Recombination Signal Binding Protein For Immunoglobulin Kappa J Region Like	Protein Coding	36	GC20P045306	21.35	https://www.genecards.org/cgi-bin/carddisp.pl?gene=RBPJL
SOCS3	Suppressor Of Cytokine Signaling 3	Protein Coding	44	GC17M078356	21.32	https://www.genecards.org/cgi-bin/carddisp.pl?gene=SOCS3
PPARGC1A	PPARG Coactivator 1 Alpha	Protein Coding	46	GC04M023755	21.29	https://www.genecards.org/cgi-bin/carddisp.pl?gene=PPARGC1A
SOCS1	Suppressor Of Cytokine Signaling 1	Protein Coding	43	GC16M011255	21.21	https://www.genecards.org/cgi-bin/carddisp.pl?gene=SOCS1
MAPK14	Mitogen-Activated Protein Kinase 14	Protein Coding	51	GC06P047451	21.16	https://www.genecards.org/cgi-bin/carddisp.pl?gene=MAPK14
THBD	Thrombomodulin	Protein Coding	44	GC20M023026	21.08	https://www.genecards.org/cgi-bin/carddisp.pl?gene=THBD
RARRES2	Retinoic Acid Receptor Responder 2	Protein Coding	39	GC07M150333	21.03	https://www.genecards.org/cgi-bin/carddisp.pl?gene=RARRES2
TLR2	Toll Like Receptor 2	Protein Coding	51	GC04P153684	20.98	https://www.genecards.org/cgi-bin/carddisp.pl?gene=TLR2
HLA-DPA1	Major Histocompatibility Complex, Class II, DP Alpha 1	Protein Coding	40	GC06M033064	20.98	https://www.genecards.org/cgi-bin/carddisp.pl?gene=HLA-DPA1
SHH	Sonic Hedgehog Signaling Molecule	Protein Coding	50	GC07M155799	20.94	https://www.genecards.org/cgi-bin/carddisp.pl?gene=SHH
NFE2L2	Nuclear Factor, Erythroid 2 Like 2	Protein Coding	48	GC02M177227	20.93	https://www.genecards.org/cgi-bin/carddisp.pl?gene=NFE2L2
BBS1	Bardet-Biedl Syndrome 1	Protein Coding	38	GC11P066499	20.81	https://www.genecards.org/cgi-bin/carddisp.pl?gene=BBS1
IDE	Insulin Degrading Enzyme	Protein Coding	48	GC10M092451	20.79	https://www.genecards.org/cgi-bin/carddisp.pl?gene=IDE
XBP1	X-Box Binding Protein 1	Protein Coding	45	GC22M028794	20.75	https://www.genecards.org/cgi-bin/carddisp.pl?gene=XBP1
THADA	THADA Armadillo Repeat Containing	Protein Coding	37	GC02M043193	20.69	https://www.genecards.org/cgi-bin/carddisp.pl?gene=THADA
VWF	Von Willebrand Factor	Protein Coding	48	GC12M005917	20.63	https://www.genecards.org/cgi-bin/carddisp.pl?gene=VWF
HLA-A	Major Histocompatibility Complex, Class I, A	Protein Coding	46	GC06P047265	20.52	https://www.genecards.org/cgi-bin/carddisp.pl?gene=HLA-A
CXCL10	C-X-C Motif Chemokine Ligand 10	Protein Coding	44	GC04M076021	20.48	https://www.genecards.org/cgi-bin/carddisp.pl?gene=CXCL10
BMP2	Bone Morphogenetic Protein 2	Protein Coding	47	GC20P006696	20.45	https://www.genecards.org/cgi-bin/carddisp.pl?gene=BMP2
C3	Complement C3	Protein Coding	47	GC19M006677	20.34	https://www.genecards.org/cgi-bin/carddisp.pl?gene=C3
NOS2	Nitric Oxide Synthase 2	Protein Coding	49	GC17M027756	20.3	https://www.genecards.org/cgi-bin/carddisp.pl?gene=NOS2
MIR20A	MicroRNA 20a	RNA Gene	19	GC13P091434	20.29	https://www.genecards.org/cgi-bin/carddisp.pl?gene=MIR20A
CNR1	Cannabinoid Receptor 1	Protein Coding	46	GC06M088139	20.27	https://www.genecards.org/cgi-bin/carddisp.pl?gene=CNR1
SORD	Sorbitol Dehydrogenase	Protein Coding	45	GC15P045023	20.26	https://www.genecards.org/cgi-bin/carddisp.pl?gene=SORD
GAPDH	Glyceraldehyde-3-Phosphate Dehydrogenase	Protein Coding	48	GC12P008161	20.26	https://www.genecards.org/cgi-bin/carddisp.pl?gene=GAPDH
ADIPOR1	Adiponectin Receptor 1	Protein Coding	44	GC01M202940	20.21	https://www.genecards.org/cgi-bin/carddisp.pl?gene=ADIPOR1
MAPK1	Mitogen-Activated Protein Kinase 1	Protein Coding	51	GC22M021754	20.18	https://www.genecards.org/cgi-bin/carddisp.pl?gene=MAPK1
H2AC18	H2A Clustered Histone 18	Protein Coding	26	GC01M149961	20.15	https://www.genecards.org/cgi-bin/carddisp.pl?gene=H2AC18
SNRPN	Small Nuclear Ribonucleoprotein Polypeptide N	Protein Coding	44	GC15P024823	20.03	https://www.genecards.org/cgi-bin/carddisp.pl?gene=SNRPN
IFNG	Interferon Gamma	Protein Coding	48	GC12M068064	19.96	https://www.genecards.org/cgi-bin/carddisp.pl?gene=IFNG
NKX6-1	NK6 Homeobox 1	Protein Coding	41	GC04M084491	19.91	https://www.genecards.org/cgi-bin/carddisp.pl?gene=NKX6-1
MGAM	Maltase-Glucoamylase	Protein Coding	41	GC07P145052	19.9	https://www.genecards.org/cgi-bin/carddisp.pl?gene=MGAM
AMBP	Alpha-1-Microglobulin/Bikunin Precursor	Protein Coding	41	GC09M114060	19.89	https://www.genecards.org/cgi-bin/carddisp.pl?gene=AMBP
LHX1	LIM Homeobox 1	Protein Coding	42	GC17P036937	19.88	https://www.genecards.org/cgi-bin/carddisp.pl?gene=LHX1
COG2	Component Of Oligomeric Golgi Complex 2	Protein Coding	40	GC01P230642	19.84	https://www.genecards.org/cgi-bin/carddisp.pl?gene=COG2
IL2	Interleukin 2	Protein Coding	45	GC04M122451	19.83	https://www.genecards.org/cgi-bin/carddisp.pl?gene=IL2
FNDC5	Fibronectin Type III Domain Containing 5	Protein Coding	34	GC01M032864	19.82	https://www.genecards.org/cgi-bin/carddisp.pl?gene=FNDC5
RBPJ	Recombination Signal Binding Protein For Immunoglobulin Kappa J Region	Protein Coding	47	GC04P026165	19.76	https://www.genecards.org/cgi-bin/carddisp.pl?gene=RBPJ
MTOR	Mechanistic Target Of Rapamycin Kinase	Protein Coding	54	GC01M011106	19.74	https://www.genecards.org/cgi-bin/carddisp.pl?gene=MTOR
TTC8	Tetratricopeptide Repeat Domain 8	Protein Coding	40	GC14P089053	19.69	https://www.genecards.org/cgi-bin/carddisp.pl?gene=TTC8
HMGCR	3-Hydroxy-3-Methylglutaryl-CoA Reductase	Protein Coding	45	GC05P075336	19.68	https://www.genecards.org/cgi-bin/carddisp.pl?gene=HMGCR
APOA4	Apolipoprotein A4	Protein Coding	42	GC11M116820	19.66	https://www.genecards.org/cgi-bin/carddisp.pl?gene=APOA4
CD4	CD4 Molecule	Protein Coding	49	GC12P006786	19.64	https://www.genecards.org/cgi-bin/carddisp.pl?gene=CD4
CDC123	Cell Division Cycle 123	Protein Coding	35	GC10P012195	19.6	https://www.genecards.org/cgi-bin/carddisp.pl?gene=CDC123
GIP	Gastric Inhibitory Polypeptide	Protein Coding	39	GC17M048958	19.54	https://www.genecards.org/cgi-bin/carddisp.pl?gene=GIP
FOXA2	Forkhead Box A2	Protein Coding	45	GC20M022581	19.53	https://www.genecards.org/cgi-bin/carddisp.pl?gene=FOXA2
PON2	Paraoxonase 2	Protein Coding	42	GC07M095404	19.52	https://www.genecards.org/cgi-bin/carddisp.pl?gene=PON2
PLAT	Plasminogen Activator, Tissue Type	Protein Coding	49	GC08M042174	19.46	https://www.genecards.org/cgi-bin/carddisp.pl?gene=PLAT
PRKAA2	Protein Kinase AMP-Activated Catalytic Subunit Alpha 2	Protein Coding	50	GC01P056645	19.46	https://www.genecards.org/cgi-bin/carddisp.pl?gene=PRKAA2
HK2	Hexokinase 2	Protein Coding	47	GC02P074833	19.46	https://www.genecards.org/cgi-bin/carddisp.pl?gene=HK2
TPO	Thyroid Peroxidase	Protein Coding	48	GC02P001374	19.43	https://www.genecards.org/cgi-bin/carddisp.pl?gene=TPO
SCT	Secretin	Protein Coding	35	GC11M000626	19.42	https://www.genecards.org/cgi-bin/carddisp.pl?gene=SCT
MIR155	MicroRNA 155	RNA Gene	18	GC21P025573	19.37	https://www.genecards.org/cgi-bin/carddisp.pl?gene=MIR155
SELL	Selectin L	Protein Coding	42	GC01M169690	19.28	https://www.genecards.org/cgi-bin/carddisp.pl?gene=SELL
PEA15	Proliferation And Apoptosis Adaptor Protein 15	Protein Coding	43	GC01P160205	19.28	https://www.genecards.org/cgi-bin/carddisp.pl?gene=PEA15
CFTR	CF Transmembrane Conductance Regulator	Protein Coding	51	GC07P117287	19.22	https://www.genecards.org/cgi-bin/carddisp.pl?gene=CFTR
FGFR1	Fibroblast Growth Factor Receptor 1	Protein Coding	55	GC08M038400	19.17	https://www.genecards.org/cgi-bin/carddisp.pl?gene=FGFR1
TLR3	Toll Like Receptor 3	Protein Coding	52	GC04P186059	19.12	https://www.genecards.org/cgi-bin/carddisp.pl?gene=TLR3
BDNF	Brain Derived Neurotrophic Factor	Protein Coding	47	GC11M027654	19.09	https://www.genecards.org/cgi-bin/carddisp.pl?gene=BDNF
SELP	Selectin P	Protein Coding	45	GC01M169558	19.07	https://www.genecards.org/cgi-bin/carddisp.pl?gene=SELP
FOXO1	Forkhead Box O1	Protein Coding	48	GC13M040555	19.07	https://www.genecards.org/cgi-bin/carddisp.pl?gene=FOXO1
MIR126	MicroRNA 126	RNA Gene	22	GC09P136670	19.06	https://www.genecards.org/cgi-bin/carddisp.pl?gene=MIR126
ANGPTL8	Angiopoietin Like 8	Protein Coding	28	GC19P011238	19.05	https://www.genecards.org/cgi-bin/carddisp.pl?gene=ANGPTL8
HLA-B	Major Histocompatibility Complex, Class I, B	Protein Coding	45	GC06M031315	19.02	https://www.genecards.org/cgi-bin/carddisp.pl?gene=HLA-B
HP	Haptoglobin	Protein Coding	44	GC16P072089	19.02	https://www.genecards.org/cgi-bin/carddisp.pl?gene=HP
FABP2	Fatty Acid Binding Protein 2	Protein Coding	43	GC04M119317	18.98	https://www.genecards.org/cgi-bin/carddisp.pl?gene=FABP2
HMOX1	Heme Oxygenase 1	Protein Coding	52	GC22P035380	18.97	https://www.genecards.org/cgi-bin/carddisp.pl?gene=HMOX1
FABP4	Fatty Acid Binding Protein 4	Protein Coding	44	GC08M081478	18.94	https://www.genecards.org/cgi-bin/carddisp.pl?gene=FABP4
ESR1	Estrogen Receptor 1	Protein Coding	53	GC06P151656	18.9	https://www.genecards.org/cgi-bin/carddisp.pl?gene=ESR1
LCN2	Lipocalin 2	Protein Coding	43	GC09P128149	18.88	https://www.genecards.org/cgi-bin/carddisp.pl?gene=LCN2
NPPA	Natriuretic Peptide A	Protein Coding	46	GC01M011846	18.84	https://www.genecards.org/cgi-bin/carddisp.pl?gene=NPPA
G6PC2	Glucose-6-Phosphatase Catalytic Subunit 2	Protein Coding	38	GC02P168901	18.83	https://www.genecards.org/cgi-bin/carddisp.pl?gene=G6PC2
PMM2	Phosphomannomutase 2	Protein Coding	47	GC16P008788	18.81	https://www.genecards.org/cgi-bin/carddisp.pl?gene=PMM2
SLC30A10	Solute Carrier Family 30 Member 10	Protein Coding	42	GC01M219685	18.81	https://www.genecards.org/cgi-bin/carddisp.pl?gene=SLC30A10
JAZF1	JAZF Zinc Finger 1	Protein Coding	39	GC07M027830	18.76	https://www.genecards.org/cgi-bin/carddisp.pl?gene=JAZF1
SIRT1	Sirtuin 1	Protein Coding	49	GC10P067884	18.75	https://www.genecards.org/cgi-bin/carddisp.pl?gene=SIRT1
ATF6	Activating Transcription Factor 6	Protein Coding	47	GC01P161766	18.75	https://www.genecards.org/cgi-bin/carddisp.pl?gene=ATF6
PTH	Parathyroid Hormone	Protein Coding	47	GC11M013492	18.72	https://www.genecards.org/cgi-bin/carddisp.pl?gene=PTH
PRKAA1	Protein Kinase AMP-Activated Catalytic Subunit Alpha 1	Protein Coding	47	GC05M040759	18.65	https://www.genecards.org/cgi-bin/carddisp.pl?gene=PRKAA1
HIF1A	Hypoxia Inducible Factor 1 Subunit Alpha	Protein Coding	47	GC14P061695	18.64	https://www.genecards.org/cgi-bin/carddisp.pl?gene=HIF1A
HJV	Hemojuvelin BMP Co-Receptor	Protein Coding	35	GC01M146018	18.63	https://www.genecards.org/cgi-bin/carddisp.pl?gene=HJV
TLR9	Toll Like Receptor 9	Protein Coding	45	GC03M052222	18.63	https://www.genecards.org/cgi-bin/carddisp.pl?gene=TLR9
REG1A	Regenerating Family Member 1 Alpha	Protein Coding	41	GC02P079120	18.57	https://www.genecards.org/cgi-bin/carddisp.pl?gene=REG1A
SLC40A1	Solute Carrier Family 40 Member 1	Protein Coding	46	GC02M189560	18.56	https://www.genecards.org/cgi-bin/carddisp.pl?gene=SLC40A1
MIR223	MicroRNA 223	RNA Gene	21	GC0XP066018	18.53	https://www.genecards.org/cgi-bin/carddisp.pl?gene=MIR223
PRKCZ	Protein Kinase C Zeta	Protein Coding	48	GC01P002050	18.53	https://www.genecards.org/cgi-bin/carddisp.pl?gene=PRKCZ
LNPEP	Leucyl And Cystinyl Aminopeptidase	Protein Coding	45	GC05P096935	18.52	https://www.genecards.org/cgi-bin/carddisp.pl?gene=LNPEP
MT-CO2	Mitochondrially Encoded Cytochrome C Oxidase II	Protein Coding	32	GCMTP007587	18.52	https://www.genecards.org/cgi-bin/carddisp.pl?gene=MT-CO2
MAPK10	Mitogen-Activated Protein Kinase 10	Protein Coding	51	GC04M085990	18.5	https://www.genecards.org/cgi-bin/carddisp.pl?gene=MAPK10
GFAP	Glial Fibrillary Acidic Protein	Protein Coding	47	GC17M044905	18.49	https://www.genecards.org/cgi-bin/carddisp.pl?gene=GFAP
BRAF	B-Raf Proto-Oncogene, Serine/Threonine Kinase	Protein Coding	54	GC07M140719	18.45	https://www.genecards.org/cgi-bin/carddisp.pl?gene=BRAF
GFPT1	Glutamine--Fructose-6-Phosphate Transaminase 1	Protein Coding	46	GC02M069283	18.44	https://www.genecards.org/cgi-bin/carddisp.pl?gene=GFPT1
GSK3B	Glycogen Synthase Kinase 3 Beta	Protein Coding	50	GC03M119821	18.43	https://www.genecards.org/cgi-bin/carddisp.pl?gene=GSK3B
SREBF1	Sterol Regulatory Element Binding Transcription Factor 1	Protein Coding	44	GC17M017810	18.42	https://www.genecards.org/cgi-bin/carddisp.pl?gene=SREBF1
FGF21	Fibroblast Growth Factor 21	Protein Coding	40	GC19P048766	18.42	https://www.genecards.org/cgi-bin/carddisp.pl?gene=FGF21
CASP3	Caspase 3	Protein Coding	50	GC04M184627	18.38	https://www.genecards.org/cgi-bin/carddisp.pl?gene=CASP3
CCR6	C-C Motif Chemokine Receptor 6	Protein Coding	44	GC06P167111	18.33	https://www.genecards.org/cgi-bin/carddisp.pl?gene=CCR6
MAPK3	Mitogen-Activated Protein Kinase 3	Protein Coding	49	GC16M030117	18.32	https://www.genecards.org/cgi-bin/carddisp.pl?gene=MAPK3
CYP2E1	Cytochrome P450 Family 2 Subfamily E Member 1	Protein Coding	45	GC10P133520	18.31	https://www.genecards.org/cgi-bin/carddisp.pl?gene=CYP2E1
ISL1	ISL LIM Homeobox 1	Protein Coding	45	GC05P051383	18.29	https://www.genecards.org/cgi-bin/carddisp.pl?gene=ISL1
CD40LG	CD40 Ligand	Protein Coding	47	GC0XP136649	18.22	https://www.genecards.org/cgi-bin/carddisp.pl?gene=CD40LG
SLC5A1	Solute Carrier Family 5 Member 1	Protein Coding	49	GC22P032043	18.2	https://www.genecards.org/cgi-bin/carddisp.pl?gene=SLC5A1
HERC2	HECT And RLD Domain Containing E3 Ubiquitin Protein Ligase 2	Protein Coding	45	GC15M028111	18.19	https://www.genecards.org/cgi-bin/carddisp.pl?gene=HERC2
INPPL1	Inositol Polyphosphate Phosphatase Like 1	Protein Coding	49	GC11P072223	18.18	https://www.genecards.org/cgi-bin/carddisp.pl?gene=INPPL1
AHSG	Alpha 2-HS Glycoprotein	Protein Coding	44	GC03P186612	18.14	https://www.genecards.org/cgi-bin/carddisp.pl?gene=AHSG
PCSK1	Proprotein Convertase Subtilisin/Kexin Type 1	Protein Coding	45	GC05M096391	18.13	https://www.genecards.org/cgi-bin/carddisp.pl?gene=PCSK1
PTGS2	Prostaglandin-Endoperoxide Synthase 2	Protein Coding	48	GC01M186640	18.12	https://www.genecards.org/cgi-bin/carddisp.pl?gene=PTGS2
SLC5A4	Solute Carrier Family 5 Member 4	Protein Coding	38	GC22M032218	18.12	https://www.genecards.org/cgi-bin/carddisp.pl?gene=SLC5A4
ADIPOR2	Adiponectin Receptor 2	Protein Coding	43	GC12P001670	18.12	https://www.genecards.org/cgi-bin/carddisp.pl?gene=ADIPOR2
NAGLU	N-Acetyl-Alpha-Glucosaminidase	Protein Coding	43	GC17P042535	18.1	https://www.genecards.org/cgi-bin/carddisp.pl?gene=NAGLU
OGT	O-Linked N-Acetylglucosamine (GlcNAc) Transferase	Protein Coding	44	GC0XP071534	18.1	https://www.genecards.org/cgi-bin/carddisp.pl?gene=OGT
MT-TS2	Mitochondrially Encoded TRNA-Ser (AGU/C) 2	RNA Gene	13	GCMTP012215	18.08	https://www.genecards.org/cgi-bin/carddisp.pl?gene=MT-TS2
MIR27A	MicroRNA 27a	RNA Gene	22	GC19M014010	17.97	https://www.genecards.org/cgi-bin/carddisp.pl?gene=MIR27A
MIR34A	MicroRNA 34a	RNA Gene	22	GC01M009151	17.97	https://www.genecards.org/cgi-bin/carddisp.pl?gene=MIR34A
CRYAA	Crystallin Alpha A	Protein Coding	44	GC21P043169	17.97	https://www.genecards.org/cgi-bin/carddisp.pl?gene=CRYAA
TNFRSF1B	TNF Receptor Superfamily Member 1B	Protein Coding	47	GC01P012167	17.95	https://www.genecards.org/cgi-bin/carddisp.pl?gene=TNFRSF1B
SI	Sucrase-Isomaltase	Protein Coding	43	GC03M164978	17.9	https://www.genecards.org/cgi-bin/carddisp.pl?gene=SI
PCK1	Phosphoenolpyruvate Carboxykinase 1	Protein Coding	48	GC20P057561	17.89	https://www.genecards.org/cgi-bin/carddisp.pl?gene=PCK1
LEPQTL1	Leptin, Serum Levels Of	Genetic Locus	3	GC02U903086	17.88	https://www.genecards.org/cgi-bin/carddisp.pl?gene=LEPQTL1
FGF2	Fibroblast Growth Factor 2	Protein Coding	47	GC04P122826	17.88	https://www.genecards.org/cgi-bin/carddisp.pl?gene=FGF2
SGK1	Serum/Glucocorticoid Regulated Kinase 1	Protein Coding	48	GC06M134169	17.87	https://www.genecards.org/cgi-bin/carddisp.pl?gene=SGK1
ICOSLG	Inducible T Cell Costimulator Ligand	Protein Coding	39	GC21M044222	17.84	https://www.genecards.org/cgi-bin/carddisp.pl?gene=ICOSLG
GSR	Glutathione-Disulfide Reductase	Protein Coding	48	GC08M030678	17.82	https://www.genecards.org/cgi-bin/carddisp.pl?gene=GSR
MT-ND6	Mitochondrially Encoded NADH:Ubiquinone Oxidoreductase Core Subunit 6	Protein Coding	32	GCMTM014151	17.81	https://www.genecards.org/cgi-bin/carddisp.pl?gene=MT-ND6
PRL	Prolactin	Protein Coding	44	GC06M022230	17.78	https://www.genecards.org/cgi-bin/carddisp.pl?gene=PRL
NGF	Nerve Growth Factor	Protein Coding	50	GC01M115285	17.7	https://www.genecards.org/cgi-bin/carddisp.pl?gene=NGF
PLTP	Phospholipid Transfer Protein	Protein Coding	43	GC20M045898	17.67	https://www.genecards.org/cgi-bin/carddisp.pl?gene=PLTP
IL17A	Interleukin 17A	Protein Coding	42	GC06P052186	17.65	https://www.genecards.org/cgi-bin/carddisp.pl?gene=IL17A
CCK	Cholecystokinin	Protein Coding	41	GC03M042274	17.59	https://www.genecards.org/cgi-bin/carddisp.pl?gene=CCK
PPY	Pancreatic Polypeptide	Protein Coding	40	GC17M043940	17.57	https://www.genecards.org/cgi-bin/carddisp.pl?gene=PPY
B2M	Beta-2-Microglobulin	Protein Coding	48	GC15P044711	17.56	https://www.genecards.org/cgi-bin/carddisp.pl?gene=B2M
IKBKB	Inhibitor Of Nuclear Factor Kappa B Kinase Subunit Beta	Protein Coding	52	GC08P042271	17.55	https://www.genecards.org/cgi-bin/carddisp.pl?gene=IKBKB
MIR145	MicroRNA 145	RNA Gene	21	GC05P149430	17.55	https://www.genecards.org/cgi-bin/carddisp.pl?gene=MIR145
CYP19A1	Cytochrome P450 Family 19 Subfamily A Member 1	Protein Coding	48	GC15M051208	17.55	https://www.genecards.org/cgi-bin/carddisp.pl?gene=CYP19A1
CYP21A2	Cytochrome P450 Family 21 Subfamily A Member 2	Protein Coding	45	GC06P047333	17.52	https://www.genecards.org/cgi-bin/carddisp.pl?gene=CYP21A2
HSPD1	Heat Shock Protein Family D (Hsp60) Member 1	Protein Coding	47	GC02M197486	17.51	https://www.genecards.org/cgi-bin/carddisp.pl?gene=HSPD1
KCNJ5	Potassium Inwardly Rectifying Channel Subfamily J Member 5	Protein Coding	47	GC11P128891	17.5	https://www.genecards.org/cgi-bin/carddisp.pl?gene=KCNJ5
ARL6	ADP Ribosylation Factor Like GTPase 6	Protein Coding	42	GC03P097764	17.5	https://www.genecards.org/cgi-bin/carddisp.pl?gene=ARL6
CYP3A4	Cytochrome P450 Family 3 Subfamily A Member 4	Protein Coding	48	GC07M099759	17.46	https://www.genecards.org/cgi-bin/carddisp.pl?gene=CYP3A4
LCAT	Lecithin-Cholesterol Acyltransferase	Protein Coding	47	GC16M067939	17.45	https://www.genecards.org/cgi-bin/carddisp.pl?gene=LCAT
ALDH2	Aldehyde Dehydrogenase 2 Family Member	Protein Coding	50	GC12P111766	17.42	https://www.genecards.org/cgi-bin/carddisp.pl?gene=ALDH2
ONECUT1	One Cut Homeobox 1	Protein Coding	40	GC15M060601	17.39	https://www.genecards.org/cgi-bin/carddisp.pl?gene=ONECUT1
PCK2	Phosphoenolpyruvate Carboxykinase 2, Mitochondrial	Protein Coding	46	GC14P024094	17.36	https://www.genecards.org/cgi-bin/carddisp.pl?gene=PCK2
TTR	Transthyretin	Protein Coding	49	GC18P031557	17.33	https://www.genecards.org/cgi-bin/carddisp.pl?gene=TTR
APOC2	Apolipoprotein C2	Protein Coding	44	GC19P044945	17.32	https://www.genecards.org/cgi-bin/carddisp.pl?gene=APOC2
APLN	Apelin	Protein Coding	37	GC0XM129645	17.32	https://www.genecards.org/cgi-bin/carddisp.pl?gene=APLN
PGF	Placental Growth Factor	Protein Coding	43	GC14M074941	17.32	https://www.genecards.org/cgi-bin/carddisp.pl?gene=PGF
CDKN2B-AS1	CDKN2B Antisense RNA 1	RNA Gene	21	GC09P021994	17.3	https://www.genecards.org/cgi-bin/carddisp.pl?gene=CDKN2B-AS1
ITLN1	Intelectin 1	Protein Coding	39	GC01M160876	17.27	https://www.genecards.org/cgi-bin/carddisp.pl?gene=ITLN1
GLI2	GLI Family Zinc Finger 2	Protein Coding	47	GC02P120735	17.24	https://www.genecards.org/cgi-bin/carddisp.pl?gene=GLI2
PYY	Peptide YY	Protein Coding	42	GC17M043952	17.18	https://www.genecards.org/cgi-bin/carddisp.pl?gene=PYY
GYS1	Glycogen Synthase 1	Protein Coding	49	GC19M048970	17.16	https://www.genecards.org/cgi-bin/carddisp.pl?gene=GYS1
CNOT1	CCR4-NOT Transcription Complex Subunit 1	Protein Coding	40	GC16M058519	17.13	https://www.genecards.org/cgi-bin/carddisp.pl?gene=CNOT1
SIM1	SIM BHLH Transcription Factor 1	Protein Coding	40	GC06M100386	17.13	https://www.genecards.org/cgi-bin/carddisp.pl?gene=SIM1
NPHS1	NPHS1 Adhesion Molecule, Nephrin	Protein Coding	45	GC19M035825	17.08	https://www.genecards.org/cgi-bin/carddisp.pl?gene=NPHS1
CD8A	CD8a Molecule	Protein Coding	46	GC02M086784	17.06	https://www.genecards.org/cgi-bin/carddisp.pl?gene=CD8A
HSD11B1	Hydroxysteroid 11-Beta Dehydrogenase 1	Protein Coding	49	GC01P209686	17.05	https://www.genecards.org/cgi-bin/carddisp.pl?gene=HSD11B1
RPE65	Retinoid Isomerohydrolase RPE65	Protein Coding	44	GC01M068428	16.99	https://www.genecards.org/cgi-bin/carddisp.pl?gene=RPE65
CD40	CD40 Molecule	Protein Coding	48	GC20P046118	16.98	https://www.genecards.org/cgi-bin/carddisp.pl?gene=CD40
TAP2	Transporter 2, ATP Binding Cassette Subfamily B Member	Protein Coding	44	GC06M032821	16.96	https://www.genecards.org/cgi-bin/carddisp.pl?gene=TAP2
ALOX12	Arachidonate 12-Lipoxygenase, 12S Type	Protein Coding	43	GC17P006995	16.95	https://www.genecards.org/cgi-bin/carddisp.pl?gene=ALOX12
LRP5	LDL Receptor Related Protein 5	Protein Coding	48	GC11P068298	16.94	https://www.genecards.org/cgi-bin/carddisp.pl?gene=LRP5
GNB3	G Protein Subunit Beta 3	Protein Coding	47	GC12P006839	16.93	https://www.genecards.org/cgi-bin/carddisp.pl?gene=GNB3
CYBA	Cytochrome B-245 Alpha Chain	Protein Coding	47	GC16M088643	16.92	https://www.genecards.org/cgi-bin/carddisp.pl?gene=CYBA
BLM	BLM RecQ Like Helicase	Protein Coding	48	GC15P090717	16.9	https://www.genecards.org/cgi-bin/carddisp.pl?gene=BLM
IL18R1	Interleukin 18 Receptor 1	Protein Coding	43	GC02P102311	16.8	https://www.genecards.org/cgi-bin/carddisp.pl?gene=IL18R1
TLR1	Toll Like Receptor 1	Protein Coding	47	GC04M038797	16.78	https://www.genecards.org/cgi-bin/carddisp.pl?gene=TLR1
ELN	Elastin	Protein Coding	44	GC07P074027	16.77	https://www.genecards.org/cgi-bin/carddisp.pl?gene=ELN
BBS12	Bardet-Biedl Syndrome 12	Protein Coding	35	GC04P122702	16.73	https://www.genecards.org/cgi-bin/carddisp.pl?gene=BBS12
CCL11	C-C Motif Chemokine Ligand 11	Protein Coding	43	GC17P034285	16.72	https://www.genecards.org/cgi-bin/carddisp.pl?gene=CCL11
DLK1	Delta Like Non-Canonical Notch Ligand 1	Protein Coding	44	GC14P104663	16.72	https://www.genecards.org/cgi-bin/carddisp.pl?gene=DLK1
MIR132	MicroRNA 132	RNA Gene	21	GC17M002049	16.72	https://www.genecards.org/cgi-bin/carddisp.pl?gene=MIR132
PPP1R15B	Protein Phosphatase 1 Regulatory Subunit 15B	Protein Coding	37	GC01M204400	16.7	https://www.genecards.org/cgi-bin/carddisp.pl?gene=PPP1R15B
PCSK2	Proprotein Convertase Subtilisin/Kexin Type 2	Protein Coding	41	GC20P017226	16.65	https://www.genecards.org/cgi-bin/carddisp.pl?gene=PCSK2
BBS4	Bardet-Biedl Syndrome 4	Protein Coding	41	GC15P072686	16.65	https://www.genecards.org/cgi-bin/carddisp.pl?gene=BBS4
SIX3	SIX Homeobox 3	Protein Coding	42	GC02P044941	16.64	https://www.genecards.org/cgi-bin/carddisp.pl?gene=SIX3
POLG	DNA Polymerase Gamma, Catalytic Subunit	Protein Coding	45	GC15M089316	16.64	https://www.genecards.org/cgi-bin/carddisp.pl?gene=POLG
HSPA1A	Heat Shock Protein Family A (Hsp70) Member 1A	Protein Coding	43	GC06P047326	16.64	https://www.genecards.org/cgi-bin/carddisp.pl?gene=HSPA1A
PIK3CB	Phosphatidylinositol-4,5-Bisphosphate 3-Kinase Catalytic Subunit Beta	Protein Coding	47	GC03M138652	16.63	https://www.genecards.org/cgi-bin/carddisp.pl?gene=PIK3CB
PLA2G7	Phospholipase A2 Group VII	Protein Coding	50	GC06M046704	16.62	https://www.genecards.org/cgi-bin/carddisp.pl?gene=PLA2G7
CDKN1C	Cyclin Dependent Kinase Inhibitor 1C	Protein Coding	47	GC11M002887	16.61	https://www.genecards.org/cgi-bin/carddisp.pl?gene=CDKN1C
MT-CO1	Mitochondrially Encoded Cytochrome C Oxidase I	Protein Coding	32	GCMTP005906	16.61	https://www.genecards.org/cgi-bin/carddisp.pl?gene=MT-CO1
PTCH1	Patched 1	Protein Coding	50	GC09M095442	16.58	https://www.genecards.org/cgi-bin/carddisp.pl?gene=PTCH1
TAP1	Transporter 1, ATP Binding Cassette Subfamily B Member	Protein Coding	47	GC06M032865	16.56	https://www.genecards.org/cgi-bin/carddisp.pl?gene=TAP1
JUN	Jun Proto-Oncogene, AP-1 Transcription Factor Subunit	Protein Coding	49	GC01M058780	16.54	https://www.genecards.org/cgi-bin/carddisp.pl?gene=JUN
MIR375	MicroRNA 375	RNA Gene	19	GC02M219001	16.53	https://www.genecards.org/cgi-bin/carddisp.pl?gene=MIR375
TLR6	Toll Like Receptor 6	Protein Coding	44	GC04M038828	16.52	https://www.genecards.org/cgi-bin/carddisp.pl?gene=TLR6
NR1H2	Nuclear Receptor Subfamily 1 Group H Member 2	Protein Coding	48	GC19P050329	16.51	https://www.genecards.org/cgi-bin/carddisp.pl?gene=NR1H2
TGIF1	TGFB Induced Factor Homeobox 1	Protein Coding	45	GC18P003411	16.51	https://www.genecards.org/cgi-bin/carddisp.pl?gene=TGIF1
MIR99A	MicroRNA 99a	RNA Gene	21	GC21P016539	16.49	https://www.genecards.org/cgi-bin/carddisp.pl?gene=MIR99A
GC	GC Vitamin D Binding Protein	Protein Coding	43	GC04M071741	16.47	https://www.genecards.org/cgi-bin/carddisp.pl?gene=GC
TNFRSF1A	TNF Receptor Superfamily Member 1A	Protein Coding	49	GC12M006328	16.45	https://www.genecards.org/cgi-bin/carddisp.pl?gene=TNFRSF1A
UTS2	Urotensin 2	Protein Coding	41	GC01M007843	16.42	https://www.genecards.org/cgi-bin/carddisp.pl?gene=UTS2
SERPINA12	Serpin Family A Member 12	Protein Coding	38	GC14M094526	16.42	https://www.genecards.org/cgi-bin/carddisp.pl?gene=SERPINA12
PCSK9	Proprotein Convertase Subtilisin/Kexin Type 9	Protein Coding	51	GC01P055039	16.42	https://www.genecards.org/cgi-bin/carddisp.pl?gene=PCSK9
TFR2	Transferrin Receptor 2	Protein Coding	44	GC07M100620	16.41	https://www.genecards.org/cgi-bin/carddisp.pl?gene=TFR2
TXNIP	Thioredoxin Interacting Protein	Protein Coding	37	GC01M145992	16.4	https://www.genecards.org/cgi-bin/carddisp.pl?gene=TXNIP
LPIN1	Lipin 1	Protein Coding	48	GC02P011649	16.39	https://www.genecards.org/cgi-bin/carddisp.pl?gene=LPIN1
CD28	CD28 Molecule	Protein Coding	47	GC02P203706	16.38	https://www.genecards.org/cgi-bin/carddisp.pl?gene=CD28
NOX4	NADPH Oxidase 4	Protein Coding	42	GC11M089324	16.31	https://www.genecards.org/cgi-bin/carddisp.pl?gene=NOX4
BBS7	Bardet-Biedl Syndrome 7	Protein Coding	38	GC04M121824	16.27	https://www.genecards.org/cgi-bin/carddisp.pl?gene=BBS7
NR3C1	Nuclear Receptor Subfamily 3 Group C Member 1	Protein Coding	50	GC05M143277	16.26	https://www.genecards.org/cgi-bin/carddisp.pl?gene=NR3C1
TGM2	Transglutaminase 2	Protein Coding	48	GC20M038127	16.25	https://www.genecards.org/cgi-bin/carddisp.pl?gene=TGM2
SOX2	SRY-Box Transcription Factor 2	Protein Coding	47	GC03P181711	16.23	https://www.genecards.org/cgi-bin/carddisp.pl?gene=SOX2
MIR192	MicroRNA 192	RNA Gene	21	GC11M064891	16.23	https://www.genecards.org/cgi-bin/carddisp.pl?gene=MIR192
PRKAB1	Protein Kinase AMP-Activated Non-Catalytic Subunit Beta 1	Protein Coding	47	GC12P119632	16.21	https://www.genecards.org/cgi-bin/carddisp.pl?gene=PRKAB1
XRCC4	X-Ray Repair Cross Complementing 4	Protein Coding	43	GC05P083077	16.2	https://www.genecards.org/cgi-bin/carddisp.pl?gene=XRCC4
BBS10	Bardet-Biedl Syndrome 10	Protein Coding	40	GC12M076344	16.19	https://www.genecards.org/cgi-bin/carddisp.pl?gene=BBS10
PPARD	Peroxisome Proliferator Activated Receptor Delta	Protein Coding	47	GC06P047433	16.19	https://www.genecards.org/cgi-bin/carddisp.pl?gene=PPARD
TLR7	Toll Like Receptor 7	Protein Coding	46	GC0XP012867	16.13	https://www.genecards.org/cgi-bin/carddisp.pl?gene=TLR7
GK	Glycerol Kinase	Protein Coding	47	GC0XP030671	16.11	https://www.genecards.org/cgi-bin/carddisp.pl?gene=GK
C4A	Complement C4A (Rodgers Blood Group)	Protein Coding	42	GC06P047332	16.09	https://www.genecards.org/cgi-bin/carddisp.pl?gene=C4A
ERN1	Endoplasmic Reticulum To Nucleus Signaling 1	Protein Coding	45	GC17M064039	16.08	https://www.genecards.org/cgi-bin/carddisp.pl?gene=ERN1
HSPA5	Heat Shock Protein Family A (Hsp70) Member 5	Protein Coding	47	GC09M125234	16.04	https://www.genecards.org/cgi-bin/carddisp.pl?gene=HSPA5
TCF4	Transcription Factor 4	Protein Coding	46	GC18M055222	16.03	https://www.genecards.org/cgi-bin/carddisp.pl?gene=TCF4
ANGPTL4	Angiopoietin Like 4	Protein Coding	45	GC19P008363	16.03	https://www.genecards.org/cgi-bin/carddisp.pl?gene=ANGPTL4
FGF8	Fibroblast Growth Factor 8	Protein Coding	47	GC10M101770	16.01	https://www.genecards.org/cgi-bin/carddisp.pl?gene=FGF8
HBA2	Hemoglobin Subunit Alpha 2	Protein Coding	42	GC16P001373	15.99	https://www.genecards.org/cgi-bin/carddisp.pl?gene=HBA2
TNFRSF11B	TNF Receptor Superfamily Member 11b	Protein Coding	47	GC08M118923	15.96	https://www.genecards.org/cgi-bin/carddisp.pl?gene=TNFRSF11B
MT-ATP6	Mitochondrially Encoded ATP Synthase Membrane Subunit 6	Protein Coding	31	GCMTP008531	15.93	https://www.genecards.org/cgi-bin/carddisp.pl?gene=MT-ATP6
GIPR	Gastric Inhibitory Polypeptide Receptor	Protein Coding	44	GC19P045668	15.93	https://www.genecards.org/cgi-bin/carddisp.pl?gene=GIPR
MIR30E	MicroRNA 30e	RNA Gene	21	GC01P040754	15.92	https://www.genecards.org/cgi-bin/carddisp.pl?gene=MIR30E
H6PD	Hexose-6-Phosphate Dehydrogenase/Glucose 1-Dehydrogenase	Protein Coding	41	GC01P009234	15.91	https://www.genecards.org/cgi-bin/carddisp.pl?gene=H6PD
SERPINA3	Serpin Family A Member 3	Protein Coding	43	GC14P094612	15.9	https://www.genecards.org/cgi-bin/carddisp.pl?gene=SERPINA3
MKKS	McKusick-Kaufman Syndrome	Protein Coding	39	GC20M010412	15.88	https://www.genecards.org/cgi-bin/carddisp.pl?gene=MKKS
CPT1A	Carnitine Palmitoyltransferase 1A	Protein Coding	48	GC11M068754	15.85	https://www.genecards.org/cgi-bin/carddisp.pl?gene=CPT1A
TLR10	Toll Like Receptor 10	Protein Coding	40	GC04M038773	15.82	https://www.genecards.org/cgi-bin/carddisp.pl?gene=TLR10
TNDM	Diabetes Mellitus, Transient Neonatal	Uncategorized	2	GC06U990155	15.81	https://www.genecards.org/cgi-bin/carddisp.pl?gene=TNDM
ACACB	Acetyl-CoA Carboxylase Beta	Protein Coding	45	GC12P109116	15.77	https://www.genecards.org/cgi-bin/carddisp.pl?gene=ACACB
JAK2	Janus Kinase 2	Protein Coding	54	GC09P004985	15.76	https://www.genecards.org/cgi-bin/carddisp.pl?gene=JAK2
ADM	Adrenomedullin	Protein Coding	44	GC11P010304	15.73	https://www.genecards.org/cgi-bin/carddisp.pl?gene=ADM
HSPA4	Heat Shock Protein Family A (Hsp70) Member 4	Protein Coding	41	GC05P133051	15.73	https://www.genecards.org/cgi-bin/carddisp.pl?gene=HSPA4
BCHE	Butyrylcholinesterase	Protein Coding	48	GC03M165772	15.71	https://www.genecards.org/cgi-bin/carddisp.pl?gene=BCHE
PNLIP	Pancreatic Lipase	Protein Coding	47	GC10P116545	15.71	https://www.genecards.org/cgi-bin/carddisp.pl?gene=PNLIP
PRKCA	Protein Kinase C Alpha	Protein Coding	50	GC17P066302	15.63	https://www.genecards.org/cgi-bin/carddisp.pl?gene=PRKCA
DLL1	Delta Like Canonical Notch Ligand 1	Protein Coding	45	GC06M170282	15.63	https://www.genecards.org/cgi-bin/carddisp.pl?gene=DLL1
FASLG	Fas Ligand	Protein Coding	47	GC01P172628	15.63	https://www.genecards.org/cgi-bin/carddisp.pl?gene=FASLG
NR3C2	Nuclear Receptor Subfamily 3 Group C Member 2	Protein Coding	48	GC04M148078	15.59	https://www.genecards.org/cgi-bin/carddisp.pl?gene=NR3C2
PPARGC1B	PPARG Coactivator 1 Beta	Protein Coding	35	GC05P149730	15.58	https://www.genecards.org/cgi-bin/carddisp.pl?gene=PPARGC1B
CDON	Cell Adhesion Associated, Oncogene Regulated	Protein Coding	45	GC11M125955	15.54	https://www.genecards.org/cgi-bin/carddisp.pl?gene=CDON
AGTR2	Angiotensin II Receptor Type 2	Protein Coding	43	GC0XP116170	15.54	https://www.genecards.org/cgi-bin/carddisp.pl?gene=AGTR2
RPGR	Retinitis Pigmentosa GTPase Regulator	Protein Coding	40	GC0XM038269	15.53	https://www.genecards.org/cgi-bin/carddisp.pl?gene=RPGR
PNPLA3	Patatin Like Phospholipase Domain Containing 3	Protein Coding	41	GC22P043923	15.51	https://www.genecards.org/cgi-bin/carddisp.pl?gene=PNPLA3
GLO1	Glyoxalase I	Protein Coding	45	GC06M042239	15.48	https://www.genecards.org/cgi-bin/carddisp.pl?gene=GLO1
SLC17A5	Solute Carrier Family 17 Member 5	Protein Coding	44	GC06M073593	15.45	https://www.genecards.org/cgi-bin/carddisp.pl?gene=SLC17A5
CYP27B1	Cytochrome P450 Family 27 Subfamily B Member 1	Protein Coding	47	GC12M057757	15.41	https://www.genecards.org/cgi-bin/carddisp.pl?gene=CYP27B1
MT-ND5	Mitochondrially Encoded NADH:Ubiquinone Oxidoreductase Core Subunit 5	Protein Coding	31	GCMTP012339	15.38	https://www.genecards.org/cgi-bin/carddisp.pl?gene=MT-ND5
CACNA1A	Calcium Voltage-Gated Channel Subunit Alpha1 A	Protein Coding	47	GC19M013206	15.37	https://www.genecards.org/cgi-bin/carddisp.pl?gene=CACNA1A
IL1A	Interleukin 1 Alpha	Protein Coding	44	GC02M112773	15.33	https://www.genecards.org/cgi-bin/carddisp.pl?gene=IL1A
TLR8	Toll Like Receptor 8	Protein Coding	47	GC0XP012924	15.3	https://www.genecards.org/cgi-bin/carddisp.pl?gene=TLR8
FBN1	Fibrillin 1	Protein Coding	45	GC15M048408	15.24	https://www.genecards.org/cgi-bin/carddisp.pl?gene=FBN1
IFT88	Intraflagellar Transport 88	Protein Coding	40	GC13P020566	15.18	https://www.genecards.org/cgi-bin/carddisp.pl?gene=IFT88
ITGAM	Integrin Subunit Alpha M	Protein Coding	46	GC16P031550	15.15	https://www.genecards.org/cgi-bin/carddisp.pl?gene=ITGAM
MIR144	MicroRNA 144	RNA Gene	16	GC17M029965	15.14	https://www.genecards.org/cgi-bin/carddisp.pl?gene=MIR144
SLC16A2	Solute Carrier Family 16 Member 2	Protein Coding	45	GC0XP074425	15.13	https://www.genecards.org/cgi-bin/carddisp.pl?gene=SLC16A2
IL1R1	Interleukin 1 Receptor Type 1	Protein Coding	45	GC02P102136	15.1	https://www.genecards.org/cgi-bin/carddisp.pl?gene=IL1R1
CNTF	Ciliary Neurotrophic Factor	Protein Coding	41	GC11P058622	15.1	https://www.genecards.org/cgi-bin/carddisp.pl?gene=CNTF
SIRT3	Sirtuin 3	Protein Coding	48	GC11M000215	15.1	https://www.genecards.org/cgi-bin/carddisp.pl?gene=SIRT3
MKRN3	Makorin Ring Finger Protein 3	Protein Coding	39	GC15P024594	15.09	https://www.genecards.org/cgi-bin/carddisp.pl?gene=MKRN3
MT-CO3	Mitochondrially Encoded Cytochrome C Oxidase III	Protein Coding	30	GCMTP009209	15.08	https://www.genecards.org/cgi-bin/carddisp.pl?gene=MT-CO3
PTPN3	Protein Tyrosine Phosphatase Non-Receptor Type 3	Protein Coding	44	GC09M109375	15.07	https://www.genecards.org/cgi-bin/carddisp.pl?gene=PTPN3
NPPB	Natriuretic Peptide B	Protein Coding	44	GC01M011858	15.06	https://www.genecards.org/cgi-bin/carddisp.pl?gene=NPPB
PRSS1	Serine Protease 1	Protein Coding	45	GC07P144938	15.06	https://www.genecards.org/cgi-bin/carddisp.pl?gene=PRSS1
F8	Coagulation Factor VIII	Protein Coding	45	GC0XM154835	15.05	https://www.genecards.org/cgi-bin/carddisp.pl?gene=F8
FADS1	Fatty Acid Desaturase 1	Protein Coding	44	GC11M061799	15.03	https://www.genecards.org/cgi-bin/carddisp.pl?gene=FADS1
IGFBP7	Insulin Like Growth Factor Binding Protein 7	Protein Coding	45	GC04M057030	15.02	https://www.genecards.org/cgi-bin/carddisp.pl?gene=IGFBP7
CD80	CD80 Molecule	Protein Coding	41	GC03M119524	15.01	https://www.genecards.org/cgi-bin/carddisp.pl?gene=CD80
PLG	Plasminogen	Protein Coding	48	GC06P160702	14.99	https://www.genecards.org/cgi-bin/carddisp.pl?gene=PLG
CD86	CD86 Molecule	Protein Coding	43	GC03P122055	14.96	https://www.genecards.org/cgi-bin/carddisp.pl?gene=CD86
TG	Thyroglobulin	Protein Coding	42	GC08P132866	14.95	https://www.genecards.org/cgi-bin/carddisp.pl?gene=TG
PF4	Platelet Factor 4	Protein Coding	41	GC04M073980	14.92	https://www.genecards.org/cgi-bin/carddisp.pl?gene=PF4
HLA-DMB	Major Histocompatibility Complex, Class II, DM Beta	Protein Coding	41	GC06M032934	14.92	https://www.genecards.org/cgi-bin/carddisp.pl?gene=HLA-DMB
CYBB	Cytochrome B-245 Beta Chain	Protein Coding	47	GC0XP037780	14.92	https://www.genecards.org/cgi-bin/carddisp.pl?gene=CYBB
ESR2	Estrogen Receptor 2	Protein Coding	49	GC14M064084	14.91	https://www.genecards.org/cgi-bin/carddisp.pl?gene=ESR2
PARP1	Poly(ADP-Ribose) Polymerase 1	Protein Coding	49	GC01M226360	14.91	https://www.genecards.org/cgi-bin/carddisp.pl?gene=PARP1
IL6R	Interleukin 6 Receptor	Protein Coding	48	GC01P154405	14.87	https://www.genecards.org/cgi-bin/carddisp.pl?gene=IL6R
TNFRSF25	TNF Receptor Superfamily Member 25	Protein Coding	43	GC01M006460	14.85	https://www.genecards.org/cgi-bin/carddisp.pl?gene=TNFRSF25
NR1H4	Nuclear Receptor Subfamily 1 Group H Member 4	Protein Coding	48	GC12P100473	14.81	https://www.genecards.org/cgi-bin/carddisp.pl?gene=NR1H4
MIR181A2	MicroRNA 181a-2	RNA Gene	20	GC09P124692	14.74	https://www.genecards.org/cgi-bin/carddisp.pl?gene=MIR181A2
BAIAP2L1	BAR/IMD Domain Containing Adaptor Protein 2 Like 1	Protein Coding	37	GC07M098294	14.74	https://www.genecards.org/cgi-bin/carddisp.pl?gene=BAIAP2L1
TWNK	Twinkle MtDNA Helicase	Protein Coding	33	GC10P100993	14.72	https://www.genecards.org/cgi-bin/carddisp.pl?gene=TWNK
BBS5	Bardet-Biedl Syndrome 5	Protein Coding	39	GC02P169480	14.71	https://www.genecards.org/cgi-bin/carddisp.pl?gene=BBS5
MIR197	MicroRNA 197	RNA Gene	19	GC01P109549	14.71	https://www.genecards.org/cgi-bin/carddisp.pl?gene=MIR197
HLA-DMA	Major Histocompatibility Complex, Class II, DM Alpha	Protein Coding	40	GC06M032950	14.71	https://www.genecards.org/cgi-bin/carddisp.pl?gene=HLA-DMA
NLRP3	NLR Family Pyrin Domain Containing 3	Protein Coding	47	GC01P247415	14.7	https://www.genecards.org/cgi-bin/carddisp.pl?gene=NLRP3
ANGPT2	Angiopoietin 2	Protein Coding	44	GC08M006499	14.7	https://www.genecards.org/cgi-bin/carddisp.pl?gene=ANGPT2
OAS1	2'-5'-Oligoadenylate Synthetase 1	Protein Coding	45	GC12P112906	14.7	https://www.genecards.org/cgi-bin/carddisp.pl?gene=OAS1
RLBP1	Retinaldehyde Binding Protein 1	Protein Coding	44	GC15M089209	14.7	https://www.genecards.org/cgi-bin/carddisp.pl?gene=RLBP1
CCKAR	Cholecystokinin A Receptor	Protein Coding	45	GC04M026483	14.69	https://www.genecards.org/cgi-bin/carddisp.pl?gene=CCKAR
PLCG1	Phospholipase C Gamma 1	Protein Coding	47	GC20P041136	14.68	https://www.genecards.org/cgi-bin/carddisp.pl?gene=PLCG1
GAL	Galanin And GMAP Prepropeptide	Protein Coding	44	GC11P068684	14.68	https://www.genecards.org/cgi-bin/carddisp.pl?gene=GAL
PDE6A	Phosphodiesterase 6A	Protein Coding	47	GC05M149857	14.67	https://www.genecards.org/cgi-bin/carddisp.pl?gene=PDE6A
FFAR1	Free Fatty Acid Receptor 1	Protein Coding	40	GC19P038327	14.63	https://www.genecards.org/cgi-bin/carddisp.pl?gene=FFAR1
TRH	Thyrotropin Releasing Hormone	Protein Coding	42	GC03P129974	14.63	https://www.genecards.org/cgi-bin/carddisp.pl?gene=TRH
AQP7	Aquaporin 7	Protein Coding	44	GC09M033384	14.61	https://www.genecards.org/cgi-bin/carddisp.pl?gene=AQP7
STAT5B	Signal Transducer And Activator Of Transcription 5B	Protein Coding	49	GC17M042199	14.59	https://www.genecards.org/cgi-bin/carddisp.pl?gene=STAT5B
APOA2	Apolipoprotein A2	Protein Coding	44	GC01M161222	14.58	https://www.genecards.org/cgi-bin/carddisp.pl?gene=APOA2
SRC	SRC Proto-Oncogene, Non-Receptor Tyrosine Kinase	Protein Coding	51	GC20P037344	14.57	https://www.genecards.org/cgi-bin/carddisp.pl?gene=SRC
PAPPA	Pappalysin 1	Protein Coding	41	GC09P116179	14.55	https://www.genecards.org/cgi-bin/carddisp.pl?gene=PAPPA
MIF	Macrophage Migration Inhibitory Factor	Protein Coding	49	GC22P023894	14.54	https://www.genecards.org/cgi-bin/carddisp.pl?gene=MIF
PTS	6-Pyruvoyltetrahydropterin Synthase	Protein Coding	47	GC11P112226	14.54	https://www.genecards.org/cgi-bin/carddisp.pl?gene=PTS
F3	Coagulation Factor III, Tissue Factor	Protein Coding	45	GC01M094530	14.53	https://www.genecards.org/cgi-bin/carddisp.pl?gene=F3
FTH1	Ferritin Heavy Chain 1	Protein Coding	50	GC11M061959	14.52	https://www.genecards.org/cgi-bin/carddisp.pl?gene=FTH1
PSMB8	Proteasome 20S Subunit Beta 8	Protein Coding	49	GC06M032840	14.49	https://www.genecards.org/cgi-bin/carddisp.pl?gene=PSMB8
SOD3	Superoxide Dismutase 3	Protein Coding	40	GC04P024798	14.44	https://www.genecards.org/cgi-bin/carddisp.pl?gene=SOD3
BRCA1	BRCA1 DNA Repair Associated	Protein Coding	50	GC17M043044	14.41	https://www.genecards.org/cgi-bin/carddisp.pl?gene=BRCA1
HKDC1	Hexokinase Domain Containing 1	Protein Coding	40	GC10P069220	14.37	https://www.genecards.org/cgi-bin/carddisp.pl?gene=HKDC1
ACACA	Acetyl-CoA Carboxylase Alpha	Protein Coding	48	GC17M037084	14.37	https://www.genecards.org/cgi-bin/carddisp.pl?gene=ACACA
KDR	Kinase Insert Domain Receptor	Protein Coding	53	GC04M055078	14.36	https://www.genecards.org/cgi-bin/carddisp.pl?gene=KDR
FOXH1	Forkhead Box H1	Protein Coding	41	GC08M144473	14.34	https://www.genecards.org/cgi-bin/carddisp.pl?gene=FOXH1
CNDP1	Carnosine Dipeptidase 1	Protein Coding	44	GC18P074534	14.34	https://www.genecards.org/cgi-bin/carddisp.pl?gene=CNDP1
OXT	Oxytocin/Neurophysin I Prepropeptide	Protein Coding	40	GC20P003068	14.31	https://www.genecards.org/cgi-bin/carddisp.pl?gene=OXT
SMAD4	SMAD Family Member 4	Protein Coding	50	GC18P051028	14.24	https://www.genecards.org/cgi-bin/carddisp.pl?gene=SMAD4
ACHE	Acetylcholinesterase (Cartwright Blood Group)	Protein Coding	45	GC07M100889	14.24	https://www.genecards.org/cgi-bin/carddisp.pl?gene=ACHE
SERPINF1	Serpin Family F Member 1	Protein Coding	44	GC17P001761	14.23	https://www.genecards.org/cgi-bin/carddisp.pl?gene=SERPINF1
CALCA	Calcitonin Related Polypeptide Alpha	Protein Coding	43	GC11M014945	14.21	https://www.genecards.org/cgi-bin/carddisp.pl?gene=CALCA
CYP2D6	Cytochrome P450 Family 2 Subfamily D Member 6	Protein Coding	48	GC22M042126	14.19	https://www.genecards.org/cgi-bin/carddisp.pl?gene=CYP2D6
MMP14	Matrix Metallopeptidase 14	Protein Coding	51	GC14P025277	14.15	https://www.genecards.org/cgi-bin/carddisp.pl?gene=MMP14
RPS6KB1	Ribosomal Protein S6 Kinase B1	Protein Coding	49	GC17P059893	14.15	https://www.genecards.org/cgi-bin/carddisp.pl?gene=RPS6KB1
MIR30A	MicroRNA 30a	RNA Gene	20	GC06M071403	14.13	https://www.genecards.org/cgi-bin/carddisp.pl?gene=MIR30A
PTPN2	Protein Tyrosine Phosphatase Non-Receptor Type 2	Protein Coding	46	GC18M017325	14.13	https://www.genecards.org/cgi-bin/carddisp.pl?gene=PTPN2
CEP290	Centrosomal Protein 290	Protein Coding	40	GC12M088049	14.13	https://www.genecards.org/cgi-bin/carddisp.pl?gene=CEP290
FABP12	Fatty Acid Binding Protein 12	Protein Coding	31	GC08M081524	14.12	https://www.genecards.org/cgi-bin/carddisp.pl?gene=FABP12
ZIC2	Zic Family Member 2	Protein Coding	42	GC13P099981	14.1	https://www.genecards.org/cgi-bin/carddisp.pl?gene=ZIC2
CYP7A1	Cytochrome P450 Family 7 Subfamily A Member 1	Protein Coding	42	GC08M058476	14.08	https://www.genecards.org/cgi-bin/carddisp.pl?gene=CYP7A1
TF	Transferrin	Protein Coding	49	GC03P133666	14.08	https://www.genecards.org/cgi-bin/carddisp.pl?gene=TF
GPR119	G Protein-Coupled Receptor 119	Protein Coding	39	GC0XM130384	14.07	https://www.genecards.org/cgi-bin/carddisp.pl?gene=GPR119
APP	Amyloid Beta Precursor Protein	Protein Coding	51	GC21M025880	14.03	https://www.genecards.org/cgi-bin/carddisp.pl?gene=APP
PRKAR1A	Protein Kinase CAMP-Dependent Type I Regulatory Subunit Alpha	Protein Coding	51	GC17P068414	14.02	https://www.genecards.org/cgi-bin/carddisp.pl?gene=PRKAR1A
EP300	E1A Binding Protein P300	Protein Coding	50	GC22P041091	14.02	https://www.genecards.org/cgi-bin/carddisp.pl?gene=EP300
HMGB1	High Mobility Group Box 1	Protein Coding	44	GC13M030456	14	https://www.genecards.org/cgi-bin/carddisp.pl?gene=HMGB1
NTS	Neurotensin	Protein Coding	40	GC12P085876	13.99	https://www.genecards.org/cgi-bin/carddisp.pl?gene=NTS
APOC1	Apolipoprotein C1	Protein Coding	40	GC19P044914	13.99	https://www.genecards.org/cgi-bin/carddisp.pl?gene=APOC1
PROM1	Prominin 1	Protein Coding	44	GC04M015965	13.95	https://www.genecards.org/cgi-bin/carddisp.pl?gene=PROM1
FASN	Fatty Acid Synthase	Protein Coding	49	GC17M082078	13.95	https://www.genecards.org/cgi-bin/carddisp.pl?gene=FASN
PIK3C2A	Phosphatidylinositol-4-Phosphate 3-Kinase Catalytic Subunit Type 2 Alpha	Protein Coding	47	GC11M017191	13.94	https://www.genecards.org/cgi-bin/carddisp.pl?gene=PIK3C2A
SCD	Stearoyl-CoA Desaturase	Protein Coding	48	GC10P100347	13.94	https://www.genecards.org/cgi-bin/carddisp.pl?gene=SCD
MIR486-1	MicroRNA 486-1	RNA Gene	16	GC08M041660	13.89	https://www.genecards.org/cgi-bin/carddisp.pl?gene=MIR486-1
CASP1	Caspase 1	Protein Coding	50	GC11M105025	13.78	https://www.genecards.org/cgi-bin/carddisp.pl?gene=CASP1
CS	Citrate Synthase	Protein Coding	44	GC12M056271	13.76	https://www.genecards.org/cgi-bin/carddisp.pl?gene=CS
BRCA2	BRCA2 DNA Repair Associated	Protein Coding	49	GC13P032315	13.75	https://www.genecards.org/cgi-bin/carddisp.pl?gene=BRCA2
HSD11B2	Hydroxysteroid 11-Beta Dehydrogenase 2	Protein Coding	45	GC16P067433	13.75	https://www.genecards.org/cgi-bin/carddisp.pl?gene=HSD11B2
SCARB1	Scavenger Receptor Class B Member 1	Protein Coding	45	GC12M124776	13.75	https://www.genecards.org/cgi-bin/carddisp.pl?gene=SCARB1
MIR199A1	MicroRNA 199a-1	RNA Gene	18	GC19M010792	13.74	https://www.genecards.org/cgi-bin/carddisp.pl?gene=MIR199A1
AIP	Aryl Hydrocarbon Receptor Interacting Protein	Protein Coding	44	GC11P067468	13.7	https://www.genecards.org/cgi-bin/carddisp.pl?gene=AIP
F7	Coagulation Factor VII	Protein Coding	47	GC13P113105	13.65	https://www.genecards.org/cgi-bin/carddisp.pl?gene=F7
PTPRC	Protein Tyrosine Phosphatase Receptor Type C	Protein Coding	51	GC01P198607	13.65	https://www.genecards.org/cgi-bin/carddisp.pl?gene=PTPRC
KRAS	KRAS Proto-Oncogene, GTPase	Protein Coding	51	GC12M025204	13.63	https://www.genecards.org/cgi-bin/carddisp.pl?gene=KRAS
PDP1	Pyruvate Dehyrogenase Phosphatase Catalytic Subunit 1	Protein Coding	45	GC08P093857	13.61	https://www.genecards.org/cgi-bin/carddisp.pl?gene=PDP1
ROM1	Retinal Outer Segment Membrane Protein 1	Protein Coding	43	GC11P062611	13.6	https://www.genecards.org/cgi-bin/carddisp.pl?gene=ROM1
SLC2A3	Solute Carrier Family 2 Member 3	Protein Coding	48	GC12M007919	13.6	https://www.genecards.org/cgi-bin/carddisp.pl?gene=SLC2A3
BBIP1	BBSome Interacting Protein 1	Protein Coding	32	GC10M110898	13.6	https://www.genecards.org/cgi-bin/carddisp.pl?gene=BBIP1
C8orf37	Chromosome 8 Open Reading Frame 37	Protein Coding	35	GC08M095244	13.58	https://www.genecards.org/cgi-bin/carddisp.pl?gene=C8orf37
CREB1	CAMP Responsive Element Binding Protein 1	Protein Coding	48	GC02P207529	13.57	https://www.genecards.org/cgi-bin/carddisp.pl?gene=CREB1
OPRM1	Opioid Receptor Mu 1	Protein Coding	48	GC06P154075	13.56	https://www.genecards.org/cgi-bin/carddisp.pl?gene=OPRM1
PTEN	Phosphatase And Tensin Homolog	Protein Coding	52	GC10P087863	13.56	https://www.genecards.org/cgi-bin/carddisp.pl?gene=PTEN
ABCG1	ATP Binding Cassette Subfamily G Member 1	Protein Coding	43	GC21P042199	13.55	https://www.genecards.org/cgi-bin/carddisp.pl?gene=ABCG1
NRF1	Nuclear Respiratory Factor 1	Protein Coding	43	GC07P129611	13.53	https://www.genecards.org/cgi-bin/carddisp.pl?gene=NRF1
CSN1S1	Casein Alpha S1	Protein Coding	34	GC04P069932	13.51	https://www.genecards.org/cgi-bin/carddisp.pl?gene=CSN1S1
CYCS	Cytochrome C, Somatic	Protein Coding	48	GC07M025118	13.5	https://www.genecards.org/cgi-bin/carddisp.pl?gene=CYCS
MIR134	MicroRNA 134	RNA Gene	18	GC14P104777	13.49	https://www.genecards.org/cgi-bin/carddisp.pl?gene=MIR134
NODAL	Nodal Growth Differentiation Factor	Protein Coding	42	GC10M070431	13.48	https://www.genecards.org/cgi-bin/carddisp.pl?gene=NODAL
CLEC16A	C-Type Lectin Domain Containing 16A	Protein Coding	37	GC16P010944	13.48	https://www.genecards.org/cgi-bin/carddisp.pl?gene=CLEC16A
MT-TW	Mitochondrially Encoded TRNA-Trp (UGA/G)	RNA Gene	12	GCMTP005514	13.47	https://www.genecards.org/cgi-bin/carddisp.pl?gene=MT-TW
MAGEL2	MAGE Family Member L2	Protein Coding	37	GC15M023643	13.44	https://www.genecards.org/cgi-bin/carddisp.pl?gene=MAGEL2
TGFB2	Transforming Growth Factor Beta 2	Protein Coding	50	GC01P218345	13.44	https://www.genecards.org/cgi-bin/carddisp.pl?gene=TGFB2
PROC	Protein C, Inactivator Of Coagulation Factors Va And VIIIa	Protein Coding	49	GC02P127418	13.42	https://www.genecards.org/cgi-bin/carddisp.pl?gene=PROC
OLR1	Oxidized Low Density Lipoprotein Receptor 1	Protein Coding	44	GC12M013864	13.42	https://www.genecards.org/cgi-bin/carddisp.pl?gene=OLR1
SDHB	Succinate Dehydrogenase Complex Iron Sulfur Subunit B	Protein Coding	47	GC01M017020	13.42	https://www.genecards.org/cgi-bin/carddisp.pl?gene=SDHB
TAC1	Tachykinin Precursor 1	Protein Coding	43	GC07P097731	13.41	https://www.genecards.org/cgi-bin/carddisp.pl?gene=TAC1
SORBS1	Sorbin And SH3 Domain Containing 1	Protein Coding	41	GC10M095311	13.39	https://www.genecards.org/cgi-bin/carddisp.pl?gene=SORBS1
GAS1	Growth Arrest Specific 1	Protein Coding	41	GC09M086944	13.39	https://www.genecards.org/cgi-bin/carddisp.pl?gene=GAS1
HTR2A	5-Hydroxytryptamine Receptor 2A	Protein Coding	47	GC13M046831	13.38	https://www.genecards.org/cgi-bin/carddisp.pl?gene=HTR2A
BBS9	Bardet-Biedl Syndrome 9	Protein Coding	39	GC07P033112	13.37	https://www.genecards.org/cgi-bin/carddisp.pl?gene=BBS9
PDE3B	Phosphodiesterase 3B	Protein Coding	43	GC11P014643	13.34	https://www.genecards.org/cgi-bin/carddisp.pl?gene=PDE3B
NFKB1	Nuclear Factor Kappa B Subunit 1	Protein Coding	52	GC04P102501	13.33	https://www.genecards.org/cgi-bin/carddisp.pl?gene=NFKB1
DDIT3	DNA Damage Inducible Transcript 3	Protein Coding	45	GC12M057516	13.32	https://www.genecards.org/cgi-bin/carddisp.pl?gene=DDIT3
TRMT10A	TRNA Methyltransferase 10A	Protein Coding	36	GC04M099546	13.31	https://www.genecards.org/cgi-bin/carddisp.pl?gene=TRMT10A
WDPCP	WD Repeat Containing Planar Cell Polarity Effector	Protein Coding	36	GC02M063121	13.31	https://www.genecards.org/cgi-bin/carddisp.pl?gene=WDPCP
PRDM16	PR/SET Domain 16	Protein Coding	45	GC01P003068	13.31	https://www.genecards.org/cgi-bin/carddisp.pl?gene=PRDM16
MT-TQ	Mitochondrially Encoded TRNA-Gln (CAA/G)	RNA Gene	12	GCMTM004331	13.31	https://www.genecards.org/cgi-bin/carddisp.pl?gene=MT-TQ
CYP17A1	Cytochrome P450 Family 17 Subfamily A Member 1	Protein Coding	48	GC10M102830	13.3	https://www.genecards.org/cgi-bin/carddisp.pl?gene=CYP17A1
HLA-DQA2	Major Histocompatibility Complex, Class II, DQ Alpha 2	Protein Coding	37	GC06P032741	13.29	https://www.genecards.org/cgi-bin/carddisp.pl?gene=HLA-DQA2
DRD2	Dopamine Receptor D2	Protein Coding	50	GC11M113409	13.28	https://www.genecards.org/cgi-bin/carddisp.pl?gene=DRD2
SAA1	Serum Amyloid A1	Protein Coding	42	GC11P018267	13.28	https://www.genecards.org/cgi-bin/carddisp.pl?gene=SAA1
GRB14	Growth Factor Receptor Bound Protein 14	Protein Coding	43	GC02M164492	13.28	https://www.genecards.org/cgi-bin/carddisp.pl?gene=GRB14
USF1	Upstream Transcription Factor 1	Protein Coding	43	GC01M161039	13.26	https://www.genecards.org/cgi-bin/carddisp.pl?gene=USF1
USP8	Ubiquitin Specific Peptidase 8	Protein Coding	48	GC15P050424	13.26	https://www.genecards.org/cgi-bin/carddisp.pl?gene=USP8
DISP1	Dispatched RND Transporter Family Member 1	Protein Coding	37	GC01P222814	13.24	https://www.genecards.org/cgi-bin/carddisp.pl?gene=DISP1
HSP90AA1	Heat Shock Protein 90 Alpha Family Class A Member 1	Protein Coding	48	GC14M102080	13.23	https://www.genecards.org/cgi-bin/carddisp.pl?gene=HSP90AA1
FOXM1	Forkhead Box M1	Protein Coding	44	GC12M002857	13.22	https://www.genecards.org/cgi-bin/carddisp.pl?gene=FOXM1
FST	Follistatin	Protein Coding	46	GC05P053480	13.22	https://www.genecards.org/cgi-bin/carddisp.pl?gene=FST
DMXL2	Dmx Like 2	Protein Coding	36	GC15M051447	13.22	https://www.genecards.org/cgi-bin/carddisp.pl?gene=DMXL2
PBX1	PBX Homeobox 1	Protein Coding	49	GC01P164524	13.22	https://www.genecards.org/cgi-bin/carddisp.pl?gene=PBX1
IGF2R	Insulin Like Growth Factor 2 Receptor	Protein Coding	45	GC06P159969	13.21	https://www.genecards.org/cgi-bin/carddisp.pl?gene=IGF2R
ABCA4	ATP Binding Cassette Subfamily A Member 4	Protein Coding	44	GC01M093992	13.2	https://www.genecards.org/cgi-bin/carddisp.pl?gene=ABCA4
MPO	Myeloperoxidase	Protein Coding	50	GC17M058269	13.19	https://www.genecards.org/cgi-bin/carddisp.pl?gene=MPO
CD38	CD38 Molecule	Protein Coding	45	GC04P015779	13.16	https://www.genecards.org/cgi-bin/carddisp.pl?gene=CD38
SREBF2	Sterol Regulatory Element Binding Transcription Factor 2	Protein Coding	43	GC22P041833	13.16	https://www.genecards.org/cgi-bin/carddisp.pl?gene=SREBF2
IL13	Interleukin 13	Protein Coding	44	GC05P132656	13.15	https://www.genecards.org/cgi-bin/carddisp.pl?gene=IL13
TFAM	Transcription Factor A, Mitochondrial	Protein Coding	43	GC10P058385	13.14	https://www.genecards.org/cgi-bin/carddisp.pl?gene=TFAM
CEBPA	CCAAT Enhancer Binding Protein Alpha	Protein Coding	47	GC19M033299	13.14	https://www.genecards.org/cgi-bin/carddisp.pl?gene=CEBPA
TNDM1	Diabetes Mellitus, Transient Neonatal, 1	Genetic Locus	2	GC06U903795	13.13	https://www.genecards.org/cgi-bin/carddisp.pl?gene=TNDM1
TRIB3	Tribbles Pseudokinase 3	Protein Coding	43	GC20P000361	13.13	https://www.genecards.org/cgi-bin/carddisp.pl?gene=TRIB3
ADCY10	Adenylate Cyclase 10	Protein Coding	45	GC01M167809	13.09	https://www.genecards.org/cgi-bin/carddisp.pl?gene=ADCY10
RAC1	Rac Family Small GTPase 1	Protein Coding	49	GC07P006380	13.09	https://www.genecards.org/cgi-bin/carddisp.pl?gene=RAC1
LOC114803475	PPARG EExon Liver Enhancer	Biological Region	1	GC03P012405	13.08	https://www.genecards.org/cgi-bin/carddisp.pl?gene=LOC114803475
PRPF31	Pre-MRNA Processing Factor 31	Protein Coding	42	GC19P055363	13.08	https://www.genecards.org/cgi-bin/carddisp.pl?gene=PRPF31
DIO2	Iodothyronine Deiodinase 2	Protein Coding	40	GC14M080197	13.07	https://www.genecards.org/cgi-bin/carddisp.pl?gene=DIO2
FABP3	Fatty Acid Binding Protein 3	Protein Coding	44	GC01M031365	13.07	https://www.genecards.org/cgi-bin/carddisp.pl?gene=FABP3
MKS1	MKS Transition Zone Complex Subunit 1	Protein Coding	40	GC17M058205	13.06	https://www.genecards.org/cgi-bin/carddisp.pl?gene=MKS1
GPBAR1	G Protein-Coupled Bile Acid Receptor 1	Protein Coding	39	GC02P218259	13.06	https://www.genecards.org/cgi-bin/carddisp.pl?gene=GPBAR1
BAZ1B	Bromodomain Adjacent To Zinc Finger Domain 1B	Protein Coding	40	GC07M073440	13.05	https://www.genecards.org/cgi-bin/carddisp.pl?gene=BAZ1B
STUB1	STIP1 Homology And U-Box Containing Protein 1	Protein Coding	45	GC16P001405	13.03	https://www.genecards.org/cgi-bin/carddisp.pl?gene=STUB1
SHC1	SHC Adaptor Protein 1	Protein Coding	45	GC01M154962	13.03	https://www.genecards.org/cgi-bin/carddisp.pl?gene=SHC1
MIR125A	MicroRNA 125a	RNA Gene	21	GC19P051720	13.03	https://www.genecards.org/cgi-bin/carddisp.pl?gene=MIR125A
IL7R	Interleukin 7 Receptor	Protein Coding	47	GC05P035852	13.02	https://www.genecards.org/cgi-bin/carddisp.pl?gene=IL7R
PNPLA6	Patatin Like Phospholipase Domain Containing 6	Protein Coding	44	GC19P007534	13	https://www.genecards.org/cgi-bin/carddisp.pl?gene=PNPLA6
SERPINF2	Serpin Family F Member 2	Protein Coding	44	GC17P001742	13	https://www.genecards.org/cgi-bin/carddisp.pl?gene=SERPINF2
NFKBIA	NFKB Inhibitor Alpha	Protein Coding	50	GC14M035401	12.99	https://www.genecards.org/cgi-bin/carddisp.pl?gene=NFKBIA
IFNA1	Interferon Alpha 1	Protein Coding	39	GC09P021494	12.98	https://www.genecards.org/cgi-bin/carddisp.pl?gene=IFNA1
OTX2	Orthodenticle Homeobox 2	Protein Coding	45	GC14M056799	12.98	https://www.genecards.org/cgi-bin/carddisp.pl?gene=OTX2
CEP19	Centrosomal Protein 19	Protein Coding	33	GC03M196706	12.97	https://www.genecards.org/cgi-bin/carddisp.pl?gene=CEP19
EGF	Epidermal Growth Factor	Protein Coding	51	GC04P109912	12.96	https://www.genecards.org/cgi-bin/carddisp.pl?gene=EGF
G6PD	Glucose-6-Phosphate Dehydrogenase	Protein Coding	50	GC0XM154531	12.96	https://www.genecards.org/cgi-bin/carddisp.pl?gene=G6PD
SNCA	Synuclein Alpha	Protein Coding	50	GC04M089724	12.96	https://www.genecards.org/cgi-bin/carddisp.pl?gene=SNCA
SLC9A1	Solute Carrier Family 9 Member A1	Protein Coding	51	GC01M027109	12.96	https://www.genecards.org/cgi-bin/carddisp.pl?gene=SLC9A1
SH2B3	SH2B Adaptor Protein 3	Protein Coding	46	GC12P111405	12.93	https://www.genecards.org/cgi-bin/carddisp.pl?gene=SH2B3
CIDEA	Cell Death Inducing DFFA Like Effector A	Protein Coding	41	GC18P012254	12.93	https://www.genecards.org/cgi-bin/carddisp.pl?gene=CIDEA
HESX1	HESX Homeobox 1	Protein Coding	39	GC03M057207	12.92	https://www.genecards.org/cgi-bin/carddisp.pl?gene=HESX1
FOXO3	Forkhead Box O3	Protein Coding	44	GC06P108559	12.92	https://www.genecards.org/cgi-bin/carddisp.pl?gene=FOXO3
CRH	Corticotropin Releasing Hormone	Protein Coding	44	GC08M066176	12.92	https://www.genecards.org/cgi-bin/carddisp.pl?gene=CRH
CCDC28B	Coiled-Coil Domain Containing 28B	Protein Coding	37	GC01P032200	12.91	https://www.genecards.org/cgi-bin/carddisp.pl?gene=CCDC28B
ADD1	Adducin 1	Protein Coding	44	GC04P002855	12.9	https://www.genecards.org/cgi-bin/carddisp.pl?gene=ADD1
GLIS3-AS1	GLIS3 Antisense RNA 1	RNA Gene	16	GC09P003899	12.9	https://www.genecards.org/cgi-bin/carddisp.pl?gene=GLIS3-AS1
MIR96	MicroRNA 96	RNA Gene	20	GC07M129774	12.89	https://www.genecards.org/cgi-bin/carddisp.pl?gene=MIR96
CTSB	Cathepsin B	Protein Coding	51	GC08M011842	12.88	https://www.genecards.org/cgi-bin/carddisp.pl?gene=CTSB
CD79A	CD79a Molecule	Protein Coding	46	GC19P041877	12.87	https://www.genecards.org/cgi-bin/carddisp.pl?gene=CD79A
MAF	MAF BZIP Transcription Factor	Protein Coding	45	GC16M079204	12.87	https://www.genecards.org/cgi-bin/carddisp.pl?gene=MAF
IL5	Interleukin 5	Protein Coding	44	GC05M132541	12.87	https://www.genecards.org/cgi-bin/carddisp.pl?gene=IL5
ANPEP	Alanyl Aminopeptidase, Membrane	Protein Coding	48	GC15M089784	12.87	https://www.genecards.org/cgi-bin/carddisp.pl?gene=ANPEP
CD63	CD63 Molecule	Protein Coding	41	GC12M055725	12.87	https://www.genecards.org/cgi-bin/carddisp.pl?gene=CD63
HLA-C	Major Histocompatibility Complex, Class I, C	Protein Coding	44	GC06M031272	12.85	https://www.genecards.org/cgi-bin/carddisp.pl?gene=HLA-C
AHI1	Abelson Helper Integration Site 1	Protein Coding	41	GC06M135283	12.84	https://www.genecards.org/cgi-bin/carddisp.pl?gene=AHI1
LPXN	Leupaxin	Protein Coding	39	GC11M061238	12.84	https://www.genecards.org/cgi-bin/carddisp.pl?gene=LPXN
ARNTL	Aryl Hydrocarbon Receptor Nuclear Translocator Like	Protein Coding	42	GC11P013276	12.83	https://www.genecards.org/cgi-bin/carddisp.pl?gene=ARNTL
PRTN3	Proteinase 3	Protein Coding	44	GC19P000840	12.82	https://www.genecards.org/cgi-bin/carddisp.pl?gene=PRTN3
CCL5	C-C Motif Chemokine Ligand 5	Protein Coding	43	GC17M035871	12.82	https://www.genecards.org/cgi-bin/carddisp.pl?gene=CCL5
MT-TF	Mitochondrially Encoded TRNA-Phe (UUU/C)	RNA Gene	14	GCMTP000580	12.82	https://www.genecards.org/cgi-bin/carddisp.pl?gene=MT-TF
CXCL12	C-X-C Motif Chemokine Ligand 12	Protein Coding	45	GC10M044294	12.81	https://www.genecards.org/cgi-bin/carddisp.pl?gene=CXCL12
ACSL1	Acyl-CoA Synthetase Long Chain Family Member 1	Protein Coding	44	GC04M184755	12.8	https://www.genecards.org/cgi-bin/carddisp.pl?gene=ACSL1
MT-TS1	Mitochondrially Encoded TRNA-Ser (UCN) 1	RNA Gene	14	GCMTM007447	12.8	https://www.genecards.org/cgi-bin/carddisp.pl?gene=MT-TS1
USH2A	Usherin	Protein Coding	38	GC01M215622	12.79	https://www.genecards.org/cgi-bin/carddisp.pl?gene=USH2A
FAS	Fas Cell Surface Death Receptor	Protein Coding	50	GC10P088969	12.78	https://www.genecards.org/cgi-bin/carddisp.pl?gene=FAS
NDN	Necdin, MAGE Family Member	Protein Coding	41	GC15M023686	12.77	https://www.genecards.org/cgi-bin/carddisp.pl?gene=NDN
MIR122	MicroRNA 122	RNA Gene	21	GC18P058451	12.75	https://www.genecards.org/cgi-bin/carddisp.pl?gene=MIR122
MIR377	MicroRNA 377	RNA Gene	17	GC14P104794	12.74	https://www.genecards.org/cgi-bin/carddisp.pl?gene=MIR377
CYP1A2	Cytochrome P450 Family 1 Subfamily A Member 2	Protein Coding	45	GC15P074748	12.74	https://www.genecards.org/cgi-bin/carddisp.pl?gene=CYP1A2
CRB1	Crumbs Cell Polarity Complex Component 1	Protein Coding	43	GC01P197170	12.73	https://www.genecards.org/cgi-bin/carddisp.pl?gene=CRB1
MT-TH	Mitochondrially Encoded TRNA-His (CAU/C)	RNA Gene	13	GCMTP012140	12.71	https://www.genecards.org/cgi-bin/carddisp.pl?gene=MT-TH
HLA-DRB3	Major Histocompatibility Complex, Class II, DR Beta 3	Protein Coding	28	GC06Mn03715	12.71	https://www.genecards.org/cgi-bin/carddisp.pl?gene=HLA-DRB3
CACNA1D	Calcium Voltage-Gated Channel Subunit Alpha1 D	Protein Coding	47	GC03P053328	12.7	https://www.genecards.org/cgi-bin/carddisp.pl?gene=CACNA1D
IL15	Interleukin 15	Protein Coding	40	GC04P141636	12.69	https://www.genecards.org/cgi-bin/carddisp.pl?gene=IL15
SETX	Senataxin	Protein Coding	41	GC09M132261	12.68	https://www.genecards.org/cgi-bin/carddisp.pl?gene=SETX
CEBPB	CCAAT Enhancer Binding Protein Beta	Protein Coding	43	GC20P050190	12.67	https://www.genecards.org/cgi-bin/carddisp.pl?gene=CEBPB
MIR142	MicroRNA 142	RNA Gene	20	GC17M058331	12.66	https://www.genecards.org/cgi-bin/carddisp.pl?gene=MIR142
TULP1	TUB Like Protein 1	Protein Coding	42	GC06M042216	12.66	https://www.genecards.org/cgi-bin/carddisp.pl?gene=TULP1
GLRX5	Glutaredoxin 5	Protein Coding	40	GC14P095533	12.66	https://www.genecards.org/cgi-bin/carddisp.pl?gene=GLRX5
PLA2G2A	Phospholipase A2 Group IIA	Protein Coding	45	GC01M019975	12.64	https://www.genecards.org/cgi-bin/carddisp.pl?gene=PLA2G2A
SERPINA6	Serpin Family A Member 6	Protein Coding	43	GC14M094341	12.63	https://www.genecards.org/cgi-bin/carddisp.pl?gene=SERPINA6
MC3R	Melanocortin 3 Receptor	Protein Coding	43	GC20P056248	12.63	https://www.genecards.org/cgi-bin/carddisp.pl?gene=MC3R
STYX	Serine/Threonine/Tyrosine Interacting Protein	Protein Coding	36	GC14P052730	12.61	https://www.genecards.org/cgi-bin/carddisp.pl?gene=STYX
SOX3	SRY-Box Transcription Factor 3	Protein Coding	44	GC0XM140502	12.61	https://www.genecards.org/cgi-bin/carddisp.pl?gene=SOX3
TFAP2B	Transcription Factor AP-2 Beta	Protein Coding	44	GC06P050894	12.6	https://www.genecards.org/cgi-bin/carddisp.pl?gene=TFAP2B
SURF1	SURF1 Cytochrome C Oxidase Assembly Factor	Protein Coding	43	GC09M133351	12.6	https://www.genecards.org/cgi-bin/carddisp.pl?gene=SURF1
SIRT6	Sirtuin 6	Protein Coding	45	GC19M004174	12.6	https://www.genecards.org/cgi-bin/carddisp.pl?gene=SIRT6
PDK4	Pyruvate Dehydrogenase Kinase 4	Protein Coding	45	GC07M095583	12.6	https://www.genecards.org/cgi-bin/carddisp.pl?gene=PDK4
MAP2K1	Mitogen-Activated Protein Kinase Kinase 1	Protein Coding	54	GC15P066386	12.59	https://www.genecards.org/cgi-bin/carddisp.pl?gene=MAP2K1
STAR	Steroidogenic Acute Regulatory Protein	Protein Coding	46	GC08M038145	12.58	https://www.genecards.org/cgi-bin/carddisp.pl?gene=STAR
FAP	Fibroblast Activation Protein Alpha	Protein Coding	42	GC02M162170	12.57	https://www.genecards.org/cgi-bin/carddisp.pl?gene=FAP
GSTM1	Glutathione S-Transferase Mu 1	Protein Coding	41	GC01P109687	12.57	https://www.genecards.org/cgi-bin/carddisp.pl?gene=GSTM1
HNF4G	Hepatocyte Nuclear Factor 4 Gamma	Protein Coding	43	GC08P075407	12.57	https://www.genecards.org/cgi-bin/carddisp.pl?gene=HNF4G
SPP1	Secreted Phosphoprotein 1	Protein Coding	46	GC04P087975	12.55	https://www.genecards.org/cgi-bin/carddisp.pl?gene=SPP1
DUSP2	Dual Specificity Phosphatase 2	Protein Coding	41	GC02M096168	12.55	https://www.genecards.org/cgi-bin/carddisp.pl?gene=DUSP2
MIR342	MicroRNA 342	RNA Gene	19	GC14P100109	12.54	https://www.genecards.org/cgi-bin/carddisp.pl?gene=MIR342
PRKCD	Protein Kinase C Delta	Protein Coding	53	GC03P053156	12.5	https://www.genecards.org/cgi-bin/carddisp.pl?gene=PRKCD
PRSS2	Serine Protease 2	Protein Coding	39	GC07P144959	12.49	https://www.genecards.org/cgi-bin/carddisp.pl?gene=PRSS2
MOG	Myelin Oligodendrocyte Glycoprotein	Protein Coding	45	GC06P047247	12.48	https://www.genecards.org/cgi-bin/carddisp.pl?gene=MOG
MIR196A1	MicroRNA 196a-1	RNA Gene	19	GC17M048632	12.48	https://www.genecards.org/cgi-bin/carddisp.pl?gene=MIR196A1
VTN	Vitronectin	Protein Coding	44	GC17M029955	12.48	https://www.genecards.org/cgi-bin/carddisp.pl?gene=VTN
SLC27A1	Solute Carrier Family 27 Member 1	Protein Coding	41	GC19P023305	12.47	https://www.genecards.org/cgi-bin/carddisp.pl?gene=SLC27A1
ESRRA	Estrogen Related Receptor Alpha	Protein Coding	47	GC11P064305	12.46	https://www.genecards.org/cgi-bin/carddisp.pl?gene=ESRRA
CISH	Cytokine Inducible SH2 Containing Protein	Protein Coding	44	GC03M050618	12.45	https://www.genecards.org/cgi-bin/carddisp.pl?gene=CISH
MIR136	MicroRNA 136	RNA Gene	19	GC14P104582	12.44	https://www.genecards.org/cgi-bin/carddisp.pl?gene=MIR136
KNG1	Kininogen 1	Protein Coding	44	GC03P186717	12.44	https://www.genecards.org/cgi-bin/carddisp.pl?gene=KNG1
HSPA8	Heat Shock Protein Family A (Hsp70) Member 8	Protein Coding	47	GC11M123057	12.44	https://www.genecards.org/cgi-bin/carddisp.pl?gene=HSPA8
LZTFL1	Leucine Zipper Transcription Factor Like 1	Protein Coding	39	GC03M045823	12.42	https://www.genecards.org/cgi-bin/carddisp.pl?gene=LZTFL1
MSTN	Myostatin	Protein Coding	45	GC02M190055	12.41	https://www.genecards.org/cgi-bin/carddisp.pl?gene=MSTN
TDGF1	Teratocarcinoma-Derived Growth Factor 1	Protein Coding	41	GC03P046576	12.41	https://www.genecards.org/cgi-bin/carddisp.pl?gene=TDGF1
PDCD1	Programmed Cell Death 1	Protein Coding	48	GC02M241849	12.41	https://www.genecards.org/cgi-bin/carddisp.pl?gene=PDCD1
TTC7A	Tetratricopeptide Repeat Domain 7A	Protein Coding	38	GC02P046906	12.4	https://www.genecards.org/cgi-bin/carddisp.pl?gene=TTC7A
SIRT4	Sirtuin 4	Protein Coding	40	GC12P120291	12.4	https://www.genecards.org/cgi-bin/carddisp.pl?gene=SIRT4
TBL2	Transducin Beta Like 2	Protein Coding	39	GC07M073568	12.39	https://www.genecards.org/cgi-bin/carddisp.pl?gene=TBL2
RBP3	Retinol Binding Protein 3	Protein Coding	40	GC10P047348	12.36	https://www.genecards.org/cgi-bin/carddisp.pl?gene=RBP3
SLPI	Secretory Leukocyte Peptidase Inhibitor	Protein Coding	39	GC20M045252	12.33	https://www.genecards.org/cgi-bin/carddisp.pl?gene=SLPI
PROKR2	Prokineticin Receptor 2	Protein Coding	41	GC20M005303	12.33	https://www.genecards.org/cgi-bin/carddisp.pl?gene=PROKR2
CLCNKA	Chloride Voltage-Gated Channel Ka	Protein Coding	40	GC01P016018	12.32	https://www.genecards.org/cgi-bin/carddisp.pl?gene=CLCNKA
F9	Coagulation Factor IX	Protein Coding	46	GC0XP139530	12.3	https://www.genecards.org/cgi-bin/carddisp.pl?gene=F9
PCNT	Pericentrin	Protein Coding	41	GC21P046324	12.29	https://www.genecards.org/cgi-bin/carddisp.pl?gene=PCNT
MB	Myoglobin	Protein Coding	43	GC22M035606	12.28	https://www.genecards.org/cgi-bin/carddisp.pl?gene=MB
APOD	Apolipoprotein D	Protein Coding	43	GC03M195568	12.28	https://www.genecards.org/cgi-bin/carddisp.pl?gene=APOD
AMY2A	Amylase Alpha 2A	Protein Coding	38	GC01P103616	12.28	https://www.genecards.org/cgi-bin/carddisp.pl?gene=AMY2A
PKLR	Pyruvate Kinase L/R	Protein Coding	47	GC01M155289	12.27	https://www.genecards.org/cgi-bin/carddisp.pl?gene=PKLR
MIR146B	MicroRNA 146b	RNA Gene	19	GC10P102436	12.25	https://www.genecards.org/cgi-bin/carddisp.pl?gene=MIR146B
FFAR4	Free Fatty Acid Receptor 4	Protein Coding	38	GC10P093566	12.24	https://www.genecards.org/cgi-bin/carddisp.pl?gene=FFAR4
GHRH	Growth Hormone Releasing Hormone	Protein Coding	40	GC20M037251	12.24	https://www.genecards.org/cgi-bin/carddisp.pl?gene=GHRH
BEST1	Bestrophin 1	Protein Coding	43	GC11P061949	12.23	https://www.genecards.org/cgi-bin/carddisp.pl?gene=BEST1
PRODH	Proline Dehydrogenase 1	Protein Coding	45	GC22M018912	12.23	https://www.genecards.org/cgi-bin/carddisp.pl?gene=PRODH
CA4	Carbonic Anhydrase 4	Protein Coding	47	GC17P060149	12.23	https://www.genecards.org/cgi-bin/carddisp.pl?gene=CA4
CFB	Complement Factor B	Protein Coding	45	GC06P031945	12.22	https://www.genecards.org/cgi-bin/carddisp.pl?gene=CFB
MFN2	Mitofusin 2	Protein Coding	48	GC01P011980	12.21	https://www.genecards.org/cgi-bin/carddisp.pl?gene=MFN2
OFD1	OFD1 Centriole And Centriolar Satellite Protein	Protein Coding	41	GC0XP013734	12.21	https://www.genecards.org/cgi-bin/carddisp.pl?gene=OFD1
NPAP1	Nuclear Pore Associated Protein 1	Protein Coding	27	GC15P024675	12.2	https://www.genecards.org/cgi-bin/carddisp.pl?gene=NPAP1
KDM4C	Lysine Demethylase 4C	Protein Coding	40	GC09P006720	12.2	https://www.genecards.org/cgi-bin/carddisp.pl?gene=KDM4C
ADORA1	Adenosine A1 Receptor	Protein Coding	47	GC01P203090	12.2	https://www.genecards.org/cgi-bin/carddisp.pl?gene=ADORA1
TFAP2A	Transcription Factor AP-2 Alpha	Protein Coding	47	GC06M010393	12.19	https://www.genecards.org/cgi-bin/carddisp.pl?gene=TFAP2A
CD274	CD274 Molecule	Protein Coding	44	GC09P005450	12.19	https://www.genecards.org/cgi-bin/carddisp.pl?gene=CD274
PYGM	Glycogen Phosphorylase, Muscle Associated	Protein Coding	46	GC11M064746	12.18	https://www.genecards.org/cgi-bin/carddisp.pl?gene=PYGM
ACE2	Angiotensin I Converting Enzyme 2	Protein Coding	48	GC0XM015562	12.17	https://www.genecards.org/cgi-bin/carddisp.pl?gene=ACE2
MIR423	MicroRNA 423	RNA Gene	18	GC17P030117	12.16	https://www.genecards.org/cgi-bin/carddisp.pl?gene=MIR423
SCAPER	S-Phase Cyclin A Associated Protein In The ER	Protein Coding	36	GC15M076347	12.13	https://www.genecards.org/cgi-bin/carddisp.pl?gene=SCAPER
PIK3CD	Phosphatidylinositol-4,5-Bisphosphate 3-Kinase Catalytic Subunit Delta	Protein Coding	53	GC01P009629	12.12	https://www.genecards.org/cgi-bin/carddisp.pl?gene=PIK3CD
GUSB	Glucuronidase Beta	Protein Coding	47	GC07M065960	12.12	https://www.genecards.org/cgi-bin/carddisp.pl?gene=GUSB
FFAR2	Free Fatty Acid Receptor 2	Protein Coding	40	GC19P038219	12.11	https://www.genecards.org/cgi-bin/carddisp.pl?gene=FFAR2
PSMB9	Proteasome 20S Subunit Beta 9	Protein Coding	46	GC06P047342	12.11	https://www.genecards.org/cgi-bin/carddisp.pl?gene=PSMB9
PRPH2	Peripherin 2	Protein Coding	39	GC06M043145	12.1	https://www.genecards.org/cgi-bin/carddisp.pl?gene=PRPH2
PLEK	Pleckstrin	Protein Coding	40	GC02P068365	12.1	https://www.genecards.org/cgi-bin/carddisp.pl?gene=PLEK
PRPF8	Pre-MRNA Processing Factor 8	Protein Coding	41	GC17M001650	12.1	https://www.genecards.org/cgi-bin/carddisp.pl?gene=PRPF8
MT-ND2	Mitochondrially Encoded NADH:Ubiquinone Oxidoreductase Core Subunit 2	Protein Coding	32	GCMTP004472	12.1	https://www.genecards.org/cgi-bin/carddisp.pl?gene=MT-ND2
GGT2	Gamma-Glutamyltransferase 2	Protein Coding	31	GC22M021207	12.09	https://www.genecards.org/cgi-bin/carddisp.pl?gene=GGT2
DDC	Dopa Decarboxylase	Protein Coding	52	GC07M050458	12.07	https://www.genecards.org/cgi-bin/carddisp.pl?gene=DDC
MALAT1	Metastasis Associated Lung Adenocarcinoma Transcript 1	RNA Gene	24	GC11P065806	12.06	https://www.genecards.org/cgi-bin/carddisp.pl?gene=MALAT1
IL12B	Interleukin 12B	Protein Coding	44	GC05M159314	12.06	https://www.genecards.org/cgi-bin/carddisp.pl?gene=IL12B
GPAM	Glycerol-3-Phosphate Acyltransferase, Mitochondrial	Protein Coding	43	GC10M112148	12.02	https://www.genecards.org/cgi-bin/carddisp.pl?gene=GPAM
SERPINC1	Serpin Family C Member 1	Protein Coding	48	GC01M174153	12.02	https://www.genecards.org/cgi-bin/carddisp.pl?gene=SERPINC1
PLCD1	Phospholipase C Delta 1	Protein Coding	48	GC03M038008	12.01	https://www.genecards.org/cgi-bin/carddisp.pl?gene=PLCD1
MIR675	MicroRNA 675	RNA Gene	17	GC11M001997	11.97	https://www.genecards.org/cgi-bin/carddisp.pl?gene=MIR675
ANGPT1	Angiopoietin 1	Protein Coding	45	GC08M107246	11.95	https://www.genecards.org/cgi-bin/carddisp.pl?gene=ANGPT1
GPLD1	Glycosylphosphatidylinositol Specific Phospholipase D1	Protein Coding	41	GC06M024425	11.95	https://www.genecards.org/cgi-bin/carddisp.pl?gene=GPLD1
GJA1	Gap Junction Protein Alpha 1	Protein Coding	50	GC06P121436	11.94	https://www.genecards.org/cgi-bin/carddisp.pl?gene=GJA1
DUSP1	Dual Specificity Phosphatase 1	Protein Coding	47	GC05M172768	11.94	https://www.genecards.org/cgi-bin/carddisp.pl?gene=DUSP1
MIR33B	MicroRNA 33b	RNA Gene	18	GC17M017813	11.94	https://www.genecards.org/cgi-bin/carddisp.pl?gene=MIR33B
PDPK1	3-Phosphoinositide Dependent Protein Kinase 1	Protein Coding	48	GC16P002537	11.93	https://www.genecards.org/cgi-bin/carddisp.pl?gene=PDPK1
MIR181B1	MicroRNA 181b-1	RNA Gene	19	GC01M198858	11.92	https://www.genecards.org/cgi-bin/carddisp.pl?gene=MIR181B1
GAS5	Growth Arrest Specific 5	RNA Gene	23	GC01M173947	11.91	https://www.genecards.org/cgi-bin/carddisp.pl?gene=GAS5
SIRT2	Sirtuin 2	Protein Coding	48	GC19M038878	11.89	https://www.genecards.org/cgi-bin/carddisp.pl?gene=SIRT2
RHEB	Ras Homolog, MTORC1 Binding	Protein Coding	48	GC07M151466	11.88	https://www.genecards.org/cgi-bin/carddisp.pl?gene=RHEB
ACTB	Actin Beta	Protein Coding	49	GC07M005527	11.88	https://www.genecards.org/cgi-bin/carddisp.pl?gene=ACTB
PTK2B	Protein Tyrosine Kinase 2 Beta	Protein Coding	49	GC08P027311	11.88	https://www.genecards.org/cgi-bin/carddisp.pl?gene=PTK2B
WDTC1	WD And Tetratricopeptide Repeats 1	Protein Coding	34	GC01P027245	11.87	https://www.genecards.org/cgi-bin/carddisp.pl?gene=WDTC1
CSN2	Casein Beta	Protein Coding	36	GC04M069955	11.85	https://www.genecards.org/cgi-bin/carddisp.pl?gene=CSN2
CTRC	Chymotrypsin C	Protein Coding	44	GC01P015438	11.85	https://www.genecards.org/cgi-bin/carddisp.pl?gene=CTRC
IGF2-AS	IGF2 Antisense RNA	RNA Gene	24	GC11P002140	11.82	https://www.genecards.org/cgi-bin/carddisp.pl?gene=IGF2-AS
PTPRF	Protein Tyrosine Phosphatase Receptor Type F	Protein Coding	50	GC01P043527	11.82	https://www.genecards.org/cgi-bin/carddisp.pl?gene=PTPRF
GTF2I	General Transcription Factor IIi	Protein Coding	42	GC07P074658	11.81	https://www.genecards.org/cgi-bin/carddisp.pl?gene=GTF2I
DBI	Diazepam Binding Inhibitor, Acyl-CoA Binding Protein	Protein Coding	45	GC02P119366	11.79	https://www.genecards.org/cgi-bin/carddisp.pl?gene=DBI
CAPN3	Calpain 3	Protein Coding	47	GC15P042359	11.78	https://www.genecards.org/cgi-bin/carddisp.pl?gene=CAPN3
STEAP4	STEAP4 Metalloreductase	Protein Coding	40	GC07M088288	11.78	https://www.genecards.org/cgi-bin/carddisp.pl?gene=STEAP4
PDE11A	Phosphodiesterase 11A	Protein Coding	46	GC02M177624	11.75	https://www.genecards.org/cgi-bin/carddisp.pl?gene=PDE11A
GNRH1	Gonadotropin Releasing Hormone 1	Protein Coding	41	GC08M025419	11.74	https://www.genecards.org/cgi-bin/carddisp.pl?gene=GNRH1
CIITA	Class II Major Histocompatibility Complex Transactivator	Protein Coding	45	GC16P010879	11.74	https://www.genecards.org/cgi-bin/carddisp.pl?gene=CIITA
GOT2	Glutamic-Oxaloacetic Transaminase 2	Protein Coding	45	GC16M058707	11.73	https://www.genecards.org/cgi-bin/carddisp.pl?gene=GOT2
NPHP1	Nephrocystin 1	Protein Coding	43	GC02M110122	11.73	https://www.genecards.org/cgi-bin/carddisp.pl?gene=NPHP1
ETS1	ETS Proto-Oncogene 1, Transcription Factor	Protein Coding	49	GC11M128458	11.73	https://www.genecards.org/cgi-bin/carddisp.pl?gene=ETS1
TNFRSF10A	TNF Receptor Superfamily Member 10a	Protein Coding	45	GC08M023190	11.71	https://www.genecards.org/cgi-bin/carddisp.pl?gene=TNFRSF10A
DGAT1	Diacylglycerol O-Acyltransferase 1	Protein Coding	47	GC08M144316	11.71	https://www.genecards.org/cgi-bin/carddisp.pl?gene=DGAT1
KCNJ1	Potassium Inwardly Rectifying Channel Subfamily J Member 1	Protein Coding	47	GC11M128741	11.68	https://www.genecards.org/cgi-bin/carddisp.pl?gene=KCNJ1
MIR378A	MicroRNA 378a	RNA Gene	18	GC05P149732	11.66	https://www.genecards.org/cgi-bin/carddisp.pl?gene=MIR378A
INSM2	INSM Transcriptional Repressor 2	Protein Coding	34	GC14P035534	11.66	https://www.genecards.org/cgi-bin/carddisp.pl?gene=INSM2
NPS	Neuropeptide S	Protein Coding	32	GC10P127549	11.62	https://www.genecards.org/cgi-bin/carddisp.pl?gene=NPS
MAP2K7	Mitogen-Activated Protein Kinase Kinase 7	Protein Coding	45	GC19P007903	11.62	https://www.genecards.org/cgi-bin/carddisp.pl?gene=MAP2K7
PTPA	Protein Phosphatase 2 Phosphatase Activator	Protein Coding	35	GC09P129111	11.62	https://www.genecards.org/cgi-bin/carddisp.pl?gene=PTPA
LIMK1	LIM Domain Kinase 1	Protein Coding	49	GC07P074082	11.61	https://www.genecards.org/cgi-bin/carddisp.pl?gene=LIMK1
CRX	Cone-Rod Homeobox	Protein Coding	43	GC19P047819	11.61	https://www.genecards.org/cgi-bin/carddisp.pl?gene=CRX
PWRN1	Prader-Willi Region Non-Protein Coding RNA 1	RNA Gene	18	GC15P024870	11.61	https://www.genecards.org/cgi-bin/carddisp.pl?gene=PWRN1
IPW	Imprinted In Prader-Willi Syndrome	RNA Gene	15	GC15P025116	11.61	https://www.genecards.org/cgi-bin/carddisp.pl?gene=IPW
SNORD115-1	Small Nucleolar RNA, C/D Box 115-1	RNA Gene	14	GC15P026363	11.61	https://www.genecards.org/cgi-bin/carddisp.pl?gene=SNORD115-1
PWAR1	Prader Willi/Angelman Region RNA 1	RNA Gene	14	GC15P025135	11.61	https://www.genecards.org/cgi-bin/carddisp.pl?gene=PWAR1
SNORD116-1	Small Nucleolar RNA, C/D Box 116-1	RNA Gene	14	GC15P026353	11.61	https://www.genecards.org/cgi-bin/carddisp.pl?gene=SNORD116-1
MKRN3-AS1	MKRN3 Antisense RNA 1	RNA Gene	8	GC15U901326	11.61	https://www.genecards.org/cgi-bin/carddisp.pl?gene=MKRN3-AS1
CD2	CD2 Molecule	Protein Coding	44	GC01P116754	11.6	https://www.genecards.org/cgi-bin/carddisp.pl?gene=CD2
CDIPT	CDP-Diacylglycerol--Inositol 3-Phosphatidyltransferase	Protein Coding	41	GC16M029874	11.6	https://www.genecards.org/cgi-bin/carddisp.pl?gene=CDIPT
EYS	Eyes Shut Homolog	Protein Coding	36	GC06M063719	11.58	https://www.genecards.org/cgi-bin/carddisp.pl?gene=EYS
ADCYAP1	Adenylate Cyclase Activating Polypeptide 1	Protein Coding	41	GC18P000895	11.57	https://www.genecards.org/cgi-bin/carddisp.pl?gene=ADCYAP1
SUFU	SUFU Negative Regulator Of Hedgehog Signaling	Protein Coding	43	GC10P102503	11.57	https://www.genecards.org/cgi-bin/carddisp.pl?gene=SUFU
PRKACA	Protein Kinase CAMP-Activated Catalytic Subunit Alpha	Protein Coding	51	GC19M014092	11.56	https://www.genecards.org/cgi-bin/carddisp.pl?gene=PRKACA
IMPDH1	Inosine Monophosphate Dehydrogenase 1	Protein Coding	48	GC07M128392	11.55	https://www.genecards.org/cgi-bin/carddisp.pl?gene=IMPDH1
MIR195	MicroRNA 195	RNA Gene	19	GC17M007018	11.55	https://www.genecards.org/cgi-bin/carddisp.pl?gene=MIR195
RDH12	Retinol Dehydrogenase 12	Protein Coding	45	GC14P067701	11.54	https://www.genecards.org/cgi-bin/carddisp.pl?gene=RDH12
RFC2	Replication Factor C Subunit 2	Protein Coding	44	GC07M074231	11.54	https://www.genecards.org/cgi-bin/carddisp.pl?gene=RFC2
GTF2IRD1	GTF2I Repeat Domain Containing 1	Protein Coding	42	GC07P074461	11.54	https://www.genecards.org/cgi-bin/carddisp.pl?gene=GTF2IRD1
GUCA1B	Guanylate Cyclase Activator 1B	Protein Coding	40	GC06M042316	11.54	https://www.genecards.org/cgi-bin/carddisp.pl?gene=GUCA1B
CLIP2	CAP-Gly Domain Containing Linker Protein 2	Protein Coding	37	GC07P074289	11.54	https://www.genecards.org/cgi-bin/carddisp.pl?gene=CLIP2
MIR151A	MicroRNA 151a	RNA Gene	17	GC08M140733	11.53	https://www.genecards.org/cgi-bin/carddisp.pl?gene=MIR151A
IGHV4-38-2	Immunoglobulin Heavy Variable 4-38-2	Protein Coding	8	GC14U901616	11.53	https://www.genecards.org/cgi-bin/carddisp.pl?gene=IGHV4-38-2
POLR3A	RNA Polymerase III Subunit A	Protein Coding	43	GC10M077969	11.52	https://www.genecards.org/cgi-bin/carddisp.pl?gene=POLR3A
CERKL	Ceramide Kinase Like	Protein Coding	39	GC02M181536	11.52	https://www.genecards.org/cgi-bin/carddisp.pl?gene=CERKL
LINC00271	Long Intergenic Non-Protein Coding RNA 271	RNA Gene	18	GC06P135497	11.49	https://www.genecards.org/cgi-bin/carddisp.pl?gene=LINC00271
HGF	Hepatocyte Growth Factor	Protein Coding	52	GC07M081699	11.48	https://www.genecards.org/cgi-bin/carddisp.pl?gene=HGF
PDE6B	Phosphodiesterase 6B	Protein Coding	45	GC04P000587	11.48	https://www.genecards.org/cgi-bin/carddisp.pl?gene=PDE6B
VANGL1	VANGL Planar Cell Polarity Protein 1	Protein Coding	43	GC01P115641	11.47	https://www.genecards.org/cgi-bin/carddisp.pl?gene=VANGL1
CD69	CD69 Molecule	Protein Coding	40	GC12M013857	11.46	https://www.genecards.org/cgi-bin/carddisp.pl?gene=CD69
SERPINA1	Serpin Family A Member 1	Protein Coding	49	GC14M094376	11.46	https://www.genecards.org/cgi-bin/carddisp.pl?gene=SERPINA1
GPR35	G Protein-Coupled Receptor 35	Protein Coding	43	GC02P240605	11.46	https://www.genecards.org/cgi-bin/carddisp.pl?gene=GPR35
TIMP1	TIMP Metallopeptidase Inhibitor 1	Protein Coding	45	GC0XP047583	11.44	https://www.genecards.org/cgi-bin/carddisp.pl?gene=TIMP1
CREBBP	CREB Binding Protein	Protein Coding	52	GC16M003726	11.44	https://www.genecards.org/cgi-bin/carddisp.pl?gene=CREBBP
PRDM10	PR/SET Domain 10	Protein Coding	34	GC11M129899	11.39	https://www.genecards.org/cgi-bin/carddisp.pl?gene=PRDM10
MLN	Motilin	Protein Coding	35	GC06M033794	11.38	https://www.genecards.org/cgi-bin/carddisp.pl?gene=MLN
SNAP23	Synaptosome Associated Protein 23	Protein Coding	44	GC15P042491	11.38	https://www.genecards.org/cgi-bin/carddisp.pl?gene=SNAP23
MIR28	MicroRNA 28	RNA Gene	19	GC03P188688	11.36	https://www.genecards.org/cgi-bin/carddisp.pl?gene=MIR28
LMNB2	Lamin B2	Protein Coding	43	GC19M002439	11.33	https://www.genecards.org/cgi-bin/carddisp.pl?gene=LMNB2
ARHGAP4	Rho GTPase Activating Protein 4	Protein Coding	41	GC0XM153907	11.33	https://www.genecards.org/cgi-bin/carddisp.pl?gene=ARHGAP4
MERTK	MER Proto-Oncogene, Tyrosine Kinase	Protein Coding	50	GC02P111898	11.31	https://www.genecards.org/cgi-bin/carddisp.pl?gene=MERTK
NTF3	Neurotrophin 3	Protein Coding	43	GC12P005432	11.31	https://www.genecards.org/cgi-bin/carddisp.pl?gene=NTF3
HNRNPUL2-BSCL2	HNRNPUL2-BSCL2 Readthrough (NMD Candidate)	RNA Gene	15	GC11M063439	11.31	https://www.genecards.org/cgi-bin/carddisp.pl?gene=HNRNPUL2-BSCL2
RETNLB	Resistin Like Beta	Protein Coding	35	GC03M108743	11.31	https://www.genecards.org/cgi-bin/carddisp.pl?gene=RETNLB
FGF23	Fibroblast Growth Factor 23	Protein Coding	45	GC12M004368	11.3	https://www.genecards.org/cgi-bin/carddisp.pl?gene=FGF23
GPX1	Glutathione Peroxidase 1	Protein Coding	48	GC03M049368	11.29	https://www.genecards.org/cgi-bin/carddisp.pl?gene=GPX1
LINC01370	Long Intergenic Non-Protein Coding RNA 1370	RNA Gene	13	GC20P040004	11.29	https://www.genecards.org/cgi-bin/carddisp.pl?gene=LINC01370
PAX6	Paired Box 6	Protein Coding	47	GC11M031784	11.29	https://www.genecards.org/cgi-bin/carddisp.pl?gene=PAX6
GLA	Galactosidase Alpha	Protein Coding	48	GC0XM101393	11.29	https://www.genecards.org/cgi-bin/carddisp.pl?gene=GLA
PFKM	Phosphofructokinase, Muscle	Protein Coding	50	GC12P048105	11.24	https://www.genecards.org/cgi-bin/carddisp.pl?gene=PFKM
TIMP3	TIMP Metallopeptidase Inhibitor 3	Protein Coding	45	GC22P032800	11.2	https://www.genecards.org/cgi-bin/carddisp.pl?gene=TIMP3
MMP3	Matrix Metallopeptidase 3	Protein Coding	51	GC11M102835	11.18	https://www.genecards.org/cgi-bin/carddisp.pl?gene=MMP3
FABP1	Fatty Acid Binding Protein 1	Protein Coding	43	GC02M088122	11.18	https://www.genecards.org/cgi-bin/carddisp.pl?gene=FABP1
CNGB1	Cyclic Nucleotide Gated Channel Subunit Beta 1	Protein Coding	43	GC16M057884	11.17	https://www.genecards.org/cgi-bin/carddisp.pl?gene=CNGB1
SIK2	Salt Inducible Kinase 2	Protein Coding	45	GC11P111605	11.16	https://www.genecards.org/cgi-bin/carddisp.pl?gene=SIK2
MIR210	MicroRNA 210	RNA Gene	21	GC11M000674	11.15	https://www.genecards.org/cgi-bin/carddisp.pl?gene=MIR210
ARMC5	Armadillo Repeat Containing 5	Protein Coding	37	GC16P031576	11.15	https://www.genecards.org/cgi-bin/carddisp.pl?gene=ARMC5
MIR222	MicroRNA 222	RNA Gene	21	GC0XM045747	11.15	https://www.genecards.org/cgi-bin/carddisp.pl?gene=MIR222
TSHR	Thyroid Stimulating Hormone Receptor	Protein Coding	47	GC14P080954	11.14	https://www.genecards.org/cgi-bin/carddisp.pl?gene=TSHR
ARL3	ADP Ribosylation Factor Like GTPase 3	Protein Coding	44	GC10M102673	11.14	https://www.genecards.org/cgi-bin/carddisp.pl?gene=ARL3
NRL	Neural Retina Leucine Zipper	Protein Coding	41	GC14M024078	11.14	https://www.genecards.org/cgi-bin/carddisp.pl?gene=NRL
NR2E3	Nuclear Receptor Subfamily 2 Group E Member 3	Protein Coding	41	GC15P071792	11.14	https://www.genecards.org/cgi-bin/carddisp.pl?gene=NR2E3
CPA1	Carboxypeptidase A1	Protein Coding	45	GC07P130380	11.14	https://www.genecards.org/cgi-bin/carddisp.pl?gene=CPA1
KIF7	Kinesin Family Member 7	Protein Coding	39	GC15M089608	11.14	https://www.genecards.org/cgi-bin/carddisp.pl?gene=KIF7
KIR3DL1	Killer Cell Immunoglobulin Like Receptor, Three Ig Domains And Long Cytoplasmic Tail 1	Protein Coding	40	GC19P055442	11.12	https://www.genecards.org/cgi-bin/carddisp.pl?gene=KIR3DL1
LRAT	Lecithin Retinol Acyltransferase	Protein Coding	44	GC04P154626	11.12	https://www.genecards.org/cgi-bin/carddisp.pl?gene=LRAT
GGTLC3	Gamma-Glutamyltransferase Light Chain Family Member 3	Protein Coding	20	GC22M018516	11.05	https://www.genecards.org/cgi-bin/carddisp.pl?gene=GGTLC3
TERT	Telomerase Reverse Transcriptase	Protein Coding	51	GC05M001253	11.04	https://www.genecards.org/cgi-bin/carddisp.pl?gene=TERT
HSPG2	Heparan Sulfate Proteoglycan 2	Protein Coding	45	GC01M021822	11.04	https://www.genecards.org/cgi-bin/carddisp.pl?gene=HSPG2
FUZ	Fuzzy Planar Cell Polarity Protein	Protein Coding	39	GC19M049806	11.01	https://www.genecards.org/cgi-bin/carddisp.pl?gene=FUZ
SIRT5	Sirtuin 5	Protein Coding	45	GC06P013574	11.01	https://www.genecards.org/cgi-bin/carddisp.pl?gene=SIRT5
HLA-DRA	Major Histocompatibility Complex, Class II, DR Alpha	Protein Coding	47	GC06P032439	11.01	https://www.genecards.org/cgi-bin/carddisp.pl?gene=HLA-DRA
GZMB	Granzyme B	Protein Coding	45	GC14M024630	10.98	https://www.genecards.org/cgi-bin/carddisp.pl?gene=GZMB
DNAJC6	DnaJ Heat Shock Protein Family (Hsp40) Member C6	Protein Coding	43	GC01P065248	10.95	https://www.genecards.org/cgi-bin/carddisp.pl?gene=DNAJC6
HRC	Histidine Rich Calcium Binding Protein	Protein Coding	36	GC19M049151	10.94	https://www.genecards.org/cgi-bin/carddisp.pl?gene=HRC
PDGFB	Platelet Derived Growth Factor Subunit B	Protein Coding	50	GC22M045657	10.92	https://www.genecards.org/cgi-bin/carddisp.pl?gene=PDGFB
PRKG1	Protein Kinase CGMP-Dependent 1	Protein Coding	51	GC10P050991	10.92	https://www.genecards.org/cgi-bin/carddisp.pl?gene=PRKG1
TTPA	Alpha Tocopherol Transfer Protein	Protein Coding	41	GC08M063048	10.92	https://www.genecards.org/cgi-bin/carddisp.pl?gene=TTPA
EEF1A2	Eukaryotic Translation Elongation Factor 1 Alpha 2	Protein Coding	45	GC20M063488	10.92	https://www.genecards.org/cgi-bin/carddisp.pl?gene=EEF1A2
SIRT7	Sirtuin 7	Protein Coding	41	GC17M081911	10.91	https://www.genecards.org/cgi-bin/carddisp.pl?gene=SIRT7
LIN9	Lin-9 DREAM MuvB Core Complex Component	Protein Coding	37	GC01M226231	10.91	https://www.genecards.org/cgi-bin/carddisp.pl?gene=LIN9
MIR382	MicroRNA 382	RNA Gene	15	GC14P104799	10.91	https://www.genecards.org/cgi-bin/carddisp.pl?gene=MIR382
ITGAX	Integrin Subunit Alpha X	Protein Coding	44	GC16P031570	10.9	https://www.genecards.org/cgi-bin/carddisp.pl?gene=ITGAX
MIR206	MicroRNA 206	RNA Gene	20	GC06P052144	10.89	https://www.genecards.org/cgi-bin/carddisp.pl?gene=MIR206
CRTC2	CREB Regulated Transcription Coactivator 2	Protein Coding	42	GC01M153947	10.88	https://www.genecards.org/cgi-bin/carddisp.pl?gene=CRTC2
IFT140	Intraflagellar Transport 140	Protein Coding	39	GC16M001569	10.87	https://www.genecards.org/cgi-bin/carddisp.pl?gene=IFT140
IFT172	Intraflagellar Transport 172	Protein Coding	39	GC02M027448	10.87	https://www.genecards.org/cgi-bin/carddisp.pl?gene=IFT172
IMPG2	Interphotoreceptor Matrix Proteoglycan 2	Protein Coding	38	GC03M101222	10.87	https://www.genecards.org/cgi-bin/carddisp.pl?gene=IMPG2
CLRN1	Clarin 1	Protein Coding	35	GC03M150926	10.87	https://www.genecards.org/cgi-bin/carddisp.pl?gene=CLRN1
ETV3	ETS Variant Transcription Factor 3	Protein Coding	36	GC01M157121	10.84	https://www.genecards.org/cgi-bin/carddisp.pl?gene=ETV3
MIR574	MicroRNA 574	RNA Gene	18	GC04P038872	10.84	https://www.genecards.org/cgi-bin/carddisp.pl?gene=MIR574
PKM	Pyruvate Kinase M1/2	Protein Coding	45	GC15M072199	10.83	https://www.genecards.org/cgi-bin/carddisp.pl?gene=PKM
MYOD1	Myogenic Differentiation 1	Protein Coding	46	GC11P017741	10.82	https://www.genecards.org/cgi-bin/carddisp.pl?gene=MYOD1
DDAH2	Dimethylarginine Dimethylaminohydrolase 2	Protein Coding	42	GC06M031727	10.8	https://www.genecards.org/cgi-bin/carddisp.pl?gene=DDAH2
NRAS	NRAS Proto-Oncogene, GTPase	Protein Coding	50	GC01M114704	10.79	https://www.genecards.org/cgi-bin/carddisp.pl?gene=NRAS
IFT27	Intraflagellar Transport 27	Protein Coding	37	GC22M036759	10.79	https://www.genecards.org/cgi-bin/carddisp.pl?gene=IFT27
BAMBI	BMP And Activin Membrane Bound Inhibitor	Protein Coding	43	GC10P028685	10.78	https://www.genecards.org/cgi-bin/carddisp.pl?gene=BAMBI
SBDS	SBDS Ribosome Maturation Factor	Protein Coding	43	GC07M066987	10.78	https://www.genecards.org/cgi-bin/carddisp.pl?gene=SBDS
PDE8B	Phosphodiesterase 8B	Protein Coding	46	GC05P077180	10.77	https://www.genecards.org/cgi-bin/carddisp.pl?gene=PDE8B
WFDC21P	WAP Four-Disulfide Core Domain 21, Pseudogene	Pseudogene	12	GC17M060085	10.76	https://www.genecards.org/cgi-bin/carddisp.pl?gene=WFDC21P
POLD1	DNA Polymerase Delta 1, Catalytic Subunit	Protein Coding	45	GC19P050385	10.76	https://www.genecards.org/cgi-bin/carddisp.pl?gene=POLD1
HLA-DRB5	Major Histocompatibility Complex, Class II, DR Beta 5	Protein Coding	40	GC06M032683	10.76	https://www.genecards.org/cgi-bin/carddisp.pl?gene=HLA-DRB5
IRS4	Insulin Receptor Substrate 4	Protein Coding	39	GC0XM108720	10.75	https://www.genecards.org/cgi-bin/carddisp.pl?gene=IRS4
HLA-G	Major Histocompatibility Complex, Class I, G	Protein Coding	44	GC06P047256	10.74	https://www.genecards.org/cgi-bin/carddisp.pl?gene=HLA-G
MAPK9	Mitogen-Activated Protein Kinase 9	Protein Coding	48	GC05M180234	10.71	https://www.genecards.org/cgi-bin/carddisp.pl?gene=MAPK9
COMT	Catechol-O-Methyltransferase	Protein Coding	51	GC22P019941	10.69	https://www.genecards.org/cgi-bin/carddisp.pl?gene=COMT
AVPR1A	Arginine Vasopressin Receptor 1A	Protein Coding	45	GC12M063142	10.69	https://www.genecards.org/cgi-bin/carddisp.pl?gene=AVPR1A
STAP2	Signal Transducing Adaptor Family Member 2	Protein Coding	38	GC19M004324	10.69	https://www.genecards.org/cgi-bin/carddisp.pl?gene=STAP2
TERC	Telomerase RNA Component	RNA Gene	28	GC03M169765	10.67	https://www.genecards.org/cgi-bin/carddisp.pl?gene=TERC
PTGDS	Prostaglandin D2 Synthase	Protein Coding	45	GC09P136982	10.67	https://www.genecards.org/cgi-bin/carddisp.pl?gene=PTGDS
SEL1L	SEL1L Adaptor Subunit Of ERAD E3 Ubiquitin Ligase	Protein Coding	41	GC14M081471	10.65	https://www.genecards.org/cgi-bin/carddisp.pl?gene=SEL1L
GATA3	GATA Binding Protein 3	Protein Coding	49	GC10P008045	10.64	https://www.genecards.org/cgi-bin/carddisp.pl?gene=GATA3
TNFSF11	TNF Superfamily Member 11	Protein Coding	47	GC13P042562	10.63	https://www.genecards.org/cgi-bin/carddisp.pl?gene=TNFSF11
ATP7B	ATPase Copper Transporting Beta	Protein Coding	47	GC13M051930	10.62	https://www.genecards.org/cgi-bin/carddisp.pl?gene=ATP7B
SCARNA14	Small Cajal Body-Specific RNA 14	RNA Gene	14	GC15M066347	10.62	https://www.genecards.org/cgi-bin/carddisp.pl?gene=SCARNA14
PDZRN3-AS1	PDZRN3 Antisense RNA 1	RNA Gene	13	GC03P073673	10.62	https://www.genecards.org/cgi-bin/carddisp.pl?gene=PDZRN3-AS1
HADH	Hydroxyacyl-CoA Dehydrogenase	Protein Coding	47	GC04P107989	10.62	https://www.genecards.org/cgi-bin/carddisp.pl?gene=HADH
TSPAN8	Tetraspanin 8	Protein Coding	39	GC12M071125	10.59	https://www.genecards.org/cgi-bin/carddisp.pl?gene=TSPAN8
BMP7	Bone Morphogenetic Protein 7	Protein Coding	45	GC20M057168	10.58	https://www.genecards.org/cgi-bin/carddisp.pl?gene=BMP7
GAST	Gastrin	Protein Coding	40	GC17P041712	10.57	https://www.genecards.org/cgi-bin/carddisp.pl?gene=GAST
CACNA1B	Calcium Voltage-Gated Channel Subunit Alpha1 B	Protein Coding	48	GC09P137877	10.56	https://www.genecards.org/cgi-bin/carddisp.pl?gene=CACNA1B
ARNT2	Aryl Hydrocarbon Receptor Nuclear Translocator 2	Protein Coding	43	GC15P080404	10.55	https://www.genecards.org/cgi-bin/carddisp.pl?gene=ARNT2
MIR499A	MicroRNA 499a	RNA Gene	21	GC20P034990	10.53	https://www.genecards.org/cgi-bin/carddisp.pl?gene=MIR499A
PRSS16	Serine Protease 16	Protein Coding	37	GC06P027247	10.49	https://www.genecards.org/cgi-bin/carddisp.pl?gene=PRSS16
FAM167A	Family With Sequence Similarity 167 Member A	Protein Coding	35	GC08M011421	10.49	https://www.genecards.org/cgi-bin/carddisp.pl?gene=FAM167A
GJB2	Gap Junction Protein Beta 2	Protein Coding	47	GC13M020187	10.47	https://www.genecards.org/cgi-bin/carddisp.pl?gene=GJB2
TUB	TUB Bipartite Transcription Factor	Protein Coding	43	GC11P008040	10.46	https://www.genecards.org/cgi-bin/carddisp.pl?gene=TUB
NSMCE2	NSE2 (MMS21) Homolog, SMC5-SMC6 Complex SUMO Ligase	Protein Coding	39	GC08P125091	10.44	https://www.genecards.org/cgi-bin/carddisp.pl?gene=NSMCE2
PRRC2A	Proline Rich Coiled-Coil 2A	Protein Coding	33	GC06P047307	10.42	https://www.genecards.org/cgi-bin/carddisp.pl?gene=PRRC2A
HLA-E	Major Histocompatibility Complex, Class I, E	Protein Coding	41	GC06P047281	10.41	https://www.genecards.org/cgi-bin/carddisp.pl?gene=HLA-E
MST1	Macrophage Stimulating 1	Protein Coding	44	GC03M049683	10.41	https://www.genecards.org/cgi-bin/carddisp.pl?gene=MST1
NUDT10	Nudix Hydrolase 10	Protein Coding	35	GC0XP051332	10.4	https://www.genecards.org/cgi-bin/carddisp.pl?gene=NUDT10
CAMK1D	Calcium/Calmodulin Dependent Protein Kinase ID	Protein Coding	41	GC10P012349	10.4	https://www.genecards.org/cgi-bin/carddisp.pl?gene=CAMK1D
PANK2	Pantothenate Kinase 2	Protein Coding	43	GC20P003887	10.35	https://www.genecards.org/cgi-bin/carddisp.pl?gene=PANK2
RP9	RP9 Pre-MRNA Splicing Factor	Protein Coding	37	GC07M033094	10.35	https://www.genecards.org/cgi-bin/carddisp.pl?gene=RP9
CLTRN	Collectrin, Amino Acid Transport Regulator	Protein Coding	28	GC0XM015629	10.35	https://www.genecards.org/cgi-bin/carddisp.pl?gene=CLTRN
CD1A	CD1a Molecule	Protein Coding	41	GC01P158255	10.34	https://www.genecards.org/cgi-bin/carddisp.pl?gene=CD1A
TOR1A	Torsin Family 1 Member A	Protein Coding	44	GC09M129812	10.34	https://www.genecards.org/cgi-bin/carddisp.pl?gene=TOR1A
SDCCAG8	SHH Signaling And Ciliogenesis Regulator SDCCAG8	Protein Coding	41	GC01P243255	10.32	https://www.genecards.org/cgi-bin/carddisp.pl?gene=SDCCAG8
ZNF513	Zinc Finger Protein 513	Protein Coding	36	GC02M027377	10.3	https://www.genecards.org/cgi-bin/carddisp.pl?gene=ZNF513
LOC108783645	HFE Antisense RNA	RNA Gene	6	GC06M026088	10.29	https://www.genecards.org/cgi-bin/carddisp.pl?gene=LOC108783645
TRIM32	Tripartite Motif Containing 32	Protein Coding	43	GC09P116687	10.29	https://www.genecards.org/cgi-bin/carddisp.pl?gene=TRIM32
TFRC	Transferrin Receptor	Protein Coding	48	GC03M196027	10.29	https://www.genecards.org/cgi-bin/carddisp.pl?gene=TFRC
CORIN	Corin, Serine Peptidase	Protein Coding	44	GC04M047596	10.29	https://www.genecards.org/cgi-bin/carddisp.pl?gene=CORIN
MAPT	Microtubule Associated Protein Tau	Protein Coding	50	GC17P045894	10.26	https://www.genecards.org/cgi-bin/carddisp.pl?gene=MAPT
PTRH2	Peptidyl-TRNA Hydrolase 2	Protein Coding	44	GC17M059674	10.26	https://www.genecards.org/cgi-bin/carddisp.pl?gene=PTRH2
LIG4	DNA Ligase 4	Protein Coding	48	GC13M108207	10.25	https://www.genecards.org/cgi-bin/carddisp.pl?gene=LIG4
PSMD9	Proteasome 26S Subunit, Non-ATPase 9	Protein Coding	43	GC12P122847	10.24	https://www.genecards.org/cgi-bin/carddisp.pl?gene=PSMD9
TYK2	Tyrosine Kinase 2	Protein Coding	52	GC19M010350	10.24	https://www.genecards.org/cgi-bin/carddisp.pl?gene=TYK2
CD3D	CD3d Molecule	Protein Coding	47	GC11M118338	10.21	https://www.genecards.org/cgi-bin/carddisp.pl?gene=CD3D
BSND	Barttin CLCNK Type Accessory Subunit Beta	Protein Coding	40	GC01P054998	10.19	https://www.genecards.org/cgi-bin/carddisp.pl?gene=BSND
THBS1	Thrombospondin 1	Protein Coding	44	GC15P039581	10.19	https://www.genecards.org/cgi-bin/carddisp.pl?gene=THBS1
MIR143	MicroRNA 143	RNA Gene	22	GC05P149410	10.19	https://www.genecards.org/cgi-bin/carddisp.pl?gene=MIR143
AVPR1B	Arginine Vasopressin Receptor 1B	Protein Coding	43	GC01M206109	10.18	https://www.genecards.org/cgi-bin/carddisp.pl?gene=AVPR1B
RP2	RP2 Activator Of ARL3 GTPase	Protein Coding	41	GC0XP046836	10.16	https://www.genecards.org/cgi-bin/carddisp.pl?gene=RP2
IL12A	Interleukin 12A	Protein Coding	44	GC03P159988	10.15	https://www.genecards.org/cgi-bin/carddisp.pl?gene=IL12A
HLA-DRB4	Major Histocompatibility Complex, Class II, DR Beta 4	Protein Coding	30	GC06Mo03851	10.13	https://www.genecards.org/cgi-bin/carddisp.pl?gene=HLA-DRB4
DNAJC21	DnaJ Heat Shock Protein Family (Hsp40) Member C21	Protein Coding	35	GC05P034929	10.13	https://www.genecards.org/cgi-bin/carddisp.pl?gene=DNAJC21
AMACR	Alpha-Methylacyl-CoA Racemase	Protein Coding	45	GC05M033986	10.08	https://www.genecards.org/cgi-bin/carddisp.pl?gene=AMACR
IDH3A	Isocitrate Dehydrogenase (NAD(+)) 3 Catalytic Subunit Alpha	Protein Coding	45	GC15P078131	10.08	https://www.genecards.org/cgi-bin/carddisp.pl?gene=IDH3A
SEMA4A	Semaphorin 4A	Protein Coding	45	GC01P156119	10.08	https://www.genecards.org/cgi-bin/carddisp.pl?gene=SEMA4A
CNGA1	Cyclic Nucleotide Gated Channel Subunit Alpha 1	Protein Coding	45	GC04M047935	10.08	https://www.genecards.org/cgi-bin/carddisp.pl?gene=CNGA1
PRPF3	Pre-MRNA Processing Factor 3	Protein Coding	43	GC01P150321	10.08	https://www.genecards.org/cgi-bin/carddisp.pl?gene=PRPF3
RGR	Retinal G Protein Coupled Receptor	Protein Coding	41	GC10P084245	10.08	https://www.genecards.org/cgi-bin/carddisp.pl?gene=RGR
KLHL7	Kelch Like Family Member 7	Protein Coding	41	GC07P023105	10.08	https://www.genecards.org/cgi-bin/carddisp.pl?gene=KLHL7
CDHR1	Cadherin Related Family Member 1	Protein Coding	39	GC10P084194	10.08	https://www.genecards.org/cgi-bin/carddisp.pl?gene=CDHR1
SPATA7	Spermatogenesis Associated 7	Protein Coding	37	GC14P088384	10.08	https://www.genecards.org/cgi-bin/carddisp.pl?gene=SPATA7
ZNF408	Zinc Finger Protein 408	Protein Coding	37	GC11P046700	10.08	https://www.genecards.org/cgi-bin/carddisp.pl?gene=ZNF408
FAM161A	FAM161 Centrosomal Protein A	Protein Coding	35	GC02M061792	10.08	https://www.genecards.org/cgi-bin/carddisp.pl?gene=FAM161A
PCARE	Photoreceptor Cilium Actin Regulator	Protein Coding	28	GC02M029060	10.08	https://www.genecards.org/cgi-bin/carddisp.pl?gene=PCARE
NPTX2	Neuronal Pentraxin 2	Protein Coding	39	GC07P098620	10.08	https://www.genecards.org/cgi-bin/carddisp.pl?gene=NPTX2
DDX41	DEAD-Box Helicase 41	Protein Coding	43	GC05M177511	10.06	https://www.genecards.org/cgi-bin/carddisp.pl?gene=DDX41
SLC12A1	Solute Carrier Family 12 Member 1	Protein Coding	46	GC15P048191	10.04	https://www.genecards.org/cgi-bin/carddisp.pl?gene=SLC12A1
ITCH	Itchy E3 Ubiquitin Protein Ligase	Protein Coding	45	GC20P034363	10.03	https://www.genecards.org/cgi-bin/carddisp.pl?gene=ITCH
PDE5A	Phosphodiesterase 5A	Protein Coding	44	GC04M119494	10.03	https://www.genecards.org/cgi-bin/carddisp.pl?gene=PDE5A
F5	Coagulation Factor V	Protein Coding	45	GC01M169511	10.03	https://www.genecards.org/cgi-bin/carddisp.pl?gene=F5
MT-ND3	Mitochondrially Encoded NADH:Ubiquinone Oxidoreductase Core Subunit 3	Protein Coding	31	GCMTP010061	10.02	https://www.genecards.org/cgi-bin/carddisp.pl?gene=MT-ND3
ARHGEF18	Rho/Rac Guanine Nucleotide Exchange Factor 18	Protein Coding	43	GC19P007351	10	https://www.genecards.org/cgi-bin/carddisp.pl?gene=ARHGEF18
REEP6	Receptor Accessory Protein 6	Protein Coding	39	GC19P001491	9.99	https://www.genecards.org/cgi-bin/carddisp.pl?gene=REEP6
MIR22	MicroRNA 22	RNA Gene	20	GC17M001713	9.98	https://www.genecards.org/cgi-bin/carddisp.pl?gene=MIR22
NPC1	NPC Intracellular Cholesterol Transporter 1	Protein Coding	47	GC18M023506	9.96	https://www.genecards.org/cgi-bin/carddisp.pl?gene=NPC1
RRM2B	Ribonucleotide Reductase Regulatory TP53 Inducible Subunit M2B	Protein Coding	49	GC08M102204	9.93	https://www.genecards.org/cgi-bin/carddisp.pl?gene=RRM2B
DACT1	Dishevelled Binding Antagonist Of Beta Catenin 1	Protein Coding	39	GC14P058633	9.93	https://www.genecards.org/cgi-bin/carddisp.pl?gene=DACT1
CD1E	CD1e Molecule	Protein Coding	39	GC01P158354	9.87	https://www.genecards.org/cgi-bin/carddisp.pl?gene=CD1E
BTNL2	Butyrophilin Like 2	Protein Coding	39	GC06M032393	9.84	https://www.genecards.org/cgi-bin/carddisp.pl?gene=BTNL2
CISD1	CDGSH Iron Sulfur Domain 1	Protein Coding	38	GC10P058269	9.84	https://www.genecards.org/cgi-bin/carddisp.pl?gene=CISD1
CD1C	CD1c Molecule	Protein Coding	39	GC01P158289	9.81	https://www.genecards.org/cgi-bin/carddisp.pl?gene=CD1C
CELA3B	Chymotrypsin Like Elastase 3B	Protein Coding	37	GC01P021976	9.8	https://www.genecards.org/cgi-bin/carddisp.pl?gene=CELA3B
MBL2	Mannose Binding Lectin 2	Protein Coding	47	GC10M052760	9.75	https://www.genecards.org/cgi-bin/carddisp.pl?gene=MBL2
MIR221	MicroRNA 221	RNA Gene	20	GC0XM045746	9.72	https://www.genecards.org/cgi-bin/carddisp.pl?gene=MIR221
CDKN2B	Cyclin Dependent Kinase Inhibitor 2B	Protein Coding	47	GC09M022002	9.71	https://www.genecards.org/cgi-bin/carddisp.pl?gene=CDKN2B
FGA	Fibrinogen Alpha Chain	Protein Coding	47	GC04M154583	9.71	https://www.genecards.org/cgi-bin/carddisp.pl?gene=FGA
AGBL5	ATP/GTP Binding Protein Like 5	Protein Coding	39	GC02P027016	9.7	https://www.genecards.org/cgi-bin/carddisp.pl?gene=AGBL5
CDK4	Cyclin Dependent Kinase 4	Protein Coding	54	GC12M057743	9.7	https://www.genecards.org/cgi-bin/carddisp.pl?gene=CDK4
APC	APC Regulator Of WNT Signaling Pathway	Protein Coding	48	GC05P112707	9.69	https://www.genecards.org/cgi-bin/carddisp.pl?gene=APC
KCNJ10	Potassium Inwardly Rectifying Channel Subfamily J Member 10	Protein Coding	44	GC01M159998	9.68	https://www.genecards.org/cgi-bin/carddisp.pl?gene=KCNJ10
HTR1A	5-Hydroxytryptamine Receptor 1A	Protein Coding	47	GC05M063960	9.68	https://www.genecards.org/cgi-bin/carddisp.pl?gene=HTR1A
DHX38	DEAH-Box Helicase 38	Protein Coding	43	GC16P072127	9.66	https://www.genecards.org/cgi-bin/carddisp.pl?gene=DHX38
PRCD	Photoreceptor Disc Component	Protein Coding	29	GC17P076527	9.66	https://www.genecards.org/cgi-bin/carddisp.pl?gene=PRCD
GPX3	Glutathione Peroxidase 3	Protein Coding	44	GC05P150997	9.65	https://www.genecards.org/cgi-bin/carddisp.pl?gene=GPX3
POMGNT1	Protein O-Linked Mannose N-Acetylglucosaminyltransferase 1 (Beta 1,2-)	Protein Coding	45	GC01M046188	9.59	https://www.genecards.org/cgi-bin/carddisp.pl?gene=POMGNT1
AHR	Aryl Hydrocarbon Receptor	Protein Coding	48	GC07P016916	9.59	https://www.genecards.org/cgi-bin/carddisp.pl?gene=AHR
MNX1	Motor Neuron And Pancreas Homeobox 1	Protein Coding	41	GC07M156994	9.59	https://www.genecards.org/cgi-bin/carddisp.pl?gene=MNX1
MIR23B	MicroRNA 23b	RNA Gene	20	GC09P095085	9.57	https://www.genecards.org/cgi-bin/carddisp.pl?gene=MIR23B
TIMP2	TIMP Metallopeptidase Inhibitor 2	Protein Coding	44	GC17M078852	9.56	https://www.genecards.org/cgi-bin/carddisp.pl?gene=TIMP2
PAGR1	PAXIP1 Associated Glutamate Rich Protein 1	Protein Coding	33	GC16P030096	9.55	https://www.genecards.org/cgi-bin/carddisp.pl?gene=PAGR1
NKX2-5	NK2 Homeobox 5	Protein Coding	44	GC05M173232	9.54	https://www.genecards.org/cgi-bin/carddisp.pl?gene=NKX2-5
LRBA	LPS Responsive Beige-Like Anchor Protein	Protein Coding	41	GC04M150264	9.53	https://www.genecards.org/cgi-bin/carddisp.pl?gene=LRBA
CD1B	CD1b Molecule	Protein Coding	39	GC01M158297	9.47	https://www.genecards.org/cgi-bin/carddisp.pl?gene=CD1B
CFHR2	Complement Factor H Related 2	Protein Coding	37	GC01P196943	9.47	https://www.genecards.org/cgi-bin/carddisp.pl?gene=CFHR2
MICA	MHC Class I Polypeptide-Related Sequence A	Protein Coding	39	GC06P031399	9.46	https://www.genecards.org/cgi-bin/carddisp.pl?gene=MICA
NAT2	N-Acetyltransferase 2	Protein Coding	43	GC08P018391	9.45	https://www.genecards.org/cgi-bin/carddisp.pl?gene=NAT2
PPP1R3B	Protein Phosphatase 1 Regulatory Subunit 3B	Protein Coding	37	GC08M009136	9.44	https://www.genecards.org/cgi-bin/carddisp.pl?gene=PPP1R3B
PSTPIP1	Proline-Serine-Threonine Phosphatase Interacting Protein 1	Protein Coding	45	GC15P076993	9.42	https://www.genecards.org/cgi-bin/carddisp.pl?gene=PSTPIP1
EFL1	Elongation Factor Like GTPase 1	Protein Coding	32	GC15M082131	9.42	https://www.genecards.org/cgi-bin/carddisp.pl?gene=EFL1
KCTD1	Potassium Channel Tetramerization Domain Containing 1	Protein Coding	40	GC18M026454	9.41	https://www.genecards.org/cgi-bin/carddisp.pl?gene=KCTD1
MT-CYB	Mitochondrially Encoded Cytochrome B	Protein Coding	31	GCMTP014749	9.38	https://www.genecards.org/cgi-bin/carddisp.pl?gene=MT-CYB
SRP54	Signal Recognition Particle 54	Protein Coding	43	GC14P034981	9.34	https://www.genecards.org/cgi-bin/carddisp.pl?gene=SRP54
STOX1	Storkhead Box 1	Protein Coding	39	GC10P068827	9.34	https://www.genecards.org/cgi-bin/carddisp.pl?gene=STOX1
PDE6G	Phosphodiesterase 6G	Protein Coding	44	GC17M081650	9.32	https://www.genecards.org/cgi-bin/carddisp.pl?gene=PDE6G
DHDDS	Dehydrodolichyl Diphosphate Synthase Subunit	Protein Coding	43	GC01P026432	9.32	https://www.genecards.org/cgi-bin/carddisp.pl?gene=DHDDS
STAT5A	Signal Transducer And Activator Of Transcription 5A	Protein Coding	45	GC17P042287	9.32	https://www.genecards.org/cgi-bin/carddisp.pl?gene=STAT5A
MIR10B	MicroRNA 10b	RNA Gene	21	GC02P176150	9.3	https://www.genecards.org/cgi-bin/carddisp.pl?gene=MIR10B
CALR	Calreticulin	Protein Coding	51	GC19P012938	9.29	https://www.genecards.org/cgi-bin/carddisp.pl?gene=CALR
PECAM1	Platelet And Endothelial Cell Adhesion Molecule 1	Protein Coding	40	GC17M064319	9.28	https://www.genecards.org/cgi-bin/carddisp.pl?gene=PECAM1
P2RY12	Purinergic Receptor P2Y12	Protein Coding	48	GC03M151336	9.28	https://www.genecards.org/cgi-bin/carddisp.pl?gene=P2RY12
MIR15A	MicroRNA 15a	RNA Gene	16	GC13M050049	9.27	https://www.genecards.org/cgi-bin/carddisp.pl?gene=MIR15A
MIP	Major Intrinsic Protein Of Lens Fiber	Protein Coding	41	GC12M056449	9.26	https://www.genecards.org/cgi-bin/carddisp.pl?gene=MIP
ATXN2	Ataxin 2	Protein Coding	42	GC12M111443	9.25	https://www.genecards.org/cgi-bin/carddisp.pl?gene=ATXN2
KCNQ1OT1	KCNQ1 Opposite Strand/Antisense Transcript 1	RNA Gene	25	GC11M002661	9.25	https://www.genecards.org/cgi-bin/carddisp.pl?gene=KCNQ1OT1
TUG1	Taurine Up-Regulated 1	RNA Gene	22	GC22P030969	9.23	https://www.genecards.org/cgi-bin/carddisp.pl?gene=TUG1
METTL8	Methyltransferase Like 8	Protein Coding	32	GC02M171317	9.22	https://www.genecards.org/cgi-bin/carddisp.pl?gene=METTL8
AQP1	Aquaporin 1 (Colton Blood Group)	Protein Coding	45	GC07P030911	9.22	https://www.genecards.org/cgi-bin/carddisp.pl?gene=AQP1
NKX2-2	NK2 Homeobox 2	Protein Coding	40	GC20M021511	9.15	https://www.genecards.org/cgi-bin/carddisp.pl?gene=NKX2-2
MCF2L2	MCF.2 Cell Line Derived Transforming Sequence-Like 2	Protein Coding	34	GC03M183183	9.14	https://www.genecards.org/cgi-bin/carddisp.pl?gene=MCF2L2
PEX10	Peroxisomal Biogenesis Factor 10	Protein Coding	41	GC01M002403	9.13	https://www.genecards.org/cgi-bin/carddisp.pl?gene=PEX10
AQP3	Aquaporin 3 (Gill Blood Group)	Protein Coding	47	GC09M033431	9.11	https://www.genecards.org/cgi-bin/carddisp.pl?gene=AQP3
CDH4	Cadherin 4	Protein Coding	41	GC20P061252	9.11	https://www.genecards.org/cgi-bin/carddisp.pl?gene=CDH4
KCNA2	Potassium Voltage-Gated Channel Subfamily A Member 2	Protein Coding	45	GC01M110519	9.11	https://www.genecards.org/cgi-bin/carddisp.pl?gene=KCNA2
NEK2	NIMA Related Kinase 2	Protein Coding	50	GC01M211658	9.05	https://www.genecards.org/cgi-bin/carddisp.pl?gene=NEK2
POLA1	DNA Polymerase Alpha 1, Catalytic Subunit	Protein Coding	46	GC0XP024693	9.05	https://www.genecards.org/cgi-bin/carddisp.pl?gene=POLA1
IDH3B	Isocitrate Dehydrogenase (NAD(+)) 3 Non-Catalytic Subunit Beta	Protein Coding	45	GC20M002658	9.05	https://www.genecards.org/cgi-bin/carddisp.pl?gene=IDH3B
MAK	Male Germ Cell Associated Kinase	Protein Coding	43	GC06M010762	9.05	https://www.genecards.org/cgi-bin/carddisp.pl?gene=MAK
PRPF4	Pre-MRNA Processing Factor 4	Protein Coding	42	GC09P113275	9.05	https://www.genecards.org/cgi-bin/carddisp.pl?gene=PRPF4
TOPORS	TOP1 Binding Arginine/Serine Rich Protein, E3 Ubiquitin Ligase	Protein Coding	42	GC09M032540	9.05	https://www.genecards.org/cgi-bin/carddisp.pl?gene=TOPORS
PRPF6	Pre-MRNA Processing Factor 6	Protein Coding	41	GC20P063981	9.05	https://www.genecards.org/cgi-bin/carddisp.pl?gene=PRPF6
SNRNP200	Small Nuclear Ribonucleoprotein U5 Subunit 200	Protein Coding	41	GC02M096275	9.05	https://www.genecards.org/cgi-bin/carddisp.pl?gene=SNRNP200
SLC7A14	Solute Carrier Family 7 Member 14	Protein Coding	41	GC03M170459	9.05	https://www.genecards.org/cgi-bin/carddisp.pl?gene=SLC7A14
FSCN2	Fascin Actin-Bundling Protein 2, Retinal	Protein Coding	39	GC17P081517	9.05	https://www.genecards.org/cgi-bin/carddisp.pl?gene=FSCN2
HGSNAT	Heparan-Alpha-Glucosaminide N-Acetyltransferase	Protein Coding	39	GC08P043140	9.05	https://www.genecards.org/cgi-bin/carddisp.pl?gene=HGSNAT
RP1	RP1 Axonemal Microtubule Associated	Protein Coding	38	GC08P054555	9.05	https://www.genecards.org/cgi-bin/carddisp.pl?gene=RP1
ARL2BP	ADP Ribosylation Factor Like GTPase 2 Binding Protein	Protein Coding	37	GC16P057245	9.05	https://www.genecards.org/cgi-bin/carddisp.pl?gene=ARL2BP
KIAA1549	KIAA1549	Protein Coding	37	GC07M138831	9.05	https://www.genecards.org/cgi-bin/carddisp.pl?gene=KIAA1549
KIZ	Kizuna Centrosomal Protein	Protein Coding	36	GC20P021125	9.05	https://www.genecards.org/cgi-bin/carddisp.pl?gene=KIZ
PROK2	Prokineticin 2	Protein Coding	44	GC03M071771	9.05	https://www.genecards.org/cgi-bin/carddisp.pl?gene=PROK2
LOC110121471	VISTA Enhancer Hs1977	Biological Region	1	GC11P017412	9.04	https://www.genecards.org/cgi-bin/carddisp.pl?gene=LOC110121471
GP1BA	Glycoprotein Ib Platelet Subunit Alpha	Protein Coding	45	GC17P004932	9.04	https://www.genecards.org/cgi-bin/carddisp.pl?gene=GP1BA
SP1	Sp1 Transcription Factor	Protein Coding	44	GC12P053380	9.03	https://www.genecards.org/cgi-bin/carddisp.pl?gene=SP1
ITGB2	Integrin Subunit Beta 2	Protein Coding	50	GC21M044885	8.99	https://www.genecards.org/cgi-bin/carddisp.pl?gene=ITGB2
AQP5	Aquaporin 5	Protein Coding	45	GC12P049961	8.98	https://www.genecards.org/cgi-bin/carddisp.pl?gene=AQP5
VPS33B	VPS33B Late Endosome And Lysosome Associated	Protein Coding	41	GC15M090998	8.97	https://www.genecards.org/cgi-bin/carddisp.pl?gene=VPS33B
MIR93	MicroRNA 93	RNA Gene	20	GC07M100282	8.96	https://www.genecards.org/cgi-bin/carddisp.pl?gene=MIR93
UBD	Ubiquitin D	Protein Coding	39	GC06M029556	8.89	https://www.genecards.org/cgi-bin/carddisp.pl?gene=UBD
CASP8	Caspase 8	Protein Coding	52	GC02P201233	8.89	https://www.genecards.org/cgi-bin/carddisp.pl?gene=CASP8
PRPS1	Phosphoribosyl Pyrophosphate Synthetase 1	Protein Coding	46	GC0XP107628	8.88	https://www.genecards.org/cgi-bin/carddisp.pl?gene=PRPS1
SOX13	SRY-Box Transcription Factor 13	Protein Coding	37	GC01P204074	8.85	https://www.genecards.org/cgi-bin/carddisp.pl?gene=SOX13
TRPV1	Transient Receptor Potential Cation Channel Subfamily V Member 1	Protein Coding	46	GC17M003565	8.83	https://www.genecards.org/cgi-bin/carddisp.pl?gene=TRPV1
LRP6	LDL Receptor Related Protein 6	Protein Coding	48	GC12M013893	8.8	https://www.genecards.org/cgi-bin/carddisp.pl?gene=LRP6
AQP4	Aquaporin 4	Protein Coding	45	GC18M026852	8.79	https://www.genecards.org/cgi-bin/carddisp.pl?gene=AQP4
IDDMX	Diabetes Mellitus, Insulin-Dependent, X-Linked, Susceptibility To	Genetic Locus	2	GC0XU990250	8.78	https://www.genecards.org/cgi-bin/carddisp.pl?gene=IDDMX
NSD1	Nuclear Receptor Binding SET Domain Protein 1	Protein Coding	43	GC05P177134	8.78	https://www.genecards.org/cgi-bin/carddisp.pl?gene=NSD1
KCNK16	Potassium Two Pore Domain Channel Subfamily K Member 16	Protein Coding	37	GC06M042250	8.73	https://www.genecards.org/cgi-bin/carddisp.pl?gene=KCNK16
PDE4D	Phosphodiesterase 4D	Protein Coding	48	GC05M058969	8.71	https://www.genecards.org/cgi-bin/carddisp.pl?gene=PDE4D
AQP12A	Aquaporin 12A	Protein Coding	28	GC02P240691	8.68	https://www.genecards.org/cgi-bin/carddisp.pl?gene=AQP12A
TOMM40	Translocase Of Outer Mitochondrial Membrane 40	Protein Coding	40	GC19P044890	8.65	https://www.genecards.org/cgi-bin/carddisp.pl?gene=TOMM40
CDH23	Cadherin Related 23	Protein Coding	41	GC10P071396	8.6	https://www.genecards.org/cgi-bin/carddisp.pl?gene=CDH23
L1CAM	L1 Cell Adhesion Molecule	Protein Coding	46	GC0XM153864	8.57	https://www.genecards.org/cgi-bin/carddisp.pl?gene=L1CAM
SCTR	Secretin Receptor	Protein Coding	41	GC02M119439	8.57	https://www.genecards.org/cgi-bin/carddisp.pl?gene=SCTR
MET	MET Proto-Oncogene, Receptor Tyrosine Kinase	Protein Coding	54	GC07P116672	8.56	https://www.genecards.org/cgi-bin/carddisp.pl?gene=MET
SLC29A1	Solute Carrier Family 29 Member 1 (Augustine Blood Group)	Protein Coding	48	GC06P044219	8.55	https://www.genecards.org/cgi-bin/carddisp.pl?gene=SLC29A1
MIR33A	MicroRNA 33a	RNA Gene	18	GC22P041900	8.53	https://www.genecards.org/cgi-bin/carddisp.pl?gene=MIR33A
CHGA	Chromogranin A	Protein Coding	42	GC14P092923	8.49	https://www.genecards.org/cgi-bin/carddisp.pl?gene=CHGA
GPR101	G Protein-Coupled Receptor 101	Protein Coding	39	GC0XM137030	8.49	https://www.genecards.org/cgi-bin/carddisp.pl?gene=GPR101
COL4A5	Collagen Type IV Alpha 5 Chain	Protein Coding	43	GC0XP108439	8.49	https://www.genecards.org/cgi-bin/carddisp.pl?gene=COL4A5
ADA	Adenosine Deaminase	Protein Coding	51	GC20M044620	8.48	https://www.genecards.org/cgi-bin/carddisp.pl?gene=ADA
CYP2C9	Cytochrome P450 Family 2 Subfamily C Member 9	Protein Coding	48	GC10P094938	8.45	https://www.genecards.org/cgi-bin/carddisp.pl?gene=CYP2C9
CYB5R4	Cytochrome B5 Reductase 4	Protein Coding	40	GC06P083859	8.45	https://www.genecards.org/cgi-bin/carddisp.pl?gene=CYB5R4
ATF4	Activating Transcription Factor 4	Protein Coding	46	GC22P039525	8.44	https://www.genecards.org/cgi-bin/carddisp.pl?gene=ATF4
ARAP1	ArfGAP With RhoGAP Domain, Ankyrin Repeat And PH Domain 1	Protein Coding	40	GC11M072686	8.4	https://www.genecards.org/cgi-bin/carddisp.pl?gene=ARAP1
SLC25A4	Solute Carrier Family 25 Member 4	Protein Coding	48	GC04P185143	8.39	https://www.genecards.org/cgi-bin/carddisp.pl?gene=SLC25A4
TREX1	Three Prime Repair Exonuclease 1	Protein Coding	42	GC03P048466	8.38	https://www.genecards.org/cgi-bin/carddisp.pl?gene=TREX1
PALLD	Palladin, Cytoskeletal Associated Protein	Protein Coding	42	GC04P168497	8.37	https://www.genecards.org/cgi-bin/carddisp.pl?gene=PALLD
VIPAS39	VPS33B Interacting Protein, Apical-Basolateral Polarity Regulator, Spe-39 Homolog	Protein Coding	37	GC14M077426	8.37	https://www.genecards.org/cgi-bin/carddisp.pl?gene=VIPAS39
LHX4	LIM Homeobox 4	Protein Coding	41	GC01P180230	8.35	https://www.genecards.org/cgi-bin/carddisp.pl?gene=LHX4
EDA2R	Ectodysplasin A2 Receptor	Protein Coding	43	GC0XM066595	8.31	https://www.genecards.org/cgi-bin/carddisp.pl?gene=EDA2R
EDA	Ectodysplasin A	Protein Coding	41	GC0XP069618	8.31	https://www.genecards.org/cgi-bin/carddisp.pl?gene=EDA
GDNF	Glial Cell Derived Neurotrophic Factor	Protein Coding	47	GC05M037812	8.31	https://www.genecards.org/cgi-bin/carddisp.pl?gene=GDNF
TMEM67	Transmembrane Protein 67	Protein Coding	37	GC08P093754	8.29	https://www.genecards.org/cgi-bin/carddisp.pl?gene=TMEM67
HMGA2	High Mobility Group AT-Hook 2	Protein Coding	44	GC12P065824	8.29	https://www.genecards.org/cgi-bin/carddisp.pl?gene=HMGA2
C2CD4A	C2 Calcium Dependent Domain Containing 4A	Protein Coding	30	GC15P062066	8.29	https://www.genecards.org/cgi-bin/carddisp.pl?gene=C2CD4A
ALX3	ALX Homeobox 3	Protein Coding	34	GC01M110059	8.28	https://www.genecards.org/cgi-bin/carddisp.pl?gene=ALX3
AQP11	Aquaporin 11	Protein Coding	35	GC11P077589	8.27	https://www.genecards.org/cgi-bin/carddisp.pl?gene=AQP11
APOM	Apolipoprotein M	Protein Coding	40	GC06P047315	8.27	https://www.genecards.org/cgi-bin/carddisp.pl?gene=APOM
OPA1	OPA1 Mitochondrial Dynamin Like GTPase	Protein Coding	44	GC03P193594	8.26	https://www.genecards.org/cgi-bin/carddisp.pl?gene=OPA1
EGFR	Epidermal Growth Factor Receptor	Protein Coding	54	GC07P055019	8.25	https://www.genecards.org/cgi-bin/carddisp.pl?gene=EGFR
SMAD2	SMAD Family Member 2	Protein Coding	47	GC18M047809	8.25	https://www.genecards.org/cgi-bin/carddisp.pl?gene=SMAD2
CSF3	Colony Stimulating Factor 3	Protein Coding	40	GC17P040015	8.25	https://www.genecards.org/cgi-bin/carddisp.pl?gene=CSF3
SMAD3	SMAD Family Member 3	Protein Coding	49	GC15P067063	8.25	https://www.genecards.org/cgi-bin/carddisp.pl?gene=SMAD3
UFM1	Ubiquitin Fold Modifier 1	Protein Coding	40	GC13P038349	8.24	https://www.genecards.org/cgi-bin/carddisp.pl?gene=UFM1
CDK5RAP3	CDK5 Regulatory Subunit Associated Protein 3	Protein Coding	38	GC17P047967	8.24	https://www.genecards.org/cgi-bin/carddisp.pl?gene=CDK5RAP3
DDRGK1	DDRGK Domain Containing 1	Protein Coding	37	GC20M003191	8.24	https://www.genecards.org/cgi-bin/carddisp.pl?gene=DDRGK1
HARS1	Histidyl-TRNA Synthetase 1	Protein Coding	36	GC05M140673	8.24	https://www.genecards.org/cgi-bin/carddisp.pl?gene=HARS1
UFL1	UFM1 Specific Ligase 1	Protein Coding	35	GC06P096521	8.24	https://www.genecards.org/cgi-bin/carddisp.pl?gene=UFL1
C2CD4B	C2 Calcium Dependent Domain Containing 4B	Protein Coding	31	GC15M062164	8.24	https://www.genecards.org/cgi-bin/carddisp.pl?gene=C2CD4B
GLUD1	Glutamate Dehydrogenase 1	Protein Coding	50	GC10M087050	8.24	https://www.genecards.org/cgi-bin/carddisp.pl?gene=GLUD1
NOD2	Nucleotide Binding Oligomerization Domain Containing 2	Protein Coding	48	GC16P050693	8.23	https://www.genecards.org/cgi-bin/carddisp.pl?gene=NOD2
TEK	TEK Receptor Tyrosine Kinase	Protein Coding	50	GC09P027109	8.23	https://www.genecards.org/cgi-bin/carddisp.pl?gene=TEK
PSMA5	Proteasome 20S Subunit Alpha 5	Protein Coding	43	GC01M109399	8.2	https://www.genecards.org/cgi-bin/carddisp.pl?gene=PSMA5
MIR200B	MicroRNA 200b	RNA Gene	20	GC01P001167	8.2	https://www.genecards.org/cgi-bin/carddisp.pl?gene=MIR200B
KL	Klotho	Protein Coding	44	GC13P033016	8.19	https://www.genecards.org/cgi-bin/carddisp.pl?gene=KL
GDF15	Growth Differentiation Factor 15	Protein Coding	41	GC19P023329	8.18	https://www.genecards.org/cgi-bin/carddisp.pl?gene=GDF15
SYVN1	Synoviolin 1	Protein Coding	40	GC11M065122	8.17	https://www.genecards.org/cgi-bin/carddisp.pl?gene=SYVN1
CTNS	Cystinosin, Lysosomal Cystine Transporter	Protein Coding	44	GC17P003636	8.14	https://www.genecards.org/cgi-bin/carddisp.pl?gene=CTNS
KLF14	Kruppel Like Factor 14	Protein Coding	32	GC07M130731	8.14	https://www.genecards.org/cgi-bin/carddisp.pl?gene=KLF14
PALB2	Partner And Localizer Of BRCA2	Protein Coding	43	GC16M023603	8.13	https://www.genecards.org/cgi-bin/carddisp.pl?gene=PALB2
SLC11A2	Solute Carrier Family 11 Member 2	Protein Coding	47	GC12M050952	8.13	https://www.genecards.org/cgi-bin/carddisp.pl?gene=SLC11A2
POLG2	DNA Polymerase Gamma 2, Accessory Subunit	Protein Coding	41	GC17M064477	8.11	https://www.genecards.org/cgi-bin/carddisp.pl?gene=POLG2
AKT3	AKT Serine/Threonine Kinase 3	Protein Coding	52	GC01M243488	8.09	https://www.genecards.org/cgi-bin/carddisp.pl?gene=AKT3
NR5A2	Nuclear Receptor Subfamily 5 Group A Member 2	Protein Coding	45	GC01P199996	8.08	https://www.genecards.org/cgi-bin/carddisp.pl?gene=NR5A2
TBX18	T-Box Transcription Factor 18	Protein Coding	41	GC06M084666	8.07	https://www.genecards.org/cgi-bin/carddisp.pl?gene=TBX18
TP63	Tumor Protein P63	Protein Coding	48	GC03P189598	8.07	https://www.genecards.org/cgi-bin/carddisp.pl?gene=TP63
DARS2	Aspartyl-TRNA Synthetase 2, Mitochondrial	Protein Coding	41	GC01P173824	8.07	https://www.genecards.org/cgi-bin/carddisp.pl?gene=DARS2
EIF2S1	Eukaryotic Translation Initiation Factor 2 Subunit Alpha	Protein Coding	44	GC14P067359	8.06	https://www.genecards.org/cgi-bin/carddisp.pl?gene=EIF2S1
S100B	S100 Calcium Binding Protein B	Protein Coding	45	GC21M047431	8.05	https://www.genecards.org/cgi-bin/carddisp.pl?gene=S100B
RPH3A	Rabphilin 3A	Protein Coding	39	GC12P112570	8.04	https://www.genecards.org/cgi-bin/carddisp.pl?gene=RPH3A
CSH1	Chorionic Somatomammotropin Hormone 1	Protein Coding	38	GC17M063894	8.03	https://www.genecards.org/cgi-bin/carddisp.pl?gene=CSH1
NDUFV2	NADH:Ubiquinone Oxidoreductase Core Subunit V2	Protein Coding	44	GC18P009092	8.02	https://www.genecards.org/cgi-bin/carddisp.pl?gene=NDUFV2
SP3	Sp3 Transcription Factor	Protein Coding	42	GC02M173882	8.01	https://www.genecards.org/cgi-bin/carddisp.pl?gene=SP3
ZBTB20	Zinc Finger And BTB Domain Containing 20	Protein Coding	40	GC03M114315	8	https://www.genecards.org/cgi-bin/carddisp.pl?gene=ZBTB20
SERPINB7	Serpin Family B Member 7	Protein Coding	40	GC18P063752	7.99	https://www.genecards.org/cgi-bin/carddisp.pl?gene=SERPINB7
TMPRSS6	Transmembrane Serine Protease 6	Protein Coding	44	GC22M037066	7.98	https://www.genecards.org/cgi-bin/carddisp.pl?gene=TMPRSS6
MIR203A	MicroRNA 203a	RNA Gene	19	GC14P104655	7.96	https://www.genecards.org/cgi-bin/carddisp.pl?gene=MIR203A
CFAP47	Cilia And Flagella Associated Protein 47	Protein Coding	25	GC0XP035919	7.96	https://www.genecards.org/cgi-bin/carddisp.pl?gene=CFAP47
CD68	CD68 Molecule	Protein Coding	40	GC17P007579	7.95	https://www.genecards.org/cgi-bin/carddisp.pl?gene=CD68
HES1	Hes Family BHLH Transcription Factor 1	Protein Coding	43	GC03P194136	7.95	https://www.genecards.org/cgi-bin/carddisp.pl?gene=HES1
BAD	BCL2 Associated Agonist Of Cell Death	Protein Coding	46	GC11M064273	7.95	https://www.genecards.org/cgi-bin/carddisp.pl?gene=BAD
DNM1L	Dynamin 1 Like	Protein Coding	47	GC12P032679	7.95	https://www.genecards.org/cgi-bin/carddisp.pl?gene=DNM1L
ABCB4	ATP Binding Cassette Subfamily B Member 4	Protein Coding	45	GC07M087401	7.94	https://www.genecards.org/cgi-bin/carddisp.pl?gene=ABCB4
RET	Ret Proto-Oncogene	Protein Coding	53	GC10P043081	7.94	https://www.genecards.org/cgi-bin/carddisp.pl?gene=RET
TAB2	TGF-Beta Activated Kinase 1 (MAP3K7) Binding Protein 2	Protein Coding	47	GC06P149218	7.91	https://www.genecards.org/cgi-bin/carddisp.pl?gene=TAB2
MIR18A	MicroRNA 18a	RNA Gene	18	GC13P091432	7.91	https://www.genecards.org/cgi-bin/carddisp.pl?gene=MIR18A
AQP10	Aquaporin 10	Protein Coding	36	GC01P154321	7.89	https://www.genecards.org/cgi-bin/carddisp.pl?gene=AQP10
MIR181C	MicroRNA 181c	RNA Gene	20	GC19P013876	7.89	https://www.genecards.org/cgi-bin/carddisp.pl?gene=MIR181C
RECK	Reversion Inducing Cysteine Rich Protein With Kazal Motifs	Protein Coding	40	GC09P036036	7.88	https://www.genecards.org/cgi-bin/carddisp.pl?gene=RECK
CDH5	Cadherin 5	Protein Coding	47	GC16P066366	7.87	https://www.genecards.org/cgi-bin/carddisp.pl?gene=CDH5
ERGIC1	Endoplasmic Reticulum-Golgi Intermediate Compartment 1	Protein Coding	40	GC05P172834	7.86	https://www.genecards.org/cgi-bin/carddisp.pl?gene=ERGIC1
CDKN1B	Cyclin Dependent Kinase Inhibitor 1B	Protein Coding	48	GC12P012716	7.86	https://www.genecards.org/cgi-bin/carddisp.pl?gene=CDKN1B
COL4A4	Collagen Type IV Alpha 4 Chain	Protein Coding	43	GC02M226967	7.84	https://www.genecards.org/cgi-bin/carddisp.pl?gene=COL4A4
BCL2	BCL2 Apoptosis Regulator	Protein Coding	51	GC18M063123	7.83	https://www.genecards.org/cgi-bin/carddisp.pl?gene=BCL2
TAGAP	T Cell Activation RhoGTPase Activating Protein	Protein Coding	37	GC06M159034	7.82	https://www.genecards.org/cgi-bin/carddisp.pl?gene=TAGAP
NRP1	Neuropilin 1	Protein Coding	47	GC10M033177	7.77	https://www.genecards.org/cgi-bin/carddisp.pl?gene=NRP1
MT-ATP8	Mitochondrially Encoded ATP Synthase Membrane Subunit 8	Protein Coding	28	GCMTP008368	7.77	https://www.genecards.org/cgi-bin/carddisp.pl?gene=MT-ATP8
MIR26B	MicroRNA 26b	RNA Gene	21	GC02P218402	7.77	https://www.genecards.org/cgi-bin/carddisp.pl?gene=MIR26B
TGFBR2	Transforming Growth Factor Beta Receptor 2	Protein Coding	51	GC03P030623	7.76	https://www.genecards.org/cgi-bin/carddisp.pl?gene=TGFBR2
GNRHR	Gonadotropin Releasing Hormone Receptor	Protein Coding	47	GC04M067737	7.76	https://www.genecards.org/cgi-bin/carddisp.pl?gene=GNRHR
GRB10	Growth Factor Receptor Bound Protein 10	Protein Coding	43	GC07M050590	7.76	https://www.genecards.org/cgi-bin/carddisp.pl?gene=GRB10
PKD2	Polycystin 2, Transient Receptor Potential Cation Channel	Protein Coding	46	GC04P088007	7.74	https://www.genecards.org/cgi-bin/carddisp.pl?gene=PKD2
CHAT	Choline O-Acetyltransferase	Protein Coding	47	GC10P049609	7.74	https://www.genecards.org/cgi-bin/carddisp.pl?gene=CHAT
MIR25	MicroRNA 25	RNA Gene	20	GC07M100093	7.71	https://www.genecards.org/cgi-bin/carddisp.pl?gene=MIR25
VIP	Vasoactive Intestinal Peptide	Protein Coding	44	GC06P152750	7.71	https://www.genecards.org/cgi-bin/carddisp.pl?gene=VIP
VEGFB	Vascular Endothelial Growth Factor B	Protein Coding	44	GC11P064234	7.71	https://www.genecards.org/cgi-bin/carddisp.pl?gene=VEGFB
MEST	Mesoderm Specific Transcript	Protein Coding	39	GC07P130486	7.71	https://www.genecards.org/cgi-bin/carddisp.pl?gene=MEST
DRD4	Dopamine Receptor D4	Protein Coding	46	GC11P000660	7.68	https://www.genecards.org/cgi-bin/carddisp.pl?gene=DRD4
NTRK1	Neurotrophic Receptor Tyrosine Kinase 1	Protein Coding	48	GC01P156786	7.66	https://www.genecards.org/cgi-bin/carddisp.pl?gene=NTRK1
PEX1	Peroxisomal Biogenesis Factor 1	Protein Coding	44	GC07M092487	7.65	https://www.genecards.org/cgi-bin/carddisp.pl?gene=PEX1
SLC19A3	Solute Carrier Family 19 Member 3	Protein Coding	46	GC02M227685	7.64	https://www.genecards.org/cgi-bin/carddisp.pl?gene=SLC19A3
H19	H19 Imprinted Maternally Expressed Transcript	RNA Gene	28	GC11M001995	7.64	https://www.genecards.org/cgi-bin/carddisp.pl?gene=H19
FXYD2	FXYD Domain Containing Ion Transport Regulator 2	Protein Coding	43	GC11M117800	7.64	https://www.genecards.org/cgi-bin/carddisp.pl?gene=FXYD2
SLC9B1	Solute Carrier Family 9 Member B1	Protein Coding	33	GC04M102885	7.63	https://www.genecards.org/cgi-bin/carddisp.pl?gene=SLC9B1
AQP8	Aquaporin 8	Protein Coding	37	GC16P026377	7.63	https://www.genecards.org/cgi-bin/carddisp.pl?gene=AQP8
MIR23A	MicroRNA 23a	RNA Gene	20	GC19M014011	7.63	https://www.genecards.org/cgi-bin/carddisp.pl?gene=MIR23A
WDR11	WD Repeat Domain 11	Protein Coding	37	GC10P120851	7.62	https://www.genecards.org/cgi-bin/carddisp.pl?gene=WDR11
WT1	WT1 Transcription Factor	Protein Coding	49	GC11M032365	7.61	https://www.genecards.org/cgi-bin/carddisp.pl?gene=WT1
SCG5	Secretogranin V	Protein Coding	38	GC15P032641	7.61	https://www.genecards.org/cgi-bin/carddisp.pl?gene=SCG5
WRAP53	WD Repeat Containing Antisense To TP53	Protein Coding	41	GC17P008049	7.56	https://www.genecards.org/cgi-bin/carddisp.pl?gene=WRAP53
RHD	Rh Blood Group D Antigen	Protein Coding	40	GC01P025272	7.56	https://www.genecards.org/cgi-bin/carddisp.pl?gene=RHD
MIR10A	MicroRNA 10a	RNA Gene	21	GC17M048579	7.53	https://www.genecards.org/cgi-bin/carddisp.pl?gene=MIR10A
ZFAND3	Zinc Finger AN1-Type Containing 3	Protein Coding	37	GC06P047478	7.53	https://www.genecards.org/cgi-bin/carddisp.pl?gene=ZFAND3
EFEMP1	EGF Containing Fibulin Extracellular Matrix Protein 1	Protein Coding	44	GC02M055865	7.51	https://www.genecards.org/cgi-bin/carddisp.pl?gene=EFEMP1
CD36	CD36 Molecule	Protein Coding	48	GC07P080369	7.48	https://www.genecards.org/cgi-bin/carddisp.pl?gene=CD36
DNM1	Dynamin 1	Protein Coding	50	GC09P128191	7.46	https://www.genecards.org/cgi-bin/carddisp.pl?gene=DNM1
SPART	Spartin	Protein Coding	31	GC13M036302	7.46	https://www.genecards.org/cgi-bin/carddisp.pl?gene=SPART
VEGFC	Vascular Endothelial Growth Factor C	Protein Coding	47	GC04M176683	7.45	https://www.genecards.org/cgi-bin/carddisp.pl?gene=VEGFC
STX1A	Syntaxin 1A	Protein Coding	47	GC07M073700	7.45	https://www.genecards.org/cgi-bin/carddisp.pl?gene=STX1A
NDUFAF2	NADH:Ubiquinone Oxidoreductase Complex Assembly Factor 2	Protein Coding	40	GC05P060945	7.45	https://www.genecards.org/cgi-bin/carddisp.pl?gene=NDUFAF2
FANCC	FA Complementation Group C	Protein Coding	47	GC09M095099	7.44	https://www.genecards.org/cgi-bin/carddisp.pl?gene=FANCC
AQP6	Aquaporin 6	Protein Coding	37	GC12P049967	7.42	https://www.genecards.org/cgi-bin/carddisp.pl?gene=AQP6
ANXA5	Annexin A5	Protein Coding	46	GC04M121667	7.4	https://www.genecards.org/cgi-bin/carddisp.pl?gene=ANXA5
EIF2S3	Eukaryotic Translation Initiation Factor 2 Subunit Gamma	Protein Coding	45	GC0XP024054	7.37	https://www.genecards.org/cgi-bin/carddisp.pl?gene=EIF2S3
TNFSF10	TNF Superfamily Member 10	Protein Coding	46	GC03M172505	7.37	https://www.genecards.org/cgi-bin/carddisp.pl?gene=TNFSF10
NDUFS1	NADH:Ubiquinone Oxidoreductase Core Subunit S1	Protein Coding	45	GC02M206114	7.37	https://www.genecards.org/cgi-bin/carddisp.pl?gene=NDUFS1
NDUFS8	NADH:Ubiquinone Oxidoreductase Core Subunit S8	Protein Coding	45	GC11P068030	7.37	https://www.genecards.org/cgi-bin/carddisp.pl?gene=NDUFS8
NDUFA1	NADH:Ubiquinone Oxidoreductase Subunit A1	Protein Coding	44	GC0XP119871	7.37	https://www.genecards.org/cgi-bin/carddisp.pl?gene=NDUFA1
NDUFB3	NADH:Ubiquinone Oxidoreductase Subunit B3	Protein Coding	42	GC02P201071	7.37	https://www.genecards.org/cgi-bin/carddisp.pl?gene=NDUFB3
TMEM126B	Transmembrane Protein 126B	Protein Coding	39	GC11P085628	7.37	https://www.genecards.org/cgi-bin/carddisp.pl?gene=TMEM126B
MIA2	MIA SH3 Domain ER Export Factor 2	Protein Coding	37	GC14P039230	7.35	https://www.genecards.org/cgi-bin/carddisp.pl?gene=MIA2
ALAS2	5'-Aminolevulinate Synthase 2	Protein Coding	45	GC0XM055009	7.34	https://www.genecards.org/cgi-bin/carddisp.pl?gene=ALAS2
FOXP1	Forkhead Box P1	Protein Coding	45	GC03M070926	7.33	https://www.genecards.org/cgi-bin/carddisp.pl?gene=FOXP1
NGFR	Nerve Growth Factor Receptor	Protein Coding	45	GC17P049495	7.31	https://www.genecards.org/cgi-bin/carddisp.pl?gene=NGFR
CSH2	Chorionic Somatomammotropin Hormone 2	Protein Coding	32	GC17M063872	7.31	https://www.genecards.org/cgi-bin/carddisp.pl?gene=CSH2
MIR518D	MicroRNA 518d	RNA Gene	13	GC19P053734	7.31	https://www.genecards.org/cgi-bin/carddisp.pl?gene=MIR518D
DRD5	Dopamine Receptor D5	Protein Coding	47	GC04P009783	7.3	https://www.genecards.org/cgi-bin/carddisp.pl?gene=DRD5
TGFBR1	Transforming Growth Factor Beta Receptor 1	Protein Coding	52	GC09P099104	7.3	https://www.genecards.org/cgi-bin/carddisp.pl?gene=TGFBR1
ACO1	Aconitase 1	Protein Coding	44	GC09P032374	7.3	https://www.genecards.org/cgi-bin/carddisp.pl?gene=ACO1
RPGRIP1L	RPGRIP1 Like	Protein Coding	39	GC16M053597	7.29	https://www.genecards.org/cgi-bin/carddisp.pl?gene=RPGRIP1L
XDH	Xanthine Dehydrogenase	Protein Coding	47	GC02M031294	7.29	https://www.genecards.org/cgi-bin/carddisp.pl?gene=XDH
SCN9A	Sodium Voltage-Gated Channel Alpha Subunit 9	Protein Coding	47	GC02M166195	7.29	https://www.genecards.org/cgi-bin/carddisp.pl?gene=SCN9A
ALDOB	Aldolase, Fructose-Bisphosphate B	Protein Coding	45	GC09M101420	7.28	https://www.genecards.org/cgi-bin/carddisp.pl?gene=ALDOB
GNAT3	G Protein Subunit Alpha Transducin 3	Protein Coding	35	GC07M080458	7.28	https://www.genecards.org/cgi-bin/carddisp.pl?gene=GNAT3
MIR191	MicroRNA 191	RNA Gene	20	GC03M049247	7.26	https://www.genecards.org/cgi-bin/carddisp.pl?gene=MIR191
NOS1	Nitric Oxide Synthase 1	Protein Coding	49	GC12M117208	7.26	https://www.genecards.org/cgi-bin/carddisp.pl?gene=NOS1
CYP2C19	Cytochrome P450 Family 2 Subfamily C Member 19	Protein Coding	46	GC10P094762	7.26	https://www.genecards.org/cgi-bin/carddisp.pl?gene=CYP2C19
AFP	Alpha Fetoprotein	Protein Coding	45	GC04P073431	7.26	https://www.genecards.org/cgi-bin/carddisp.pl?gene=AFP
HAVCR1	Hepatitis A Virus Cellular Receptor 1	Protein Coding	41	GC05M157028	7.25	https://www.genecards.org/cgi-bin/carddisp.pl?gene=HAVCR1
GATA1	GATA Binding Protein 1	Protein Coding	46	GC0XP048786	7.22	https://www.genecards.org/cgi-bin/carddisp.pl?gene=GATA1
MIR34C	MicroRNA 34c	RNA Gene	21	GC11P111582	7.22	https://www.genecards.org/cgi-bin/carddisp.pl?gene=MIR34C
RHOA	Ras Homolog Family Member A	Protein Coding	46	GC03M049359	7.21	https://www.genecards.org/cgi-bin/carddisp.pl?gene=RHOA
FOXA3	Forkhead Box A3	Protein Coding	39	GC19P045863	7.21	https://www.genecards.org/cgi-bin/carddisp.pl?gene=FOXA3
C1QTNF6	C1q And TNF Related 6	Protein Coding	37	GC22M037180	7.2	https://www.genecards.org/cgi-bin/carddisp.pl?gene=C1QTNF6
KCNH2	Potassium Voltage-Gated Channel Subfamily H Member 2	Protein Coding	49	GC07M150944	7.2	https://www.genecards.org/cgi-bin/carddisp.pl?gene=KCNH2
GCC1	GRIP And Coiled-Coil Domain Containing 1	Protein Coding	36	GC07M127580	7.19	https://www.genecards.org/cgi-bin/carddisp.pl?gene=GCC1
ABCB7	ATP Binding Cassette Subfamily B Member 7	Protein Coding	43	GC0XM075053	7.18	https://www.genecards.org/cgi-bin/carddisp.pl?gene=ABCB7
RYR1	Ryanodine Receptor 1	Protein Coding	47	GC19P038528	7.18	https://www.genecards.org/cgi-bin/carddisp.pl?gene=RYR1
CARTPT	CART Prepropeptide	Protein Coding	44	GC05P071719	7.18	https://www.genecards.org/cgi-bin/carddisp.pl?gene=CARTPT
BAX	BCL2 Associated X, Apoptosis Regulator	Protein Coding	48	GC19P048954	7.18	https://www.genecards.org/cgi-bin/carddisp.pl?gene=BAX
RELA	RELA Proto-Oncogene, NF-KB Subunit	Protein Coding	50	GC11M065653	7.17	https://www.genecards.org/cgi-bin/carddisp.pl?gene=RELA
PTGS1	Prostaglandin-Endoperoxide Synthase 1	Protein Coding	46	GC09P122370	7.16	https://www.genecards.org/cgi-bin/carddisp.pl?gene=PTGS1
EPHB4	EPH Receptor B4	Protein Coding	52	GC07M100803	7.16	https://www.genecards.org/cgi-bin/carddisp.pl?gene=EPHB4
CCND1	Cyclin D1	Protein Coding	52	GC11P069641	7.15	https://www.genecards.org/cgi-bin/carddisp.pl?gene=CCND1
STRADA	STE20 Related Adaptor Alpha	Protein Coding	45	GC17M063683	7.15	https://www.genecards.org/cgi-bin/carddisp.pl?gene=STRADA
CISD3	CDGSH Iron Sulfur Domain 3	Protein Coding	30	GC17P038730	7.14	https://www.genecards.org/cgi-bin/carddisp.pl?gene=CISD3
KLKB1	Kallikrein B1	Protein Coding	47	GC04P186208	7.13	https://www.genecards.org/cgi-bin/carddisp.pl?gene=KLKB1
WDR20	WD Repeat Domain 20	Protein Coding	35	GC14P104636	7.1	https://www.genecards.org/cgi-bin/carddisp.pl?gene=WDR20
MIR217	MicroRNA 217	RNA Gene	18	GC02M055982	7.05	https://www.genecards.org/cgi-bin/carddisp.pl?gene=MIR217
MT-TV	Mitochondrially Encoded TRNA-Val (GUN)	RNA Gene	14	GCMTP001605	7.04	https://www.genecards.org/cgi-bin/carddisp.pl?gene=MT-TV
SMC1A	Structural Maintenance Of Chromosomes 1A	Protein Coding	45	GC0XM053374	7.03	https://www.genecards.org/cgi-bin/carddisp.pl?gene=SMC1A
PPOX	Protoporphyrinogen Oxidase	Protein Coding	43	GC01P161167	7.03	https://www.genecards.org/cgi-bin/carddisp.pl?gene=PPOX
KIF1C	Kinesin Family Member 1C	Protein Coding	42	GC17P004998	7.03	https://www.genecards.org/cgi-bin/carddisp.pl?gene=KIF1C
CEP104	Centrosomal Protein 104	Protein Coding	36	GC01M003812	7.03	https://www.genecards.org/cgi-bin/carddisp.pl?gene=CEP104
FOXA1	Forkhead Box A1	Protein Coding	43	GC14M037589	7.02	https://www.genecards.org/cgi-bin/carddisp.pl?gene=FOXA1
MIR20B	MicroRNA 20b	RNA Gene	15	GC0XM134217	7	https://www.genecards.org/cgi-bin/carddisp.pl?gene=MIR20B
SLC6A6	Solute Carrier Family 6 Member 6	Protein Coding	44	GC03P014402	6.99	https://www.genecards.org/cgi-bin/carddisp.pl?gene=SLC6A6
SLC19A1	Solute Carrier Family 19 Member 1	Protein Coding	45	GC21M045493	6.98	https://www.genecards.org/cgi-bin/carddisp.pl?gene=SLC19A1
MYH9	Myosin Heavy Chain 9	Protein Coding	49	GC22M036281	6.96	https://www.genecards.org/cgi-bin/carddisp.pl?gene=MYH9
MIR216A	MicroRNA 216a	RNA Gene	19	GC02M055988	6.93	https://www.genecards.org/cgi-bin/carddisp.pl?gene=MIR216A
NR2F2	Nuclear Receptor Subfamily 2 Group F Member 2	Protein Coding	48	GC15P096325	6.92	https://www.genecards.org/cgi-bin/carddisp.pl?gene=NR2F2
RTL1	Retrotransposon Gag Like 1	Protein Coding	31	GC14M100880	6.89	https://www.genecards.org/cgi-bin/carddisp.pl?gene=RTL1
PHACTR2	Phosphatase And Actin Regulator 2	Protein Coding	35	GC06P143536	6.89	https://www.genecards.org/cgi-bin/carddisp.pl?gene=PHACTR2
MT-TL2	Mitochondrially Encoded TRNA-Leu (CUN) 2	RNA Gene	13	GCMTP012268	6.88	https://www.genecards.org/cgi-bin/carddisp.pl?gene=MT-TL2
SAMHD1	SAM And HD Domain Containing Deoxynucleoside Triphosphate Triphosphohydrolase 1	Protein Coding	43	GC20M036890	6.87	https://www.genecards.org/cgi-bin/carddisp.pl?gene=SAMHD1
COL4A1	Collagen Type IV Alpha 1 Chain	Protein Coding	47	GC13M110148	6.87	https://www.genecards.org/cgi-bin/carddisp.pl?gene=COL4A1
EIF2AK4	Eukaryotic Translation Initiation Factor 2 Alpha Kinase 4	Protein Coding	44	GC15P039934	6.85	https://www.genecards.org/cgi-bin/carddisp.pl?gene=EIF2AK4
EDNRA	Endothelin Receptor Type A	Protein Coding	49	GC04P147480	6.84	https://www.genecards.org/cgi-bin/carddisp.pl?gene=EDNRA
SMURF1	SMAD Specific E3 Ubiquitin Protein Ligase 1	Protein Coding	45	GC07M099027	6.84	https://www.genecards.org/cgi-bin/carddisp.pl?gene=SMURF1
MEG8	Maternally Expressed 8, Small Nucleolar RNA Host Gene	RNA Gene	20	GC14P104772	6.84	https://www.genecards.org/cgi-bin/carddisp.pl?gene=MEG8
ZNHIT3	Zinc Finger HIT-Type Containing 3	Protein Coding	36	GC17P036486	6.82	https://www.genecards.org/cgi-bin/carddisp.pl?gene=ZNHIT3
ADAR	Adenosine Deaminase RNA Specific	Protein Coding	44	GC01M154582	6.82	https://www.genecards.org/cgi-bin/carddisp.pl?gene=ADAR
PRKCE	Protein Kinase C Epsilon	Protein Coding	50	GC02P045651	6.81	https://www.genecards.org/cgi-bin/carddisp.pl?gene=PRKCE
BHLHA15	Basic Helix-Loop-Helix Family Member A15	Protein Coding	37	GC07P098211	6.79	https://www.genecards.org/cgi-bin/carddisp.pl?gene=BHLHA15
MPZ	Myelin Protein Zero	Protein Coding	44	GC01M161304	6.78	https://www.genecards.org/cgi-bin/carddisp.pl?gene=MPZ
NPM1	Nucleophosmin 1	Protein Coding	50	GC05P171387	6.78	https://www.genecards.org/cgi-bin/carddisp.pl?gene=NPM1
NDUFS4	NADH:Ubiquinone Oxidoreductase Subunit S4	Protein Coding	44	GC05P053560	6.78	https://www.genecards.org/cgi-bin/carddisp.pl?gene=NDUFS4
MTUS1	Microtubule Associated Scaffold Protein 1	Protein Coding	36	GC08M017643	6.77	https://www.genecards.org/cgi-bin/carddisp.pl?gene=MTUS1
LEMD3	LEM Domain Containing 3	Protein Coding	41	GC12P065169	6.77	https://www.genecards.org/cgi-bin/carddisp.pl?gene=LEMD3
ZFYVE26	Zinc Finger FYVE-Type Containing 26	Protein Coding	39	GC14M067727	6.77	https://www.genecards.org/cgi-bin/carddisp.pl?gene=ZFYVE26
VWA2	Von Willebrand Factor A Domain Containing 2	Protein Coding	35	GC10P114239	6.77	https://www.genecards.org/cgi-bin/carddisp.pl?gene=VWA2
ERBB3	Erb-B2 Receptor Tyrosine Kinase 3	Protein Coding	54	GC12P056094	6.77	https://www.genecards.org/cgi-bin/carddisp.pl?gene=ERBB3
MATN4	Matrilin 4	Protein Coding	36	GC20M045293	6.75	https://www.genecards.org/cgi-bin/carddisp.pl?gene=MATN4
FBP1	Fructose-Bisphosphatase 1	Protein Coding	50	GC09M094603	6.75	https://www.genecards.org/cgi-bin/carddisp.pl?gene=FBP1
MAFB	MAF BZIP Transcription Factor B	Protein Coding	43	GC20M040685	6.75	https://www.genecards.org/cgi-bin/carddisp.pl?gene=MAFB
DKC1	Dyskerin Pseudouridine Synthase 1	Protein Coding	46	GC0XP154762	6.71	https://www.genecards.org/cgi-bin/carddisp.pl?gene=DKC1
NDUFV1	NADH:Ubiquinone Oxidoreductase Core Subunit V1	Protein Coding	45	GC11P067632	6.71	https://www.genecards.org/cgi-bin/carddisp.pl?gene=NDUFV1
NHP2	NHP2 Ribonucleoprotein	Protein Coding	44	GC05M178149	6.71	https://www.genecards.org/cgi-bin/carddisp.pl?gene=NHP2
TINF2	TERF1 Interacting Nuclear Factor 2	Protein Coding	41	GC14M024234	6.71	https://www.genecards.org/cgi-bin/carddisp.pl?gene=TINF2
NOP10	NOP10 Ribonucleoprotein	Protein Coding	40	GC15M034341	6.71	https://www.genecards.org/cgi-bin/carddisp.pl?gene=NOP10
TYMP	Thymidine Phosphorylase	Protein Coding	46	GC22M050525	6.7	https://www.genecards.org/cgi-bin/carddisp.pl?gene=TYMP
MIR124-1HG	MIR124-1 Host Gene	RNA Gene	14	GC08M009887	6.69	https://www.genecards.org/cgi-bin/carddisp.pl?gene=MIR124-1HG
KRT18	Keratin 18	Protein Coding	48	GC12P052948	6.69	https://www.genecards.org/cgi-bin/carddisp.pl?gene=KRT18
DYRK1B	Dual Specificity Tyrosine Phosphorylation Regulated Kinase 1B	Protein Coding	46	GC19M039825	6.68	https://www.genecards.org/cgi-bin/carddisp.pl?gene=DYRK1B
COL4A3	Collagen Type IV Alpha 3 Chain	Protein Coding	44	GC02P227164	6.66	https://www.genecards.org/cgi-bin/carddisp.pl?gene=COL4A3
NOTCH3	Notch Receptor 3	Protein Coding	49	GC19M015159	6.65	https://www.genecards.org/cgi-bin/carddisp.pl?gene=NOTCH3
KRBOX4	KRAB Box Domain Containing 4	Protein Coding	30	GC0XP046446	6.64	https://www.genecards.org/cgi-bin/carddisp.pl?gene=KRBOX4
PMP22	Peripheral Myelin Protein 22	Protein Coding	40	GC17M015229	6.63	https://www.genecards.org/cgi-bin/carddisp.pl?gene=PMP22
TRPV4	Transient Receptor Potential Cation Channel Subfamily V Member 4	Protein Coding	49	GC12M109783	6.61	https://www.genecards.org/cgi-bin/carddisp.pl?gene=TRPV4
RBP1	Retinol Binding Protein 1	Protein Coding	39	GC03M139517	6.6	https://www.genecards.org/cgi-bin/carddisp.pl?gene=RBP1
ROBO1	Roundabout Guidance Receptor 1	Protein Coding	44	GC03M078597	6.6	https://www.genecards.org/cgi-bin/carddisp.pl?gene=ROBO1
CCL3	C-C Motif Chemokine Ligand 3	Protein Coding	39	GC17M036088	6.59	https://www.genecards.org/cgi-bin/carddisp.pl?gene=CCL3
TGFB3	Transforming Growth Factor Beta 3	Protein Coding	47	GC14M075958	6.59	https://www.genecards.org/cgi-bin/carddisp.pl?gene=TGFB3
CDH1	Cadherin 1	Protein Coding	50	GC16P068737	6.59	https://www.genecards.org/cgi-bin/carddisp.pl?gene=CDH1
PSEN1	Presenilin 1	Protein Coding	52	GC14P073136	6.58	https://www.genecards.org/cgi-bin/carddisp.pl?gene=PSEN1
UBR1	Ubiquitin Protein Ligase E3 Component N-Recognin 1	Protein Coding	43	GC15M042942	6.58	https://www.genecards.org/cgi-bin/carddisp.pl?gene=UBR1
INF2	Inverted Formin 2	Protein Coding	40	GC14P104788	6.58	https://www.genecards.org/cgi-bin/carddisp.pl?gene=INF2
FRDA2	Friedreich Ataxia 2	Genetic Locus	3	GC09U900572	6.58	https://www.genecards.org/cgi-bin/carddisp.pl?gene=FRDA2
NOTCH1	Notch Receptor 1	Protein Coding	51	GC09M136602	6.57	https://www.genecards.org/cgi-bin/carddisp.pl?gene=NOTCH1
GHSR	Growth Hormone Secretagogue Receptor	Protein Coding	47	GC03M172443	6.57	https://www.genecards.org/cgi-bin/carddisp.pl?gene=GHSR
BCS1L	BCS1 Homolog, Ubiquinol-Cytochrome C Reductase Complex Chaperone	Protein Coding	43	GC02P218658	6.56	https://www.genecards.org/cgi-bin/carddisp.pl?gene=BCS1L
CHI3L1	Chitinase 3 Like 1	Protein Coding	43	GC01M203148	6.56	https://www.genecards.org/cgi-bin/carddisp.pl?gene=CHI3L1
CD163	CD163 Molecule	Protein Coding	42	GC12M007471	6.54	https://www.genecards.org/cgi-bin/carddisp.pl?gene=CD163
ABCB11	ATP Binding Cassette Subfamily B Member 11	Protein Coding	45	GC02M168922	6.54	https://www.genecards.org/cgi-bin/carddisp.pl?gene=ABCB11
CFH	Complement Factor H	Protein Coding	45	GC01P196621	6.53	https://www.genecards.org/cgi-bin/carddisp.pl?gene=CFH
POC1A	POC1 Centriolar Protein A	Protein Coding	37	GC03M052109	6.52	https://www.genecards.org/cgi-bin/carddisp.pl?gene=POC1A
CACNA1C	Calcium Voltage-Gated Channel Subunit Alpha1 C	Protein Coding	48	GC12P001970	6.51	https://www.genecards.org/cgi-bin/carddisp.pl?gene=CACNA1C
OCRL	OCRL Inositol Polyphosphate-5-Phosphatase	Protein Coding	44	GC0XP129539	6.51	https://www.genecards.org/cgi-bin/carddisp.pl?gene=OCRL
ENTPD1	Ectonucleoside Triphosphate Diphosphohydrolase 1	Protein Coding	46	GC10P095711	6.5	https://www.genecards.org/cgi-bin/carddisp.pl?gene=ENTPD1
IFT74	Intraflagellar Transport 74	Protein Coding	36	GC09P026947	6.48	https://www.genecards.org/cgi-bin/carddisp.pl?gene=IFT74
CYP11B2	Cytochrome P450 Family 11 Subfamily B Member 2	Protein Coding	47	GC08M142910	6.47	https://www.genecards.org/cgi-bin/carddisp.pl?gene=CYP11B2
HMOX2	Heme Oxygenase 2	Protein Coding	47	GC16P004474	6.46	https://www.genecards.org/cgi-bin/carddisp.pl?gene=HMOX2
EIF2AK1	Eukaryotic Translation Initiation Factor 2 Alpha Kinase 1	Protein Coding	42	GC07M006022	6.46	https://www.genecards.org/cgi-bin/carddisp.pl?gene=EIF2AK1
BMP4	Bone Morphogenetic Protein 4	Protein Coding	49	GC14M053949	6.43	https://www.genecards.org/cgi-bin/carddisp.pl?gene=BMP4
FOXP2	Forkhead Box P2	Protein Coding	43	GC07P114086	6.43	https://www.genecards.org/cgi-bin/carddisp.pl?gene=FOXP2
CFI	Complement Factor I	Protein Coding	46	GC04M109740	6.42	https://www.genecards.org/cgi-bin/carddisp.pl?gene=CFI
EXOSC4	Exosome Component 4	Protein Coding	37	GC08P144079	6.41	https://www.genecards.org/cgi-bin/carddisp.pl?gene=EXOSC4
IREB2	Iron Responsive Element Binding Protein 2	Protein Coding	43	GC15P078437	6.4	https://www.genecards.org/cgi-bin/carddisp.pl?gene=IREB2
BMP3	Bone Morphogenetic Protein 3	Protein Coding	42	GC04P081030	6.4	https://www.genecards.org/cgi-bin/carddisp.pl?gene=BMP3
POU5F1	POU Class 5 Homeobox 1	Protein Coding	47	GC06M031184	6.38	https://www.genecards.org/cgi-bin/carddisp.pl?gene=POU5F1
MMP1	Matrix Metallopeptidase 1	Protein Coding	51	GC11M102810	6.36	https://www.genecards.org/cgi-bin/carddisp.pl?gene=MMP1
MIR24-2	MicroRNA 24-2	RNA Gene	18	GC19M014008	6.36	https://www.genecards.org/cgi-bin/carddisp.pl?gene=MIR24-2
ENG	Endoglin	Protein Coding	46	GC09M127815	6.36	https://www.genecards.org/cgi-bin/carddisp.pl?gene=ENG
KCNJ3	Potassium Inwardly Rectifying Channel Subfamily J Member 3	Protein Coding	45	GC02P154698	6.36	https://www.genecards.org/cgi-bin/carddisp.pl?gene=KCNJ3
LOC108251801	PAX4 5' Regulatory Region	Biological Region	1	GC07P127618	6.36	https://www.genecards.org/cgi-bin/carddisp.pl?gene=LOC108251801
PIK3R3	Phosphoinositide-3-Kinase Regulatory Subunit 3	Protein Coding	43	GC01M046041	6.36	https://www.genecards.org/cgi-bin/carddisp.pl?gene=PIK3R3
CCL4	C-C Motif Chemokine Ligand 4	Protein Coding	40	GC17P036103	6.35	https://www.genecards.org/cgi-bin/carddisp.pl?gene=CCL4
NCS1	Neuronal Calcium Sensor 1	Protein Coding	41	GC09P130172	6.34	https://www.genecards.org/cgi-bin/carddisp.pl?gene=NCS1
TMEM126A	Transmembrane Protein 126A	Protein Coding	39	GC11P085647	6.34	https://www.genecards.org/cgi-bin/carddisp.pl?gene=TMEM126A
GRP	Gastrin Releasing Peptide	Protein Coding	41	GC18P059220	6.33	https://www.genecards.org/cgi-bin/carddisp.pl?gene=GRP
TRIM37	Tripartite Motif Containing 37	Protein Coding	42	GC17M058982	6.32	https://www.genecards.org/cgi-bin/carddisp.pl?gene=TRIM37
SDC4	Syndecan 4	Protein Coding	44	GC20M045325	6.32	https://www.genecards.org/cgi-bin/carddisp.pl?gene=SDC4
TRPM8	Transient Receptor Potential Cation Channel Subfamily M Member 8	Protein Coding	43	GC02P233917	6.31	https://www.genecards.org/cgi-bin/carddisp.pl?gene=TRPM8
HDAC9	Histone Deacetylase 9	Protein Coding	46	GC07P018086	6.3	https://www.genecards.org/cgi-bin/carddisp.pl?gene=HDAC9
ELANE	Elastase, Neutrophil Expressed	Protein Coding	46	GC19P000854	6.3	https://www.genecards.org/cgi-bin/carddisp.pl?gene=ELANE
S100A8	S100 Calcium Binding Protein A8	Protein Coding	42	GC01M153391	6.28	https://www.genecards.org/cgi-bin/carddisp.pl?gene=S100A8
FABP5	Fatty Acid Binding Protein 5	Protein Coding	41	GC08P081282	6.27	https://www.genecards.org/cgi-bin/carddisp.pl?gene=FABP5
GNAS-AS1	GNAS Antisense RNA 1	RNA Gene	22	GC20M058846	6.26	https://www.genecards.org/cgi-bin/carddisp.pl?gene=GNAS-AS1
LRP2	LDL Receptor Related Protein 2	Protein Coding	45	GC02M169127	6.25	https://www.genecards.org/cgi-bin/carddisp.pl?gene=LRP2
FUT2	Fucosyltransferase 2	Protein Coding	44	GC19P048695	6.25	https://www.genecards.org/cgi-bin/carddisp.pl?gene=FUT2
RHOD	Ras Homolog Family Member D	Protein Coding	39	GC11P067057	6.24	https://www.genecards.org/cgi-bin/carddisp.pl?gene=RHOD
PPP1R15A	Protein Phosphatase 1 Regulatory Subunit 15A	Protein Coding	40	GC19P048872	6.24	https://www.genecards.org/cgi-bin/carddisp.pl?gene=PPP1R15A
MT-TI	Mitochondrially Encoded TRNA-Ile (AUU/C)	RNA Gene	13	GCMTP004265	6.24	https://www.genecards.org/cgi-bin/carddisp.pl?gene=MT-TI
HSPE1	Heat Shock Protein Family E (Hsp10) Member 1	Protein Coding	40	GC02P197501	6.24	https://www.genecards.org/cgi-bin/carddisp.pl?gene=HSPE1
TBX21	T-Box Transcription Factor 21	Protein Coding	45	GC17P047733	6.23	https://www.genecards.org/cgi-bin/carddisp.pl?gene=TBX21
NDP	Norrin Cystine Knot Growth Factor NDP	Protein Coding	43	GC0XM043948	6.23	https://www.genecards.org/cgi-bin/carddisp.pl?gene=NDP
GPR161	G Protein-Coupled Receptor 161	Protein Coding	39	GC01M168080	6.23	https://www.genecards.org/cgi-bin/carddisp.pl?gene=GPR161
SLC6A4	Solute Carrier Family 6 Member 4	Protein Coding	47	GC17M030194	6.22	https://www.genecards.org/cgi-bin/carddisp.pl?gene=SLC6A4
MIAT	Myocardial Infarction Associated Transcript	RNA Gene	23	GC22P026646	6.22	https://www.genecards.org/cgi-bin/carddisp.pl?gene=MIAT
NKX6-2	NK6 Homeobox 2	Protein Coding	38	GC10M132783	6.21	https://www.genecards.org/cgi-bin/carddisp.pl?gene=NKX6-2
KLF4	Kruppel Like Factor 4	Protein Coding	45	GC09M107484	6.2	https://www.genecards.org/cgi-bin/carddisp.pl?gene=KLF4
OPRD1	Opioid Receptor Delta 1	Protein Coding	44	GC01P028812	6.2	https://www.genecards.org/cgi-bin/carddisp.pl?gene=OPRD1
CDIN1	CDAN1 Interacting Nuclease 1	Protein Coding	29	GC15P036580	6.2	https://www.genecards.org/cgi-bin/carddisp.pl?gene=CDIN1
UBASH3A	Ubiquitin Associated And SH3 Domain Containing A	Protein Coding	39	GC21P042403	6.19	https://www.genecards.org/cgi-bin/carddisp.pl?gene=UBASH3A
STEAP3	STEAP3 Metalloreductase	Protein Coding	45	GC02P119222	6.17	https://www.genecards.org/cgi-bin/carddisp.pl?gene=STEAP3
IARS2	Isoleucyl-TRNA Synthetase 2, Mitochondrial	Protein Coding	41	GC01P220094	6.17	https://www.genecards.org/cgi-bin/carddisp.pl?gene=IARS2
MIR24-1	MicroRNA 24-1	RNA Gene	18	GC09P095086	6.17	https://www.genecards.org/cgi-bin/carddisp.pl?gene=MIR24-1
ABCC6	ATP Binding Cassette Subfamily C Member 6	Protein Coding	45	GC16M016148	6.15	https://www.genecards.org/cgi-bin/carddisp.pl?gene=ABCC6
CDC42	Cell Division Cycle 42	Protein Coding	51	GC01P022057	6.12	https://www.genecards.org/cgi-bin/carddisp.pl?gene=CDC42
LPP	LIM Domain Containing Preferred Translocation Partner In Lipoma	Protein Coding	42	GC03P188153	6.12	https://www.genecards.org/cgi-bin/carddisp.pl?gene=LPP
HCRT	Hypocretin Neuropeptide Precursor	Protein Coding	40	GC17M042185	6.1	https://www.genecards.org/cgi-bin/carddisp.pl?gene=HCRT
TRMT1	TRNA Methyltransferase 1	Protein Coding	41	GC19M013104	6.09	https://www.genecards.org/cgi-bin/carddisp.pl?gene=TRMT1
HDC	Histidine Decarboxylase	Protein Coding	44	GC15M050241	6.09	https://www.genecards.org/cgi-bin/carddisp.pl?gene=HDC
PLUT	PDX1 Associated LncRNA, Upregulator Of Transcription	RNA Gene	14	GC13M027830	6.08	https://www.genecards.org/cgi-bin/carddisp.pl?gene=PLUT
CDK6	Cyclin Dependent Kinase 6	Protein Coding	54	GC07M092604	6.06	https://www.genecards.org/cgi-bin/carddisp.pl?gene=CDK6
METTL1	Methyltransferase Like 1	Protein Coding	42	GC12M057768	6.06	https://www.genecards.org/cgi-bin/carddisp.pl?gene=METTL1
NSUN2	NOP2/Sun RNA Methyltransferase 2	Protein Coding	42	GC05M006599	6.06	https://www.genecards.org/cgi-bin/carddisp.pl?gene=NSUN2
NOTCH2	Notch Receptor 2	Protein Coding	50	GC01M119911	6.05	https://www.genecards.org/cgi-bin/carddisp.pl?gene=NOTCH2
SLC22A2	Solute Carrier Family 22 Member 2	Protein Coding	44	GC06M160173	6.03	https://www.genecards.org/cgi-bin/carddisp.pl?gene=SLC22A2
WDR4	WD Repeat Domain 4	Protein Coding	38	GC21M042843	6.02	https://www.genecards.org/cgi-bin/carddisp.pl?gene=WDR4
TRMT61A	TRNA Methyltransferase 61A	Protein Coding	32	GC14P103529	6.02	https://www.genecards.org/cgi-bin/carddisp.pl?gene=TRMT61A
EDNRB	Endothelin Receptor Type B	Protein Coding	49	GC13M077895	6	https://www.genecards.org/cgi-bin/carddisp.pl?gene=EDNRB
CD44	CD44 Molecule (Indian Blood Group)	Protein Coding	47	GC11P035139	6	https://www.genecards.org/cgi-bin/carddisp.pl?gene=CD44
APOL1	Apolipoprotein L1	Protein Coding	42	GC22P036253	6	https://www.genecards.org/cgi-bin/carddisp.pl?gene=APOL1
NNAT	Neuronatin	Protein Coding	32	GC20P037521	6	https://www.genecards.org/cgi-bin/carddisp.pl?gene=NNAT
HSPB1	Heat Shock Protein Family B (Small) Member 1	Protein Coding	51	GC07P076302	6	https://www.genecards.org/cgi-bin/carddisp.pl?gene=HSPB1
NLRP5	NLR Family Pyrin Domain Containing 5	Protein Coding	37	GC19P056000	5.99	https://www.genecards.org/cgi-bin/carddisp.pl?gene=NLRP5
NOX1	NADPH Oxidase 1	Protein Coding	41	GC0XM100843	5.97	https://www.genecards.org/cgi-bin/carddisp.pl?gene=NOX1
IL17F	Interleukin 17F	Protein Coding	41	GC06M052209	5.97	https://www.genecards.org/cgi-bin/carddisp.pl?gene=IL17F
EGR1	Early Growth Response 1	Protein Coding	44	GC05P138465	5.96	https://www.genecards.org/cgi-bin/carddisp.pl?gene=EGR1
UBA5	Ubiquitin Like Modifier Activating Enzyme 5	Protein Coding	43	GC03P132654	5.96	https://www.genecards.org/cgi-bin/carddisp.pl?gene=UBA5
PEG3	Paternally Expressed 3	Protein Coding	38	GC19M056810	5.96	https://www.genecards.org/cgi-bin/carddisp.pl?gene=PEG3
SNHG6	Small Nucleolar RNA Host Gene 6	RNA Gene	16	GC08M066921	5.96	https://www.genecards.org/cgi-bin/carddisp.pl?gene=SNHG6
FTL	Ferritin Light Chain	Protein Coding	47	GC19P048965	5.96	https://www.genecards.org/cgi-bin/carddisp.pl?gene=FTL
ERBB2	Erb-B2 Receptor Tyrosine Kinase 2	Protein Coding	54	GC17P039687	5.95	https://www.genecards.org/cgi-bin/carddisp.pl?gene=ERBB2
TNNT2	Troponin T2, Cardiac Type	Protein Coding	48	GC01M201359	5.95	https://www.genecards.org/cgi-bin/carddisp.pl?gene=TNNT2
RUNX2	RUNX Family Transcription Factor 2	Protein Coding	47	GC06P047549	5.95	https://www.genecards.org/cgi-bin/carddisp.pl?gene=RUNX2
CD1D	CD1d Molecule	Protein Coding	42	GC01P158178	5.94	https://www.genecards.org/cgi-bin/carddisp.pl?gene=CD1D
MIR27B	MicroRNA 27b	RNA Gene	21	GC09P095097	5.93	https://www.genecards.org/cgi-bin/carddisp.pl?gene=MIR27B
AGPAT1	1-Acylglycerol-3-Phosphate O-Acyltransferase 1	Protein Coding	41	GC06M032168	5.93	https://www.genecards.org/cgi-bin/carddisp.pl?gene=AGPAT1
BECN1	Beclin 1	Protein Coding	46	GC17M042810	5.93	https://www.genecards.org/cgi-bin/carddisp.pl?gene=BECN1
CGA	Glycoprotein Hormones, Alpha Polypeptide	Protein Coding	43	GC06M087085	5.92	https://www.genecards.org/cgi-bin/carddisp.pl?gene=CGA
CSF2	Colony Stimulating Factor 2	Protein Coding	44	GC05P132073	5.92	https://www.genecards.org/cgi-bin/carddisp.pl?gene=CSF2
PEX6	Peroxisomal Biogenesis Factor 6	Protein Coding	43	GC06M042963	5.92	https://www.genecards.org/cgi-bin/carddisp.pl?gene=PEX6
NUBPL	Nucleotide Binding Protein Like	Protein Coding	39	GC14P031489	5.92	https://www.genecards.org/cgi-bin/carddisp.pl?gene=NUBPL
MIR9-1	MicroRNA 9-1	RNA Gene	20	GC01M156420	5.9	https://www.genecards.org/cgi-bin/carddisp.pl?gene=MIR9-1
SLC11A1	Solute Carrier Family 11 Member 1	Protein Coding	47	GC02P218382	5.9	https://www.genecards.org/cgi-bin/carddisp.pl?gene=SLC11A1
ITGA2	Integrin Subunit Alpha 2	Protein Coding	45	GC05P052989	5.9	https://www.genecards.org/cgi-bin/carddisp.pl?gene=ITGA2
ALOX5	Arachidonate 5-Lipoxygenase	Protein Coding	48	GC10P045374	5.88	https://www.genecards.org/cgi-bin/carddisp.pl?gene=ALOX5
PDGFRB	Platelet Derived Growth Factor Receptor Beta	Protein Coding	55	GC05M150113	5.88	https://www.genecards.org/cgi-bin/carddisp.pl?gene=PDGFRB
CD34	CD34 Molecule	Protein Coding	43	GC01M207880	5.88	https://www.genecards.org/cgi-bin/carddisp.pl?gene=CD34
BDKRB2	Bradykinin Receptor B2	Protein Coding	44	GC14P096205	5.88	https://www.genecards.org/cgi-bin/carddisp.pl?gene=BDKRB2
PTX3	Pentraxin 3	Protein Coding	41	GC03P157436	5.87	https://www.genecards.org/cgi-bin/carddisp.pl?gene=PTX3
HPX	Hemopexin	Protein Coding	39	GC11M006435	5.87	https://www.genecards.org/cgi-bin/carddisp.pl?gene=HPX
MIR181B2	MicroRNA 181b-2	RNA Gene	19	GC09P124693	5.86	https://www.genecards.org/cgi-bin/carddisp.pl?gene=MIR181B2
DNAH8	Dynein Axonemal Heavy Chain 8	Protein Coding	37	GC06P047481	5.85	https://www.genecards.org/cgi-bin/carddisp.pl?gene=DNAH8
SYP	Synaptophysin	Protein Coding	43	GC0XM049187	5.85	https://www.genecards.org/cgi-bin/carddisp.pl?gene=SYP
FMR1	FMRP Translational Regulator 1	Protein Coding	44	GC0XP147913	5.83	https://www.genecards.org/cgi-bin/carddisp.pl?gene=FMR1
PUS10	Pseudouridine Synthase 10	Protein Coding	35	GC02M060940	5.83	https://www.genecards.org/cgi-bin/carddisp.pl?gene=PUS10
PIK3R2	Phosphoinositide-3-Kinase Regulatory Subunit 2	Protein Coding	49	GC19P018153	5.81	https://www.genecards.org/cgi-bin/carddisp.pl?gene=PIK3R2
GIMAP5	GTPase, IMAP Family Member 5	Protein Coding	36	GC07P150722	5.8	https://www.genecards.org/cgi-bin/carddisp.pl?gene=GIMAP5
NPHS2	NPHS2 Stomatin Family Member, Podocin	Protein Coding	41	GC01M179519	5.79	https://www.genecards.org/cgi-bin/carddisp.pl?gene=NPHS2
SLC46A1	Solute Carrier Family 46 Member 1	Protein Coding	44	GC17M029956	5.77	https://www.genecards.org/cgi-bin/carddisp.pl?gene=SLC46A1
IFNB1	Interferon Beta 1	Protein Coding	41	GC09M021077	5.77	https://www.genecards.org/cgi-bin/carddisp.pl?gene=IFNB1
ABCG2	ATP Binding Cassette Subfamily G Member 2 (Junior Blood Group)	Protein Coding	50	GC04M088090	5.76	https://www.genecards.org/cgi-bin/carddisp.pl?gene=ABCG2
CACNA1E	Calcium Voltage-Gated Channel Subunit Alpha1 E	Protein Coding	46	GC01P181317	5.76	https://www.genecards.org/cgi-bin/carddisp.pl?gene=CACNA1E
PRF1	Perforin 1	Protein Coding	45	GC10M070597	5.74	https://www.genecards.org/cgi-bin/carddisp.pl?gene=PRF1
CTC1	CST Telomere Replication Complex Component 1	Protein Coding	35	GC17M008875	5.74	https://www.genecards.org/cgi-bin/carddisp.pl?gene=CTC1
S100A9	S100 Calcium Binding Protein A9	Protein Coding	43	GC01P153357	5.72	https://www.genecards.org/cgi-bin/carddisp.pl?gene=S100A9
ITGB3	Integrin Subunit Beta 3	Protein Coding	49	GC17P047254	5.72	https://www.genecards.org/cgi-bin/carddisp.pl?gene=ITGB3
CUBN	Cubilin	Protein Coding	46	GC10M016824	5.72	https://www.genecards.org/cgi-bin/carddisp.pl?gene=CUBN
TRPV3	Transient Receptor Potential Cation Channel Subfamily V Member 3	Protein Coding	43	GC17M003515	5.71	https://www.genecards.org/cgi-bin/carddisp.pl?gene=TRPV3
CFD	Complement Factor D	Protein Coding	44	GC19P000859	5.71	https://www.genecards.org/cgi-bin/carddisp.pl?gene=CFD
GSTP1	Glutathione S-Transferase Pi 1	Protein Coding	50	GC11P067583	5.7	https://www.genecards.org/cgi-bin/carddisp.pl?gene=GSTP1
MGP	Matrix Gla Protein	Protein Coding	42	GC12M014881	5.7	https://www.genecards.org/cgi-bin/carddisp.pl?gene=MGP
CYBRD1	Cytochrome B Reductase 1	Protein Coding	40	GC02P171522	5.7	https://www.genecards.org/cgi-bin/carddisp.pl?gene=CYBRD1
HEPH	Hephaestin	Protein Coding	39	GC0XP066162	5.7	https://www.genecards.org/cgi-bin/carddisp.pl?gene=HEPH
KIF12	Kinesin Family Member 12	Protein Coding	35	GC09M114086	5.7	https://www.genecards.org/cgi-bin/carddisp.pl?gene=KIF12
TBC1D3G	TBC1 Domain Family Member 3G	Protein Coding	25	GC17P036322	5.7	https://www.genecards.org/cgi-bin/carddisp.pl?gene=TBC1D3G
SNHG18	Small Nucleolar RNA Host Gene 18	RNA Gene	14	GC05P009562	5.7	https://www.genecards.org/cgi-bin/carddisp.pl?gene=SNHG18
CXCR4	C-X-C Motif Chemokine Receptor 4	Protein Coding	52	GC02M136114	5.69	https://www.genecards.org/cgi-bin/carddisp.pl?gene=CXCR4
AXIN1	Axin 1	Protein Coding	47	GC16M000287	5.66	https://www.genecards.org/cgi-bin/carddisp.pl?gene=AXIN1
ELP1	Elongator Complex Protein 1	Protein Coding	33	GC09M108868	5.66	https://www.genecards.org/cgi-bin/carddisp.pl?gene=ELP1
SLC39A8	Solute Carrier Family 39 Member 8	Protein Coding	43	GC04M102252	5.65	https://www.genecards.org/cgi-bin/carddisp.pl?gene=SLC39A8
XRCC6	X-Ray Repair Cross Complementing 6	Protein Coding	45	GC22P041622	5.64	https://www.genecards.org/cgi-bin/carddisp.pl?gene=XRCC6
SLC10A2	Solute Carrier Family 10 Member 2	Protein Coding	43	GC13M103043	5.64	https://www.genecards.org/cgi-bin/carddisp.pl?gene=SLC10A2
PRKN	Parkin RBR E3 Ubiquitin Protein Ligase	Protein Coding	40	GC06M161348	5.64	https://www.genecards.org/cgi-bin/carddisp.pl?gene=PRKN
SEC23B	SEC23 Homolog B, COPII Coat Complex Component	Protein Coding	43	GC20P018507	5.63	https://www.genecards.org/cgi-bin/carddisp.pl?gene=SEC23B
CLDN16	Claudin 16	Protein Coding	41	GC03P190290	5.63	https://www.genecards.org/cgi-bin/carddisp.pl?gene=CLDN16
SIAE	Sialic Acid Acetylesterase	Protein Coding	37	GC11M124633	5.63	https://www.genecards.org/cgi-bin/carddisp.pl?gene=SIAE
MMP7	Matrix Metallopeptidase 7	Protein Coding	48	GC11M102425	5.63	https://www.genecards.org/cgi-bin/carddisp.pl?gene=MMP7
WNK1	WNK Lysine Deficient Protein Kinase 1	Protein Coding	46	GC12P000733	5.62	https://www.genecards.org/cgi-bin/carddisp.pl?gene=WNK1
OCA2	OCA2 Melanosomal Transmembrane Protein	Protein Coding	43	GC15M027754	5.62	https://www.genecards.org/cgi-bin/carddisp.pl?gene=OCA2
AQR	Aquarius Intron-Binding Spliceosomal Factor	Protein Coding	36	GC15M034851	5.62	https://www.genecards.org/cgi-bin/carddisp.pl?gene=AQR
SLC29A2	Solute Carrier Family 29 Member 2	Protein Coding	45	GC11M066363	5.61	https://www.genecards.org/cgi-bin/carddisp.pl?gene=SLC29A2
FGF19	Fibroblast Growth Factor 19	Protein Coding	44	GC11M069699	5.61	https://www.genecards.org/cgi-bin/carddisp.pl?gene=FGF19
ELMO2	Engulfment And Cell Motility 2	Protein Coding	40	GC20M046366	5.6	https://www.genecards.org/cgi-bin/carddisp.pl?gene=ELMO2
AMH	Anti-Mullerian Hormone	Protein Coding	43	GC19P002251	5.6	https://www.genecards.org/cgi-bin/carddisp.pl?gene=AMH
CYP11A1	Cytochrome P450 Family 11 Subfamily A Member 1	Protein Coding	48	GC15M074337	5.6	https://www.genecards.org/cgi-bin/carddisp.pl?gene=CYP11A1
MYC	MYC Proto-Oncogene, BHLH Transcription Factor	Protein Coding	51	GC08P127735	5.6	https://www.genecards.org/cgi-bin/carddisp.pl?gene=MYC
SLC6A14	Solute Carrier Family 6 Member 14	Protein Coding	40	GC0XP116436	5.6	https://www.genecards.org/cgi-bin/carddisp.pl?gene=SLC6A14
RNASEH2A	Ribonuclease H2 Subunit A	Protein Coding	43	GC19P012809	5.59	https://www.genecards.org/cgi-bin/carddisp.pl?gene=RNASEH2A
AEBP1	AE Binding Protein 1	Protein Coding	39	GC07P044106	5.59	https://www.genecards.org/cgi-bin/carddisp.pl?gene=AEBP1
CHIT1	Chitinase 1	Protein Coding	43	GC01M203181	5.57	https://www.genecards.org/cgi-bin/carddisp.pl?gene=CHIT1
ABCB1	ATP Binding Cassette Subfamily B Member 1	Protein Coding	51	GC07M087504	5.56	https://www.genecards.org/cgi-bin/carddisp.pl?gene=ABCB1
IL23R	Interleukin 23 Receptor	Protein Coding	44	GC01P067138	5.56	https://www.genecards.org/cgi-bin/carddisp.pl?gene=IL23R
SDC3	Syndecan 3	Protein Coding	42	GC01M030869	5.56	https://www.genecards.org/cgi-bin/carddisp.pl?gene=SDC3
SETDB1	SET Domain Bifurcated Histone Lysine Methyltransferase 1	Protein Coding	41	GC01P150926	5.56	https://www.genecards.org/cgi-bin/carddisp.pl?gene=SETDB1
CDAN1	Codanin 1	Protein Coding	39	GC15M042723	5.56	https://www.genecards.org/cgi-bin/carddisp.pl?gene=CDAN1
CUTA	CutA Divalent Cation Tolerance Homolog	Protein Coding	36	GC06M033417	5.56	https://www.genecards.org/cgi-bin/carddisp.pl?gene=CUTA
ADAT3	Adenosine Deaminase TRNA Specific 3	Protein Coding	35	GC19P001906	5.56	https://www.genecards.org/cgi-bin/carddisp.pl?gene=ADAT3
FAM50B	Family With Sequence Similarity 50 Member B	Protein Coding	32	GC06P003836	5.56	https://www.genecards.org/cgi-bin/carddisp.pl?gene=FAM50B
ZDBF2	Zinc Finger DBF-Type Containing 2	Protein Coding	32	GC02P206274	5.56	https://www.genecards.org/cgi-bin/carddisp.pl?gene=ZDBF2
ERFE	Erythroferrone	Protein Coding	24	GC02P238159	5.56	https://www.genecards.org/cgi-bin/carddisp.pl?gene=ERFE
MIR106B	MicroRNA 106b	RNA Gene	21	GC07M100284	5.56	https://www.genecards.org/cgi-bin/carddisp.pl?gene=MIR106B
MIR224	MicroRNA 224	RNA Gene	17	GC0XM151958	5.56	https://www.genecards.org/cgi-bin/carddisp.pl?gene=MIR224
PCOS1	Polycystic Ovary Syndrome 1	Genetic Locus	3	GC19U901631	5.56	https://www.genecards.org/cgi-bin/carddisp.pl?gene=PCOS1
NQO1	NAD(P)H Quinone Dehydrogenase 1	Protein Coding	49	GC16M069706	5.56	https://www.genecards.org/cgi-bin/carddisp.pl?gene=NQO1
DKK1	Dickkopf WNT Signaling Pathway Inhibitor 1	Protein Coding	45	GC10P052314	5.56	https://www.genecards.org/cgi-bin/carddisp.pl?gene=DKK1
DPP6	Dipeptidyl Peptidase Like 6	Protein Coding	43	GC07P153748	5.55	https://www.genecards.org/cgi-bin/carddisp.pl?gene=DPP6
NDUFS2	NADH:Ubiquinone Oxidoreductase Core Subunit S2	Protein Coding	44	GC01P161197	5.53	https://www.genecards.org/cgi-bin/carddisp.pl?gene=NDUFS2
FOXRED1	FAD Dependent Oxidoreductase Domain Containing 1	Protein Coding	40	GC11P126269	5.53	https://www.genecards.org/cgi-bin/carddisp.pl?gene=FOXRED1
RTEL1	Regulator Of Telomere Elongation Helicase 1	Protein Coding	40	GC20P063658	5.53	https://www.genecards.org/cgi-bin/carddisp.pl?gene=RTEL1
FABP6	Fatty Acid Binding Protein 6	Protein Coding	42	GC05P160187	5.53	https://www.genecards.org/cgi-bin/carddisp.pl?gene=FABP6
ANXA2	Annexin A2	Protein Coding	48	GC15M060347	5.52	https://www.genecards.org/cgi-bin/carddisp.pl?gene=ANXA2
C10orf67	Chromosome 10 Open Reading Frame 67	Protein Coding	29	GC10M023201	5.51	https://www.genecards.org/cgi-bin/carddisp.pl?gene=C10orf67
SSTR2	Somatostatin Receptor 2	Protein Coding	47	GC17P073165	5.5	https://www.genecards.org/cgi-bin/carddisp.pl?gene=SSTR2
TARBP1	TAR (HIV-1) RNA Binding Protein 1	Protein Coding	39	GC01M234391	5.49	https://www.genecards.org/cgi-bin/carddisp.pl?gene=TARBP1
SNORD54	Small Nucleolar RNA, C/D Box 54	RNA Gene	16	GC08M056073	5.49	https://www.genecards.org/cgi-bin/carddisp.pl?gene=SNORD54
NDUFS3	NADH:Ubiquinone Oxidoreductase Core Subunit S3	Protein Coding	46	GC11P047567	5.49	https://www.genecards.org/cgi-bin/carddisp.pl?gene=NDUFS3
NDUFB9	NADH:Ubiquinone Oxidoreductase Subunit B9	Protein Coding	44	GC08P124539	5.49	https://www.genecards.org/cgi-bin/carddisp.pl?gene=NDUFB9
HPSE	Heparanase	Protein Coding	44	GC04M083292	5.48	https://www.genecards.org/cgi-bin/carddisp.pl?gene=HPSE
IL10RA	Interleukin 10 Receptor Subunit Alpha	Protein Coding	45	GC11P117987	5.48	https://www.genecards.org/cgi-bin/carddisp.pl?gene=IL10RA
SOST	Sclerostin	Protein Coding	44	GC17M043753	5.48	https://www.genecards.org/cgi-bin/carddisp.pl?gene=SOST
JAG1	Jagged Canonical Notch Ligand 1	Protein Coding	50	GC20M010637	5.48	https://www.genecards.org/cgi-bin/carddisp.pl?gene=JAG1
SH2B1	SH2B Adaptor Protein 1	Protein Coding	43	GC16P029024	5.47	https://www.genecards.org/cgi-bin/carddisp.pl?gene=SH2B1
TRIM28	Tripartite Motif Containing 28	Protein Coding	43	GC19P058544	5.47	https://www.genecards.org/cgi-bin/carddisp.pl?gene=TRIM28
APOH	Apolipoprotein H	Protein Coding	44	GC17M066212	5.47	https://www.genecards.org/cgi-bin/carddisp.pl?gene=APOH
VDAC1	Voltage Dependent Anion Channel 1	Protein Coding	45	GC05M133975	5.46	https://www.genecards.org/cgi-bin/carddisp.pl?gene=VDAC1
SLC39A14	Solute Carrier Family 39 Member 14	Protein Coding	43	GC08P022367	5.45	https://www.genecards.org/cgi-bin/carddisp.pl?gene=SLC39A14
HTR2C	5-Hydroxytryptamine Receptor 2C	Protein Coding	48	GC0XP114584	5.45	https://www.genecards.org/cgi-bin/carddisp.pl?gene=HTR2C
ACADS	Acyl-CoA Dehydrogenase Short Chain	Protein Coding	46	GC12P120843	5.45	https://www.genecards.org/cgi-bin/carddisp.pl?gene=ACADS
BACH2	BTB Domain And CNC Homolog 2	Protein Coding	40	GC06M089926	5.45	https://www.genecards.org/cgi-bin/carddisp.pl?gene=BACH2
SPARC	Secreted Protein Acidic And Cysteine Rich	Protein Coding	50	GC05M151639	5.45	https://www.genecards.org/cgi-bin/carddisp.pl?gene=SPARC
ENSA	Endosulfine Alpha	Protein Coding	41	GC01M150688	5.43	https://www.genecards.org/cgi-bin/carddisp.pl?gene=ENSA
BMPER	BMP Binding Endothelial Regulator	Protein Coding	39	GC07P033944	5.42	https://www.genecards.org/cgi-bin/carddisp.pl?gene=BMPER
FTSJ1	FtsJ RNA 2'-O-Methyltransferase 1	Protein Coding	41	GC0XP048476	5.42	https://www.genecards.org/cgi-bin/carddisp.pl?gene=FTSJ1
TRMT5	TRNA Methyltransferase 5	Protein Coding	38	GC14M060971	5.42	https://www.genecards.org/cgi-bin/carddisp.pl?gene=TRMT5
TRMT11	TRNA Methyltransferase 11 Homolog	Protein Coding	37	GC06P125986	5.42	https://www.genecards.org/cgi-bin/carddisp.pl?gene=TRMT11
PUS3	Pseudouridine Synthase 3	Protein Coding	37	GC11M125893	5.42	https://www.genecards.org/cgi-bin/carddisp.pl?gene=PUS3
DUS1L	Dihydrouridine Synthase 1 Like	Protein Coding	36	GC17M082057	5.42	https://www.genecards.org/cgi-bin/carddisp.pl?gene=DUS1L
UBAC1	UBA Domain Containing 1	Protein Coding	36	GC09M135932	5.42	https://www.genecards.org/cgi-bin/carddisp.pl?gene=UBAC1
TRMT112	TRNA Methyltransferase Subunit 11-2	Protein Coding	36	GC11M064316	5.42	https://www.genecards.org/cgi-bin/carddisp.pl?gene=TRMT112
TRMT6	TRNA Methyltransferase 6	Protein Coding	34	GC20M005937	5.42	https://www.genecards.org/cgi-bin/carddisp.pl?gene=TRMT6
TRMT2B	TRNA Methyltransferase 2 Homolog B	Protein Coding	33	GC0XM100992	5.42	https://www.genecards.org/cgi-bin/carddisp.pl?gene=TRMT2B
TRMO	TRNA Methyltransferase O	Protein Coding	28	GC09M097896	5.42	https://www.genecards.org/cgi-bin/carddisp.pl?gene=TRMO
SNORD55	Small Nucleolar RNA, C/D Box 55	RNA Gene	16	GC01P044867	5.42	https://www.genecards.org/cgi-bin/carddisp.pl?gene=SNORD55
TNFRSF11A	TNF Receptor Superfamily Member 11a	Protein Coding	45	GC18P062325	5.4	https://www.genecards.org/cgi-bin/carddisp.pl?gene=TNFRSF11A
CYP7B1	Cytochrome P450 Family 7 Subfamily B Member 1	Protein Coding	45	GC08M064587	5.4	https://www.genecards.org/cgi-bin/carddisp.pl?gene=CYP7B1
HSD3B2	Hydroxy-Delta-5-Steroid Dehydrogenase, 3 Beta- And Steroid Delta-Isomerase 2	Protein Coding	46	GC01P119414	5.39	https://www.genecards.org/cgi-bin/carddisp.pl?gene=HSD3B2
LIF	LIF Interleukin 6 Family Cytokine	Protein Coding	43	GC22M030240	5.38	https://www.genecards.org/cgi-bin/carddisp.pl?gene=LIF
PROP1	PROP Paired-Like Homeobox 1	Protein Coding	40	GC05M177992	5.37	https://www.genecards.org/cgi-bin/carddisp.pl?gene=PROP1
IL21	Interleukin 21	Protein Coding	43	GC04M122612	5.37	https://www.genecards.org/cgi-bin/carddisp.pl?gene=IL21
RNLS	Renalase, FAD Dependent Amine Oxidase	Protein Coding	38	GC10M088180	5.35	https://www.genecards.org/cgi-bin/carddisp.pl?gene=RNLS
GLUL	Glutamate-Ammonia Ligase	Protein Coding	49	GC01M182350	5.35	https://www.genecards.org/cgi-bin/carddisp.pl?gene=GLUL
GNAI2	G Protein Subunit Alpha I2	Protein Coding	47	GC03P050226	5.34	https://www.genecards.org/cgi-bin/carddisp.pl?gene=GNAI2
NTRK2	Neurotrophic Receptor Tyrosine Kinase 2	Protein Coding	53	GC09P084668	5.33	https://www.genecards.org/cgi-bin/carddisp.pl?gene=NTRK2
CDKN1A	Cyclin Dependent Kinase Inhibitor 1A	Protein Coding	50	GC06P047460	5.33	https://www.genecards.org/cgi-bin/carddisp.pl?gene=CDKN1A
VCP	Valosin Containing Protein	Protein Coding	48	GC09M035056	5.32	https://www.genecards.org/cgi-bin/carddisp.pl?gene=VCP
TNFRSF18	TNF Receptor Superfamily Member 18	Protein Coding	42	GC01M001203	5.32	https://www.genecards.org/cgi-bin/carddisp.pl?gene=TNFRSF18
PKHD1	PKHD1 Ciliary IPT Domain Containing Fibrocystin/Polyductin	Protein Coding	39	GC06M051588	5.32	https://www.genecards.org/cgi-bin/carddisp.pl?gene=PKHD1
PC	Pyruvate Carboxylase	Protein Coding	47	GC11M066848	5.32	https://www.genecards.org/cgi-bin/carddisp.pl?gene=PC
RAF1	Raf-1 Proto-Oncogene, Serine/Threonine Kinase	Protein Coding	54	GC03M012583	5.31	https://www.genecards.org/cgi-bin/carddisp.pl?gene=RAF1
ADCY5	Adenylate Cyclase 5	Protein Coding	48	GC03M123282	5.29	https://www.genecards.org/cgi-bin/carddisp.pl?gene=ADCY5
CLPS	Colipase	Protein Coding	40	GC06M042222	5.28	https://www.genecards.org/cgi-bin/carddisp.pl?gene=CLPS
APTX	Aprataxin	Protein Coding	44	GC09M032886	5.27	https://www.genecards.org/cgi-bin/carddisp.pl?gene=APTX
U2AF1	U2 Small Nuclear RNA Auxiliary Factor 1	Protein Coding	41	GC21M043092	5.27	https://www.genecards.org/cgi-bin/carddisp.pl?gene=U2AF1
PEG10	Paternally Expressed 10	Protein Coding	40	GC07P094656	5.27	https://www.genecards.org/cgi-bin/carddisp.pl?gene=PEG10
PHIP	Pleckstrin Homology Domain Interacting Protein	Protein Coding	39	GC06M078934	5.27	https://www.genecards.org/cgi-bin/carddisp.pl?gene=PHIP
ZNF23	Zinc Finger Protein 23	Protein Coding	38	GC16M071463	5.27	https://www.genecards.org/cgi-bin/carddisp.pl?gene=ZNF23
RHNO1	RAD9-HUS1-RAD1 Interacting Nuclear Orphan 1	Protein Coding	31	GC12P002876	5.27	https://www.genecards.org/cgi-bin/carddisp.pl?gene=RHNO1
OPTN	Optineurin	Protein Coding	44	GC10P013099	5.27	https://www.genecards.org/cgi-bin/carddisp.pl?gene=OPTN
ADRA2A	Adrenoceptor Alpha 2A	Protein Coding	46	GC10P111077	5.26	https://www.genecards.org/cgi-bin/carddisp.pl?gene=ADRA2A
PLAU	Plasminogen Activator, Urokinase	Protein Coding	51	GC10P073909	5.26	https://www.genecards.org/cgi-bin/carddisp.pl?gene=PLAU
GSC	Goosecoid Homeobox	Protein Coding	42	GC14M094768	5.25	https://www.genecards.org/cgi-bin/carddisp.pl?gene=GSC
CYP8B1	Cytochrome P450 Family 8 Subfamily B Member 1	Protein Coding	40	GC03M042856	5.25	https://www.genecards.org/cgi-bin/carddisp.pl?gene=CYP8B1
HELLS	Helicase, Lymphoid Specific	Protein Coding	45	GC10P094501	5.24	https://www.genecards.org/cgi-bin/carddisp.pl?gene=HELLS
FGF3	Fibroblast Growth Factor 3	Protein Coding	44	GC11M069811	5.24	https://www.genecards.org/cgi-bin/carddisp.pl?gene=FGF3
REG3A	Regenerating Family Member 3 Alpha	Protein Coding	39	GC02M079157	5.24	https://www.genecards.org/cgi-bin/carddisp.pl?gene=REG3A
HBEGF	Heparin Binding EGF Like Growth Factor	Protein Coding	43	GC05M140332	5.23	https://www.genecards.org/cgi-bin/carddisp.pl?gene=HBEGF
RXRA	Retinoid X Receptor Alpha	Protein Coding	49	GC09P134317	5.22	https://www.genecards.org/cgi-bin/carddisp.pl?gene=RXRA
CASP9	Caspase 9	Protein Coding	48	GC01M015491	5.22	https://www.genecards.org/cgi-bin/carddisp.pl?gene=CASP9
LGALS3	Galectin 3	Protein Coding	44	GC14P055124	5.2	https://www.genecards.org/cgi-bin/carddisp.pl?gene=LGALS3
CACNA1H	Calcium Voltage-Gated Channel Subunit Alpha1 H	Protein Coding	50	GC16P001153	5.2	https://www.genecards.org/cgi-bin/carddisp.pl?gene=CACNA1H
SLC52A3	Solute Carrier Family 52 Member 3	Protein Coding	39	GC20M000741	5.2	https://www.genecards.org/cgi-bin/carddisp.pl?gene=SLC52A3
ERCC6	ERCC Excision Repair 6, Chromatin Remodeling Factor	Protein Coding	45	GC10M049454	5.2	https://www.genecards.org/cgi-bin/carddisp.pl?gene=ERCC6
DIO3	Iodothyronine Deiodinase 3	Protein Coding	40	GC14P104662	5.2	https://www.genecards.org/cgi-bin/carddisp.pl?gene=DIO3
ELMO1	Engulfment And Cell Motility 1	Protein Coding	40	GC07M036860	5.19	https://www.genecards.org/cgi-bin/carddisp.pl?gene=ELMO1
VHL	Von Hippel-Lindau Tumor Suppressor	Protein Coding	47	GC03P010211	5.19	https://www.genecards.org/cgi-bin/carddisp.pl?gene=VHL
MLNR	Motilin Receptor	Protein Coding	40	GC13P049220	5.19	https://www.genecards.org/cgi-bin/carddisp.pl?gene=MLNR
FREM2	FRAS1 Related Extracellular Matrix 2	Protein Coding	39	GC13P038687	5.18	https://www.genecards.org/cgi-bin/carddisp.pl?gene=FREM2
MSR1	Macrophage Scavenger Receptor 1	Protein Coding	46	GC08M016107	5.18	https://www.genecards.org/cgi-bin/carddisp.pl?gene=MSR1
HBG2	Hemoglobin Subunit Gamma 2	Protein Coding	42	GC11M005372	5.18	https://www.genecards.org/cgi-bin/carddisp.pl?gene=HBG2
PTPN11	Protein Tyrosine Phosphatase Non-Receptor Type 11	Protein Coding	53	GC12P112418	5.17	https://www.genecards.org/cgi-bin/carddisp.pl?gene=PTPN11
UROD	Uroporphyrinogen Decarboxylase	Protein Coding	45	GC01P045012	5.17	https://www.genecards.org/cgi-bin/carddisp.pl?gene=UROD
MAOA	Monoamine Oxidase A	Protein Coding	50	GC0XP043654	5.17	https://www.genecards.org/cgi-bin/carddisp.pl?gene=MAOA
ACTN4	Actinin Alpha 4	Protein Coding	46	GC19P038647	5.16	https://www.genecards.org/cgi-bin/carddisp.pl?gene=ACTN4
NLRP1	NLR Family Pyrin Domain Containing 1	Protein Coding	44	GC17M005499	5.16	https://www.genecards.org/cgi-bin/carddisp.pl?gene=NLRP1
MIR16-1	MicroRNA 16-1	RNA Gene	21	GC13M050048	5.16	https://www.genecards.org/cgi-bin/carddisp.pl?gene=MIR16-1
KRT7	Keratin 7	Protein Coding	41	GC12P052232	5.15	https://www.genecards.org/cgi-bin/carddisp.pl?gene=KRT7
MIR150	MicroRNA 150	RNA Gene	21	GC19M049500	5.13	https://www.genecards.org/cgi-bin/carddisp.pl?gene=MIR150
ATP4A	ATPase H+/K+ Transporting Subunit Alpha	Protein Coding	41	GC19M042544	5.13	https://www.genecards.org/cgi-bin/carddisp.pl?gene=ATP4A
FCGR2A	Fc Fragment Of IgG Receptor IIa	Protein Coding	45	GC01P161505	5.13	https://www.genecards.org/cgi-bin/carddisp.pl?gene=FCGR2A
SLC33A1	Solute Carrier Family 33 Member 1	Protein Coding	43	GC03M155821	5.12	https://www.genecards.org/cgi-bin/carddisp.pl?gene=SLC33A1
SLC10A1	Solute Carrier Family 10 Member 1	Protein Coding	43	GC14M069775	5.12	https://www.genecards.org/cgi-bin/carddisp.pl?gene=SLC10A1
SLC15A3	Solute Carrier Family 15 Member 3	Protein Coding	37	GC11M061334	5.12	https://www.genecards.org/cgi-bin/carddisp.pl?gene=SLC15A3
LGR5	Leucine Rich Repeat Containing G Protein-Coupled Receptor 5	Protein Coding	43	GC12P071439	5.12	https://www.genecards.org/cgi-bin/carddisp.pl?gene=LGR5
F13A1	Coagulation Factor XIII A Chain	Protein Coding	45	GC06M006144	5.12	https://www.genecards.org/cgi-bin/carddisp.pl?gene=F13A1
MIR193B	MicroRNA 193b	RNA Gene	20	GC16P014307	5.1	https://www.genecards.org/cgi-bin/carddisp.pl?gene=MIR193B
FEN1	Flap Structure-Specific Endonuclease 1	Protein Coding	46	GC11P061811	5.1	https://www.genecards.org/cgi-bin/carddisp.pl?gene=FEN1
JAK1	Janus Kinase 1	Protein Coding	50	GC01M064833	5.09	https://www.genecards.org/cgi-bin/carddisp.pl?gene=JAK1
CA2	Carbonic Anhydrase 2	Protein Coding	51	GC08P085463	5.09	https://www.genecards.org/cgi-bin/carddisp.pl?gene=CA2
GPAT3	Glycerol-3-Phosphate Acyltransferase 3	Protein Coding	33	GC04P083536	5.08	https://www.genecards.org/cgi-bin/carddisp.pl?gene=GPAT3
DDX58	DExD/H-Box Helicase 58	Protein Coding	47	GC09M032455	5.07	https://www.genecards.org/cgi-bin/carddisp.pl?gene=DDX58
UGT2B7	UDP Glucuronosyltransferase Family 2 Member B7	Protein Coding	44	GC04P069051	5.07	https://www.genecards.org/cgi-bin/carddisp.pl?gene=UGT2B7
SCN1A	Sodium Voltage-Gated Channel Alpha Subunit 1	Protein Coding	47	GC02M165989	5.05	https://www.genecards.org/cgi-bin/carddisp.pl?gene=SCN1A
NLRP7	NLR Family Pyrin Domain Containing 7	Protein Coding	43	GC19M054923	5.05	https://www.genecards.org/cgi-bin/carddisp.pl?gene=NLRP7
MYO7A	Myosin VIIA	Protein Coding	42	GC11P077128	5.05	https://www.genecards.org/cgi-bin/carddisp.pl?gene=MYO7A
PANK1	Pantothenate Kinase 1	Protein Coding	41	GC10M089579	5.05	https://www.genecards.org/cgi-bin/carddisp.pl?gene=PANK1
NLRP2	NLR Family Pyrin Domain Containing 2	Protein Coding	41	GC19P054953	5.05	https://www.genecards.org/cgi-bin/carddisp.pl?gene=NLRP2
SLC25A37	Solute Carrier Family 25 Member 37	Protein Coding	39	GC08P023528	5.05	https://www.genecards.org/cgi-bin/carddisp.pl?gene=SLC25A37
SLC51A	Solute Carrier Family 51 Subunit Alpha	Protein Coding	37	GC03P196211	5.05	https://www.genecards.org/cgi-bin/carddisp.pl?gene=SLC51A
MT-TT	Mitochondrially Encoded TRNA-Thr (ACN)	RNA Gene	15	GCMTP015890	5.04	https://www.genecards.org/cgi-bin/carddisp.pl?gene=MT-TT
KLK3	Kallikrein Related Peptidase 3	Protein Coding	46	GC19P050854	5.04	https://www.genecards.org/cgi-bin/carddisp.pl?gene=KLK3
TPH1	Tryptophan Hydroxylase 1	Protein Coding	44	GC11M018040	5.03	https://www.genecards.org/cgi-bin/carddisp.pl?gene=TPH1
NR1H3	Nuclear Receptor Subfamily 1 Group H Member 3	Protein Coding	47	GC11P047248	5.02	https://www.genecards.org/cgi-bin/carddisp.pl?gene=NR1H3
SLIT2	Slit Guidance Ligand 2	Protein Coding	45	GC04P020287	5.02	https://www.genecards.org/cgi-bin/carddisp.pl?gene=SLIT2
TMEM18	Transmembrane Protein 18	Protein Coding	36	GC02M000660	5.02	https://www.genecards.org/cgi-bin/carddisp.pl?gene=TMEM18
RB1	RB Transcriptional Corepressor 1	Protein Coding	49	GC13P048303	5.01	https://www.genecards.org/cgi-bin/carddisp.pl?gene=RB1
PON3	Paraoxonase 3	Protein Coding	44	GC07M095359	5.01	https://www.genecards.org/cgi-bin/carddisp.pl?gene=PON3
CDK2	Cyclin Dependent Kinase 2	Protein Coding	52	GC12P055966	5.01	https://www.genecards.org/cgi-bin/carddisp.pl?gene=CDK2
CLU	Clusterin	Protein Coding	46	GC08M027596	5.01	https://www.genecards.org/cgi-bin/carddisp.pl?gene=CLU
NR5A1	Nuclear Receptor Subfamily 5 Group A Member 1	Protein Coding	50	GC09M124481	5.01	https://www.genecards.org/cgi-bin/carddisp.pl?gene=NR5A1
PLAUR	Plasminogen Activator, Urokinase Receptor	Protein Coding	44	GC19M043646	5.01	https://www.genecards.org/cgi-bin/carddisp.pl?gene=PLAUR
EIF2B1	Eukaryotic Translation Initiation Factor 2B Subunit Alpha	Protein Coding	43	GC12M123620	5	https://www.genecards.org/cgi-bin/carddisp.pl?gene=EIF2B1
FGFR2	Fibroblast Growth Factor Receptor 2	Protein Coding	54	GC10M121478	4.99	https://www.genecards.org/cgi-bin/carddisp.pl?gene=FGFR2
RNASEH2C	Ribonuclease H2 Subunit C	Protein Coding	39	GC11M065714	4.99	https://www.genecards.org/cgi-bin/carddisp.pl?gene=RNASEH2C
RNASEH2B	Ribonuclease H2 Subunit B	Protein Coding	37	GC13P050909	4.99	https://www.genecards.org/cgi-bin/carddisp.pl?gene=RNASEH2B
TM6SF2	Transmembrane 6 Superfamily Member 2	Protein Coding	29	GC19M019264	4.98	https://www.genecards.org/cgi-bin/carddisp.pl?gene=TM6SF2
MAP3K5	Mitogen-Activated Protein Kinase Kinase Kinase 5	Protein Coding	47	GC06M136557	4.98	https://www.genecards.org/cgi-bin/carddisp.pl?gene=MAP3K5
GSTT1	Glutathione S-Transferase Theta 1	Protein Coding	32	GC22Mi00270	4.98	https://www.genecards.org/cgi-bin/carddisp.pl?gene=GSTT1
RAD51	RAD51 Recombinase	Protein Coding	52	GC15P040694	4.97	https://www.genecards.org/cgi-bin/carddisp.pl?gene=RAD51
GLDC	Glycine Decarboxylase	Protein Coding	47	GC09M006522	4.97	https://www.genecards.org/cgi-bin/carddisp.pl?gene=GLDC
HPD	4-Hydroxyphenylpyruvate Dioxygenase	Protein Coding	45	GC12M121839	4.97	https://www.genecards.org/cgi-bin/carddisp.pl?gene=HPD
STAG2	Stromal Antigen 2	Protein Coding	44	GC0XP123960	4.97	https://www.genecards.org/cgi-bin/carddisp.pl?gene=STAG2
AIPL1	Aryl Hydrocarbon Receptor Interacting Protein Like 1	Protein Coding	42	GC17M006393	4.97	https://www.genecards.org/cgi-bin/carddisp.pl?gene=AIPL1
GUCA1A	Guanylate Cyclase Activator 1A	Protein Coding	42	GC06P047516	4.97	https://www.genecards.org/cgi-bin/carddisp.pl?gene=GUCA1A
DNMT3L	DNA Methyltransferase 3 Like	Protein Coding	41	GC21M044246	4.97	https://www.genecards.org/cgi-bin/carddisp.pl?gene=DNMT3L
PDGFRL	Platelet Derived Growth Factor Receptor Like	Protein Coding	41	GC08P017576	4.97	https://www.genecards.org/cgi-bin/carddisp.pl?gene=PDGFRL
RASGRF1	Ras Protein Specific Guanine Nucleotide Releasing Factor 1	Protein Coding	41	GC15M078959	4.97	https://www.genecards.org/cgi-bin/carddisp.pl?gene=RASGRF1
RPGRIP1	RPGR Interacting Protein 1	Protein Coding	40	GC14P021290	4.97	https://www.genecards.org/cgi-bin/carddisp.pl?gene=RPGRIP1
DDHD2	DDHD Domain Containing 2	Protein Coding	40	GC08P038208	4.97	https://www.genecards.org/cgi-bin/carddisp.pl?gene=DDHD2
ZNF331	Zinc Finger Protein 331	Protein Coding	40	GC19P053521	4.97	https://www.genecards.org/cgi-bin/carddisp.pl?gene=ZNF331
MICU1	Mitochondrial Calcium Uptake 1	Protein Coding	39	GC10M072367	4.97	https://www.genecards.org/cgi-bin/carddisp.pl?gene=MICU1
DHRS2	Dehydrogenase/Reductase 2	Protein Coding	39	GC14P025289	4.97	https://www.genecards.org/cgi-bin/carddisp.pl?gene=DHRS2
HBQ1	Hemoglobin Subunit Theta 1	Protein Coding	36	GC16P001377	4.97	https://www.genecards.org/cgi-bin/carddisp.pl?gene=HBQ1
BBX	BBX High Mobility Group Box Domain Containing	Protein Coding	35	GC03P107522	4.97	https://www.genecards.org/cgi-bin/carddisp.pl?gene=BBX
KHDC3L	KH Domain Containing 3 Like, Subcortical Maternal Complex Member	Protein Coding	33	GC06P073362	4.97	https://www.genecards.org/cgi-bin/carddisp.pl?gene=KHDC3L
ZNF57	Zinc Finger Protein 57	Protein Coding	33	GC19P002900	4.97	https://www.genecards.org/cgi-bin/carddisp.pl?gene=ZNF57
SVOPL	SVOP Like	Protein Coding	32	GC07M138594	4.97	https://www.genecards.org/cgi-bin/carddisp.pl?gene=SVOPL
ZC2HC1B	Zinc Finger C2HC-Type Containing 1B	Protein Coding	28	GC06P143865	4.97	https://www.genecards.org/cgi-bin/carddisp.pl?gene=ZC2HC1B
PARD6G-AS1	PARD6G Antisense RNA 1	RNA Gene	16	GC18P080147	4.97	https://www.genecards.org/cgi-bin/carddisp.pl?gene=PARD6G-AS1
SNORD116@	Small Nucleolar RNA, C/D Box 116 Cluster	Gene Cluster	8	GC15P025051	4.97	https://www.genecards.org/cgi-bin/carddisp.pl?gene=SNORD116%40
AOMS1	Abdominal Obesity-Metabolic Syndrome QTL1	Genetic Locus	2	GC03U990183	4.97	https://www.genecards.org/cgi-bin/carddisp.pl?gene=AOMS1
TEMPS	Temple Syndrome	Genetic Locus	2	GC14U901824	4.97	https://www.genecards.org/cgi-bin/carddisp.pl?gene=TEMPS
NAFLD1	Fatty Liver Disease 1, Susceptiblity To	Genetic Locus	2	GC22U901005	4.97	https://www.genecards.org/cgi-bin/carddisp.pl?gene=NAFLD1
PBCA	Pancreatic Beta Cell, Agenesis Of	Genetic Locus	2	GC06U990163	4.97	https://www.genecards.org/cgi-bin/carddisp.pl?gene=PBCA
NANOG	Nanog Homeobox	Protein Coding	39	GC12P007787	4.97	https://www.genecards.org/cgi-bin/carddisp.pl?gene=NANOG
NDUFS7	NADH:Ubiquinone Oxidoreductase Core Subunit S7	Protein Coding	46	GC19P001490	4.96	https://www.genecards.org/cgi-bin/carddisp.pl?gene=NDUFS7
SARS2	Seryl-TRNA Synthetase 2, Mitochondrial	Protein Coding	41	GC19M042443	4.96	https://www.genecards.org/cgi-bin/carddisp.pl?gene=SARS2
NDUFA11	NADH:Ubiquinone Oxidoreductase Subunit A11	Protein Coding	37	GC19M005891	4.96	https://www.genecards.org/cgi-bin/carddisp.pl?gene=NDUFA11
MIR149	MicroRNA 149	RNA Gene	21	GC02P240456	4.96	https://www.genecards.org/cgi-bin/carddisp.pl?gene=MIR149
CTSD	Cathepsin D	Protein Coding	52	GC11M001752	4.95	https://www.genecards.org/cgi-bin/carddisp.pl?gene=CTSD
EXOSC2	Exosome Component 2	Protein Coding	41	GC09P130693	4.95	https://www.genecards.org/cgi-bin/carddisp.pl?gene=EXOSC2
GBA	Glucosylceramidase Beta	Protein Coding	47	GC01M155234	4.95	https://www.genecards.org/cgi-bin/carddisp.pl?gene=GBA
WNT2B	Wnt Family Member 2B	Protein Coding	44	GC01P112466	4.95	https://www.genecards.org/cgi-bin/carddisp.pl?gene=WNT2B
UGT2B4	UDP Glucuronosyltransferase Family 2 Member B4	Protein Coding	41	GC04M069484	4.95	https://www.genecards.org/cgi-bin/carddisp.pl?gene=UGT2B4
MME	Membrane Metalloendopeptidase	Protein Coding	50	GC03P155024	4.95	https://www.genecards.org/cgi-bin/carddisp.pl?gene=MME
IGFBP5	Insulin Like Growth Factor Binding Protein 5	Protein Coding	43	GC02M216672	4.93	https://www.genecards.org/cgi-bin/carddisp.pl?gene=IGFBP5
P2RX7	Purinergic Receptor P2X 7	Protein Coding	45	GC12P122829	4.93	https://www.genecards.org/cgi-bin/carddisp.pl?gene=P2RX7
DNMT1	DNA Methyltransferase 1	Protein Coding	50	GC19M010133	4.92	https://www.genecards.org/cgi-bin/carddisp.pl?gene=DNMT1
RPS27A	Ribosomal Protein S27a	Protein Coding	43	GC02P055231	4.92	https://www.genecards.org/cgi-bin/carddisp.pl?gene=RPS27A
COL8A2	Collagen Type VIII Alpha 2 Chain	Protein Coding	41	GC01M036095	4.92	https://www.genecards.org/cgi-bin/carddisp.pl?gene=COL8A2
GANAB	Glucosidase II Alpha Subunit	Protein Coding	44	GC11M063430	4.92	https://www.genecards.org/cgi-bin/carddisp.pl?gene=GANAB
LOX	Lysyl Oxidase	Protein Coding	44	GC05M122063	4.91	https://www.genecards.org/cgi-bin/carddisp.pl?gene=LOX
NEK9	NIMA Related Kinase 9	Protein Coding	45	GC14M075079	4.91	https://www.genecards.org/cgi-bin/carddisp.pl?gene=NEK9
TJP1	Tight Junction Protein 1	Protein Coding	43	GC15M029699	4.91	https://www.genecards.org/cgi-bin/carddisp.pl?gene=TJP1
NFATC1	Nuclear Factor Of Activated T Cells 1	Protein Coding	47	GC18P079395	4.91	https://www.genecards.org/cgi-bin/carddisp.pl?gene=NFATC1
MT-TC	Mitochondrially Encoded TRNA-Cys (UGU/C)	RNA Gene	10	GCMTM005763	4.89	https://www.genecards.org/cgi-bin/carddisp.pl?gene=MT-TC
HTT	Huntingtin	Protein Coding	43	GC04P003041	4.89	https://www.genecards.org/cgi-bin/carddisp.pl?gene=HTT
PARN	Poly(A)-Specific Ribonuclease	Protein Coding	45	GC16M014435	4.89	https://www.genecards.org/cgi-bin/carddisp.pl?gene=PARN
GJB3	Gap Junction Protein Beta 3	Protein Coding	44	GC01P034781	4.89	https://www.genecards.org/cgi-bin/carddisp.pl?gene=GJB3
NDUFA6	NADH:Ubiquinone Oxidoreductase Subunit A6	Protein Coding	44	GC22M042085	4.89	https://www.genecards.org/cgi-bin/carddisp.pl?gene=NDUFA6
NDUFS6	NADH:Ubiquinone Oxidoreductase Subunit S6	Protein Coding	43	GC05P001801	4.89	https://www.genecards.org/cgi-bin/carddisp.pl?gene=NDUFS6
NDUFAF4	NADH:Ubiquinone Oxidoreductase Complex Assembly Factor 4	Protein Coding	42	GC06M096889	4.89	https://www.genecards.org/cgi-bin/carddisp.pl?gene=NDUFAF4
KDSR	3-Ketodihydrosphingosine Reductase	Protein Coding	42	GC18M063327	4.89	https://www.genecards.org/cgi-bin/carddisp.pl?gene=KDSR
NDUFAF1	NADH:Ubiquinone Oxidoreductase Complex Assembly Factor 1	Protein Coding	41	GC15M041387	4.89	https://www.genecards.org/cgi-bin/carddisp.pl?gene=NDUFAF1
NDUFB10	NADH:Ubiquinone Oxidoreductase Subunit B10	Protein Coding	41	GC16P002430	4.89	https://www.genecards.org/cgi-bin/carddisp.pl?gene=NDUFB10
GJB4	Gap Junction Protein Beta 4	Protein Coding	40	GC01P034759	4.89	https://www.genecards.org/cgi-bin/carddisp.pl?gene=GJB4
NDUFAF3	NADH:Ubiquinone Oxidoreductase Complex Assembly Factor 3	Protein Coding	40	GC03P049020	4.89	https://www.genecards.org/cgi-bin/carddisp.pl?gene=NDUFAF3
NDUFB11	NADH:Ubiquinone Oxidoreductase Subunit B11	Protein Coding	39	GC0XM047142	4.89	https://www.genecards.org/cgi-bin/carddisp.pl?gene=NDUFB11
NDUFAF5	NADH:Ubiquinone Oxidoreductase Complex Assembly Factor 5	Protein Coding	36	GC20P013786	4.89	https://www.genecards.org/cgi-bin/carddisp.pl?gene=NDUFAF5
TIMMDC1	Translocase Of Inner Mitochondrial Membrane Domain Containing 1	Protein Coding	36	GC03P119498	4.89	https://www.genecards.org/cgi-bin/carddisp.pl?gene=TIMMDC1
USB1	U6 SnRNA Biogenesis Phosphodiesterase 1	Protein Coding	36	GC16P057999	4.89	https://www.genecards.org/cgi-bin/carddisp.pl?gene=USB1
MIR15B	MicroRNA 15b	RNA Gene	18	GC03P160404	4.89	https://www.genecards.org/cgi-bin/carddisp.pl?gene=MIR15B
MIR31	MicroRNA 31	RNA Gene	20	GC09M021513	4.88	https://www.genecards.org/cgi-bin/carddisp.pl?gene=MIR31
ITGB1	Integrin Subunit Beta 1	Protein Coding	50	GC10M032900	4.88	https://www.genecards.org/cgi-bin/carddisp.pl?gene=ITGB1
PIWIL4	Piwi Like RNA-Mediated Gene Silencing 4	Protein Coding	37	GC11P094543	4.88	https://www.genecards.org/cgi-bin/carddisp.pl?gene=PIWIL4
NF1	Neurofibromin 1	Protein Coding	48	GC17P031094	4.86	https://www.genecards.org/cgi-bin/carddisp.pl?gene=NF1
ADAMTS9	ADAM Metallopeptidase With Thrombospondin Type 1 Motif 9	Protein Coding	37	GC03M064501	4.85	https://www.genecards.org/cgi-bin/carddisp.pl?gene=ADAMTS9
SRD5A1	Steroid 5 Alpha-Reductase 1	Protein Coding	44	GC05P006633	4.85	https://www.genecards.org/cgi-bin/carddisp.pl?gene=SRD5A1
NES	Nestin	Protein Coding	39	GC01M156668	4.85	https://www.genecards.org/cgi-bin/carddisp.pl?gene=NES
CXCL9	C-X-C Motif Chemokine Ligand 9	Protein Coding	39	GC04M076001	4.84	https://www.genecards.org/cgi-bin/carddisp.pl?gene=CXCL9
FOXE1	Forkhead Box E1	Protein Coding	42	GC09P097853	4.84	https://www.genecards.org/cgi-bin/carddisp.pl?gene=FOXE1
BCL11A	BAF Chromatin Remodeling Complex Subunit BCL11A	Protein Coding	43	GC02M060451	4.84	https://www.genecards.org/cgi-bin/carddisp.pl?gene=BCL11A
CHUK	Component Of Inhibitor Of Nuclear Factor Kappa B Kinase Complex	Protein Coding	52	GC10M100188	4.83	https://www.genecards.org/cgi-bin/carddisp.pl?gene=CHUK
MIR200C	MicroRNA 200c	RNA Gene	21	GC12P008229	4.82	https://www.genecards.org/cgi-bin/carddisp.pl?gene=MIR200C
IL2RB	Interleukin 2 Receptor Subunit Beta	Protein Coding	48	GC22M037125	4.82	https://www.genecards.org/cgi-bin/carddisp.pl?gene=IL2RB
GNPDA2	Glucosamine-6-Phosphate Deaminase 2	Protein Coding	39	GC04M044684	4.81	https://www.genecards.org/cgi-bin/carddisp.pl?gene=GNPDA2
LIPG	Lipase G, Endothelial Type	Protein Coding	43	GC18P049560	4.81	https://www.genecards.org/cgi-bin/carddisp.pl?gene=LIPG
NEAT1	Nuclear Paraspeckle Assembly Transcript 1	RNA Gene	23	GC11P065794	4.81	https://www.genecards.org/cgi-bin/carddisp.pl?gene=NEAT1
MC2R	Melanocortin 2 Receptor	Protein Coding	47	GC18M017331	4.8	https://www.genecards.org/cgi-bin/carddisp.pl?gene=MC2R
LEPROT	Leptin Receptor Overlapping Transcript	Protein Coding	33	GC01P065420	4.79	https://www.genecards.org/cgi-bin/carddisp.pl?gene=LEPROT
LRP1	LDL Receptor Related Protein 1	Protein Coding	47	GC12P057128	4.78	https://www.genecards.org/cgi-bin/carddisp.pl?gene=LRP1
PSMB1	Proteasome 20S Subunit Beta 1	Protein Coding	43	GC06M170535	4.78	https://www.genecards.org/cgi-bin/carddisp.pl?gene=PSMB1
SMAD7	SMAD Family Member 7	Protein Coding	43	GC18M048919	4.78	https://www.genecards.org/cgi-bin/carddisp.pl?gene=SMAD7
MAOB	Monoamine Oxidase B	Protein Coding	43	GC0XM043766	4.78	https://www.genecards.org/cgi-bin/carddisp.pl?gene=MAOB
FGF1	Fibroblast Growth Factor 1	Protein Coding	48	GC05M142555	4.78	https://www.genecards.org/cgi-bin/carddisp.pl?gene=FGF1
MIR424	MicroRNA 424	RNA Gene	17	GC0XM134627	4.78	https://www.genecards.org/cgi-bin/carddisp.pl?gene=MIR424
GREM1	Gremlin 1, DAN Family BMP Antagonist	Protein Coding	44	GC15P032720	4.78	https://www.genecards.org/cgi-bin/carddisp.pl?gene=GREM1
PIM1	Pim-1 Proto-Oncogene, Serine/Threonine Kinase	Protein Coding	50	GC06P047469	4.78	https://www.genecards.org/cgi-bin/carddisp.pl?gene=PIM1
ADRB1	Adrenoceptor Beta 1	Protein Coding	48	GC10P114044	4.77	https://www.genecards.org/cgi-bin/carddisp.pl?gene=ADRB1
DGUOK	Deoxyguanosine Kinase	Protein Coding	44	GC02P073926	4.77	https://www.genecards.org/cgi-bin/carddisp.pl?gene=DGUOK
GADD45A	Growth Arrest And DNA Damage Inducible Alpha	Protein Coding	44	GC01P067685	4.76	https://www.genecards.org/cgi-bin/carddisp.pl?gene=GADD45A
ITPR2	Inositol 1,4,5-Trisphosphate Receptor Type 2	Protein Coding	45	GC12M026336	4.76	https://www.genecards.org/cgi-bin/carddisp.pl?gene=ITPR2
CEACAM5	CEA Cell Adhesion Molecule 5	Protein Coding	41	GC19P041709	4.76	https://www.genecards.org/cgi-bin/carddisp.pl?gene=CEACAM5
ACP5	Acid Phosphatase 5, Tartrate Resistant	Protein Coding	47	GC19M011574	4.76	https://www.genecards.org/cgi-bin/carddisp.pl?gene=ACP5
LOXL2	Lysyl Oxidase Like 2	Protein Coding	44	GC08M023296	4.76	https://www.genecards.org/cgi-bin/carddisp.pl?gene=LOXL2
ABCC2	ATP Binding Cassette Subfamily C Member 2	Protein Coding	47	GC10P099782	4.75	https://www.genecards.org/cgi-bin/carddisp.pl?gene=ABCC2
BIRC5	Baculoviral IAP Repeat Containing 5	Protein Coding	47	GC17P078214	4.75	https://www.genecards.org/cgi-bin/carddisp.pl?gene=BIRC5
LOC109623489	Insulin Repeat Instability Region	Biological Region	1	GC11P002164	4.75	https://www.genecards.org/cgi-bin/carddisp.pl?gene=LOC109623489
CACNA1G	Calcium Voltage-Gated Channel Subunit Alpha1 G	Protein Coding	48	GC17P050561	4.74	https://www.genecards.org/cgi-bin/carddisp.pl?gene=CACNA1G
CNTNAP2	Contactin Associated Protein 2	Protein Coding	44	GC07P146116	4.74	https://www.genecards.org/cgi-bin/carddisp.pl?gene=CNTNAP2
TNFRSF6B	TNF Receptor Superfamily Member 6b	Protein Coding	43	GC20P063696	4.74	https://www.genecards.org/cgi-bin/carddisp.pl?gene=TNFRSF6B
ALPP	Alkaline Phosphatase, Placental	Protein Coding	46	GC02P232378	4.74	https://www.genecards.org/cgi-bin/carddisp.pl?gene=ALPP
PLA2G1B	Phospholipase A2 Group IB	Protein Coding	46	GC12M120322	4.74	https://www.genecards.org/cgi-bin/carddisp.pl?gene=PLA2G1B
EZR	Ezrin	Protein Coding	45	GC06M158765	4.73	https://www.genecards.org/cgi-bin/carddisp.pl?gene=EZR
RECQL5	RecQ Like Helicase 5	Protein Coding	39	GC17M075626	4.73	https://www.genecards.org/cgi-bin/carddisp.pl?gene=RECQL5
ITGAE	Integrin Subunit Alpha E	Protein Coding	39	GC17M003722	4.72	https://www.genecards.org/cgi-bin/carddisp.pl?gene=ITGAE
CXCL1	C-X-C Motif Chemokine Ligand 1	Protein Coding	43	GC04P073869	4.72	https://www.genecards.org/cgi-bin/carddisp.pl?gene=CXCL1
BSG	Basigin (Ok Blood Group)	Protein Coding	44	GC19P000571	4.71	https://www.genecards.org/cgi-bin/carddisp.pl?gene=BSG
XIAP	X-Linked Inhibitor Of Apoptosis	Protein Coding	49	GC0XP123859	4.7	https://www.genecards.org/cgi-bin/carddisp.pl?gene=XIAP
SACS	Sacsin Molecular Chaperone	Protein Coding	36	GC13M023328	4.7	https://www.genecards.org/cgi-bin/carddisp.pl?gene=SACS
MIR92A1	MicroRNA 92a-1	RNA Gene	19	GC13P091431	4.69	https://www.genecards.org/cgi-bin/carddisp.pl?gene=MIR92A1
HOTAIR	HOX Transcript Antisense RNA	RNA Gene	25	GC12M053962	4.69	https://www.genecards.org/cgi-bin/carddisp.pl?gene=HOTAIR
POSTN	Periostin	Protein Coding	43	GC13M037562	4.68	https://www.genecards.org/cgi-bin/carddisp.pl?gene=POSTN
SULT2A1	Sulfotransferase Family 2A Member 1	Protein Coding	44	GC19M047870	4.67	https://www.genecards.org/cgi-bin/carddisp.pl?gene=SULT2A1
IRF3	Interferon Regulatory Factor 3	Protein Coding	47	GC19M049659	4.66	https://www.genecards.org/cgi-bin/carddisp.pl?gene=IRF3
MECP2	Methyl-CpG Binding Protein 2	Protein Coding	45	GC0XM154021	4.66	https://www.genecards.org/cgi-bin/carddisp.pl?gene=MECP2
GLRA3	Glycine Receptor Alpha 3	Protein Coding	41	GC04M174636	4.65	https://www.genecards.org/cgi-bin/carddisp.pl?gene=GLRA3
KIF3A	Kinesin Family Member 3A	Protein Coding	41	GC05M132689	4.65	https://www.genecards.org/cgi-bin/carddisp.pl?gene=KIF3A
BLOC1S1	Biogenesis Of Lysosomal Organelles Complex 1 Subunit 1	Protein Coding	36	GC12P055718	4.65	https://www.genecards.org/cgi-bin/carddisp.pl?gene=BLOC1S1
UNC13A	Unc-13 Homolog A	Protein Coding	40	GC19M017602	4.64	https://www.genecards.org/cgi-bin/carddisp.pl?gene=UNC13A
LPIN2	Lipin 2	Protein Coding	42	GC18M002906	4.64	https://www.genecards.org/cgi-bin/carddisp.pl?gene=LPIN2
APOO	Apolipoprotein O	Protein Coding	34	GC0XM023834	4.64	https://www.genecards.org/cgi-bin/carddisp.pl?gene=APOO
ENO2	Enolase 2	Protein Coding	47	GC12P006913	4.63	https://www.genecards.org/cgi-bin/carddisp.pl?gene=ENO2
TAGLN	Transgelin	Protein Coding	43	GC11P117199	4.63	https://www.genecards.org/cgi-bin/carddisp.pl?gene=TAGLN
KRT19	Keratin 19	Protein Coding	45	GC17M041523	4.63	https://www.genecards.org/cgi-bin/carddisp.pl?gene=KRT19
MT-TP	Mitochondrially Encoded TRNA-Pro (CCN)	RNA Gene	10	GCMTM015957	4.62	https://www.genecards.org/cgi-bin/carddisp.pl?gene=MT-TP
ACADM	Acyl-CoA Dehydrogenase Medium Chain	Protein Coding	47	GC01P075724	4.61	https://www.genecards.org/cgi-bin/carddisp.pl?gene=ACADM
FLT4	Fms Related Receptor Tyrosine Kinase 4	Protein Coding	52	GC05M180607	4.61	https://www.genecards.org/cgi-bin/carddisp.pl?gene=FLT4
MIRLET7D	MicroRNA Let-7d	RNA Gene	21	GC09P094178	4.61	https://www.genecards.org/cgi-bin/carddisp.pl?gene=MIRLET7D
TRAFD1	TRAF-Type Zinc Finger Domain Containing 1	Protein Coding	36	GC12P112125	4.61	https://www.genecards.org/cgi-bin/carddisp.pl?gene=TRAFD1
MYD88	MYD88 Innate Immune Signal Transduction Adaptor	Protein Coding	50	GC03P038179	4.6	https://www.genecards.org/cgi-bin/carddisp.pl?gene=MYD88
LIG1	DNA Ligase 1	Protein Coding	46	GC19M048115	4.6	https://www.genecards.org/cgi-bin/carddisp.pl?gene=LIG1
FLVCR1	FLVCR Heme Transporter 1	Protein Coding	40	GC01P212858	4.59	https://www.genecards.org/cgi-bin/carddisp.pl?gene=FLVCR1
AGL	Amylo-Alpha-1, 6-Glucosidase, 4-Alpha-Glucanotransferase	Protein Coding	45	GC01P099850	4.59	https://www.genecards.org/cgi-bin/carddisp.pl?gene=AGL
XRCC5	X-Ray Repair Cross Complementing 5	Protein Coding	44	GC02P216107	4.59	https://www.genecards.org/cgi-bin/carddisp.pl?gene=XRCC5
PDCD2	Programmed Cell Death 2	Protein Coding	36	GC06M170589	4.58	https://www.genecards.org/cgi-bin/carddisp.pl?gene=PDCD2
MIR34B	MicroRNA 34b	RNA Gene	21	GC11P111546	4.58	https://www.genecards.org/cgi-bin/carddisp.pl?gene=MIR34B
NPPC	Natriuretic Peptide C	Protein Coding	40	GC02M231921	4.58	https://www.genecards.org/cgi-bin/carddisp.pl?gene=NPPC
MIR26A1	MicroRNA 26a-1	RNA Gene	20	GC03P037969	4.58	https://www.genecards.org/cgi-bin/carddisp.pl?gene=MIR26A1
MADCAM1	Mucosal Vascular Addressin Cell Adhesion Molecule 1	Protein Coding	37	GC19P000499	4.58	https://www.genecards.org/cgi-bin/carddisp.pl?gene=MADCAM1
IGFBP4	Insulin Like Growth Factor Binding Protein 4	Protein Coding	43	GC17P040443	4.58	https://www.genecards.org/cgi-bin/carddisp.pl?gene=IGFBP4
FRMD3	FERM Domain Containing 3	Protein Coding	35	GC09M083242	4.58	https://www.genecards.org/cgi-bin/carddisp.pl?gene=FRMD3
LAP3	Leucine Aminopeptidase 3	Protein Coding	43	GC04P017578	4.57	https://www.genecards.org/cgi-bin/carddisp.pl?gene=LAP3
TNNI3	Troponin I3, Cardiac Type	Protein Coding	48	GC19M055151	4.57	https://www.genecards.org/cgi-bin/carddisp.pl?gene=TNNI3
MIR141	MicroRNA 141	RNA Gene	21	GC12P008231	4.57	https://www.genecards.org/cgi-bin/carddisp.pl?gene=MIR141
PCNA	Proliferating Cell Nuclear Antigen	Protein Coding	51	GC20M005114	4.57	https://www.genecards.org/cgi-bin/carddisp.pl?gene=PCNA
PPIA	Peptidylprolyl Isomerase A	Protein Coding	47	GC07P044807	4.56	https://www.genecards.org/cgi-bin/carddisp.pl?gene=PPIA
NPHP3	Nephrocystin 3	Protein Coding	39	GC03M132683	4.56	https://www.genecards.org/cgi-bin/carddisp.pl?gene=NPHP3
CEP295	Centrosomal Protein 295	Protein Coding	28	GC11P093661	4.56	https://www.genecards.org/cgi-bin/carddisp.pl?gene=CEP295
LCT	Lactase	Protein Coding	43	GC02M135787	4.56	https://www.genecards.org/cgi-bin/carddisp.pl?gene=LCT
DCTN1	Dynactin Subunit 1	Protein Coding	46	GC02M074361	4.55	https://www.genecards.org/cgi-bin/carddisp.pl?gene=DCTN1
USH1C	USH1 Protein Network Component Harmonin	Protein Coding	41	GC11M017494	4.55	https://www.genecards.org/cgi-bin/carddisp.pl?gene=USH1C
MIR200A	MicroRNA 200a	RNA Gene	21	GC01P001463	4.55	https://www.genecards.org/cgi-bin/carddisp.pl?gene=MIR200A
MT-TN	Mitochondrially Encoded TRNA-Asn (AAU/C)	RNA Gene	12	GCMTM005659	4.55	https://www.genecards.org/cgi-bin/carddisp.pl?gene=MT-TN
MT-TA	Mitochondrially Encoded TRNA-Ala (GCN)	RNA Gene	10	GCMTM005589	4.55	https://www.genecards.org/cgi-bin/carddisp.pl?gene=MT-TA
MT-TY	Mitochondrially Encoded TRNA-Tyr (UAU/C)	RNA Gene	10	GCMTM005828	4.55	https://www.genecards.org/cgi-bin/carddisp.pl?gene=MT-TY
CASP7	Caspase 7	Protein Coding	50	GC10P113679	4.55	https://www.genecards.org/cgi-bin/carddisp.pl?gene=CASP7
IL23A	Interleukin 23 Subunit Alpha	Protein Coding	39	GC12P056335	4.54	https://www.genecards.org/cgi-bin/carddisp.pl?gene=IL23A
PINK1	PTEN Induced Kinase 1	Protein Coding	47	GC01P020634	4.53	https://www.genecards.org/cgi-bin/carddisp.pl?gene=PINK1
ATXN1	Ataxin 1	Protein Coding	43	GC06M016299	4.53	https://www.genecards.org/cgi-bin/carddisp.pl?gene=ATXN1
KCTD15	Potassium Channel Tetramerization Domain Containing 15	Protein Coding	39	GC19P033797	4.53	https://www.genecards.org/cgi-bin/carddisp.pl?gene=KCTD15
MDM2	MDM2 Proto-Oncogene	Protein Coding	52	GC12P068808	4.52	https://www.genecards.org/cgi-bin/carddisp.pl?gene=MDM2
FCGRT	Fc Fragment Of IgG Receptor And Transporter	Protein Coding	40	GC19P049506	4.52	https://www.genecards.org/cgi-bin/carddisp.pl?gene=FCGRT
CD59	CD59 Molecule (CD59 Blood Group)	Protein Coding	46	GC11M033704	4.51	https://www.genecards.org/cgi-bin/carddisp.pl?gene=CD59
BCL2L1	BCL2 Like 1	Protein Coding	47	GC20M031664	4.51	https://www.genecards.org/cgi-bin/carddisp.pl?gene=BCL2L1
PPBP	Pro-Platelet Basic Protein	Protein Coding	43	GC04M073986	4.5	https://www.genecards.org/cgi-bin/carddisp.pl?gene=PPBP
PRKAG2	Protein Kinase AMP-Activated Non-Catalytic Subunit Gamma 2	Protein Coding	50	GC07M151556	4.49	https://www.genecards.org/cgi-bin/carddisp.pl?gene=PRKAG2
SPG7	SPG7 Matrix AAA Peptidase Subunit, Paraplegin	Protein Coding	43	GC16P089492	4.49	https://www.genecards.org/cgi-bin/carddisp.pl?gene=SPG7
KRT8	Keratin 8	Protein Coding	47	GC12M052897	4.49	https://www.genecards.org/cgi-bin/carddisp.pl?gene=KRT8
GHRHR	Growth Hormone Releasing Hormone Receptor	Protein Coding	43	GC07P030978	4.49	https://www.genecards.org/cgi-bin/carddisp.pl?gene=GHRHR
FECH	Ferrochelatase	Protein Coding	45	GC18M057544	4.48	https://www.genecards.org/cgi-bin/carddisp.pl?gene=FECH
LGALSL	Galectin Like	Protein Coding	35	GC02P064453	4.48	https://www.genecards.org/cgi-bin/carddisp.pl?gene=LGALSL
TMEM159	Transmembrane Protein 159	Protein Coding	34	GC16P021158	4.48	https://www.genecards.org/cgi-bin/carddisp.pl?gene=TMEM159
MIR139	MicroRNA 139	RNA Gene	19	GC11M072615	4.48	https://www.genecards.org/cgi-bin/carddisp.pl?gene=MIR139
MIR196A2	MicroRNA 196a-2	RNA Gene	21	GC12P054200	4.48	https://www.genecards.org/cgi-bin/carddisp.pl?gene=MIR196A2
NIDDM1	Non Insulin Dependent Diabetes Mellitus 1	Genetic Locus	2	GC02U990071	4.48	https://www.genecards.org/cgi-bin/carddisp.pl?gene=NIDDM1
HLA-DOA	Major Histocompatibility Complex, Class II, DO Alpha	Protein Coding	40	GC06M033004	4.48	https://www.genecards.org/cgi-bin/carddisp.pl?gene=HLA-DOA
DOCK8	Dedicator Of Cytokinesis 8	Protein Coding	43	GC09P000214	4.48	https://www.genecards.org/cgi-bin/carddisp.pl?gene=DOCK8
SELENOS	Selenoprotein S	Protein Coding	31	GC15M103936	4.47	https://www.genecards.org/cgi-bin/carddisp.pl?gene=SELENOS
LTF	Lactotransferrin	Protein Coding	43	GC03M046435	4.47	https://www.genecards.org/cgi-bin/carddisp.pl?gene=LTF
LOC110806262	Solute Carrier Family 6 Member 4 Gene Promoter	Biological Region	1	GC17P030235	4.47	https://www.genecards.org/cgi-bin/carddisp.pl?gene=LOC110806262
FSHR	Follicle Stimulating Hormone Receptor	Protein Coding	49	GC02M048953	4.46	https://www.genecards.org/cgi-bin/carddisp.pl?gene=FSHR
MIR199B	MicroRNA 199b	RNA Gene	19	GC09M128244	4.46	https://www.genecards.org/cgi-bin/carddisp.pl?gene=MIR199B
PGR	Progesterone Receptor	Protein Coding	50	GC11M100943	4.46	https://www.genecards.org/cgi-bin/carddisp.pl?gene=PGR
HPRT1	Hypoxanthine Phosphoribosyltransferase 1	Protein Coding	48	GC0XP134460	4.45	https://www.genecards.org/cgi-bin/carddisp.pl?gene=HPRT1
IFNA2	Interferon Alpha 2	Protein Coding	41	GC09M021384	4.44	https://www.genecards.org/cgi-bin/carddisp.pl?gene=IFNA2
COASY	Coenzyme A Synthase	Protein Coding	45	GC17P042561	4.44	https://www.genecards.org/cgi-bin/carddisp.pl?gene=COASY
ABL1	ABL Proto-Oncogene 1, Non-Receptor Tyrosine Kinase	Protein Coding	52	GC09P130713	4.44	https://www.genecards.org/cgi-bin/carddisp.pl?gene=ABL1
MMP8	Matrix Metallopeptidase 8	Protein Coding	47	GC11M102617	4.43	https://www.genecards.org/cgi-bin/carddisp.pl?gene=MMP8
FGB	Fibrinogen Beta Chain	Protein Coding	45	GC04P154564	4.43	https://www.genecards.org/cgi-bin/carddisp.pl?gene=FGB
VEGFD	Vascular Endothelial Growth Factor D	Protein Coding	34	GC0XM015345	4.43	https://www.genecards.org/cgi-bin/carddisp.pl?gene=VEGFD
ALOX5AP	Arachidonate 5-Lipoxygenase Activating Protein	Protein Coding	44	GC13P030713	4.42	https://www.genecards.org/cgi-bin/carddisp.pl?gene=ALOX5AP
TBP	TATA-Box Binding Protein	Protein Coding	48	GC06P170554	4.42	https://www.genecards.org/cgi-bin/carddisp.pl?gene=TBP
DCN	Decorin	Protein Coding	47	GC12M091140	4.42	https://www.genecards.org/cgi-bin/carddisp.pl?gene=DCN
IDH2	Isocitrate Dehydrogenase (NADP(+)) 2	Protein Coding	52	GC15M090083	4.41	https://www.genecards.org/cgi-bin/carddisp.pl?gene=IDH2
PRKDC	Protein Kinase, DNA-Activated, Catalytic Subunit	Protein Coding	49	GC08M047773	4.41	https://www.genecards.org/cgi-bin/carddisp.pl?gene=PRKDC
MIR204	MicroRNA 204	RNA Gene	21	GC09M070809	4.41	https://www.genecards.org/cgi-bin/carddisp.pl?gene=MIR204
CFLAR	CASP8 And FADD Like Apoptosis Regulator	Protein Coding	46	GC02P201117	4.4	https://www.genecards.org/cgi-bin/carddisp.pl?gene=CFLAR
SLC22A5	Solute Carrier Family 22 Member 5	Protein Coding	46	GC05P132369	4.39	https://www.genecards.org/cgi-bin/carddisp.pl?gene=SLC22A5
ERCC1	ERCC Excision Repair 1, Endonuclease Non-Catalytic Subunit	Protein Coding	45	GC19M045409	4.39	https://www.genecards.org/cgi-bin/carddisp.pl?gene=ERCC1
HECTD4	HECT Domain E3 Ubiquitin Protein Ligase 4	Protein Coding	31	GC12M112160	4.39	https://www.genecards.org/cgi-bin/carddisp.pl?gene=HECTD4
MIR19A	MicroRNA 19a	RNA Gene	19	GC13P091433	4.38	https://www.genecards.org/cgi-bin/carddisp.pl?gene=MIR19A
KISS1R	KISS1 Receptor	Protein Coding	44	GC19P000917	4.38	https://www.genecards.org/cgi-bin/carddisp.pl?gene=KISS1R
EFTUD2	Elongation Factor Tu GTP Binding Domain Containing 2	Protein Coding	42	GC17M044852	4.38	https://www.genecards.org/cgi-bin/carddisp.pl?gene=EFTUD2
IQCB1	IQ Motif Containing B1	Protein Coding	41	GC03M121769	4.38	https://www.genecards.org/cgi-bin/carddisp.pl?gene=IQCB1
RECQL4	RecQ Like Helicase 4	Protein Coding	41	GC08M144512	4.38	https://www.genecards.org/cgi-bin/carddisp.pl?gene=RECQL4
TERF2	Telomeric Repeat Binding Factor 2	Protein Coding	40	GC16M069355	4.38	https://www.genecards.org/cgi-bin/carddisp.pl?gene=TERF2
IFT80	Intraflagellar Transport 80	Protein Coding	37	GC03M160256	4.38	https://www.genecards.org/cgi-bin/carddisp.pl?gene=IFT80
TGFBR3	Transforming Growth Factor Beta Receptor 3	Protein Coding	45	GC01M091680	4.38	https://www.genecards.org/cgi-bin/carddisp.pl?gene=TGFBR3
IL18RAP	Interleukin 18 Receptor Accessory Protein	Protein Coding	39	GC02P102418	4.37	https://www.genecards.org/cgi-bin/carddisp.pl?gene=IL18RAP
COL1A2	Collagen Type I Alpha 2 Chain	Protein Coding	47	GC07P094394	4.37	https://www.genecards.org/cgi-bin/carddisp.pl?gene=COL1A2
FANCA	FA Complementation Group A	Protein Coding	48	GC16M089748	4.37	https://www.genecards.org/cgi-bin/carddisp.pl?gene=FANCA
MCL1	MCL1 Apoptosis Regulator, BCL2 Family Member	Protein Coding	47	GC01M150707	4.37	https://www.genecards.org/cgi-bin/carddisp.pl?gene=MCL1
GPAT4	Glycerol-3-Phosphate Acyltransferase 4	Protein Coding	32	GC08P041577	4.37	https://www.genecards.org/cgi-bin/carddisp.pl?gene=GPAT4
TOP1	DNA Topoisomerase I	Protein Coding	48	GC20P041028	4.37	https://www.genecards.org/cgi-bin/carddisp.pl?gene=TOP1
STX4	Syntaxin 4	Protein Coding	42	GC16P031033	4.37	https://www.genecards.org/cgi-bin/carddisp.pl?gene=STX4
CENPW	Centromere Protein W	Protein Coding	33	GC06P126339	4.37	https://www.genecards.org/cgi-bin/carddisp.pl?gene=CENPW
NCAM1	Neural Cell Adhesion Molecule 1	Protein Coding	45	GC11P112961	4.36	https://www.genecards.org/cgi-bin/carddisp.pl?gene=NCAM1
SNAI1	Snail Family Transcriptional Repressor 1	Protein Coding	44	GC20P049982	4.35	https://www.genecards.org/cgi-bin/carddisp.pl?gene=SNAI1
IGFBP6	Insulin Like Growth Factor Binding Protein 6	Protein Coding	42	GC12P053097	4.35	https://www.genecards.org/cgi-bin/carddisp.pl?gene=IGFBP6
VPS13A	Vacuolar Protein Sorting 13 Homolog A	Protein Coding	40	GC09P077177	4.35	https://www.genecards.org/cgi-bin/carddisp.pl?gene=VPS13A
E2F1	E2F Transcription Factor 1	Protein Coding	43	GC20M033675	4.34	https://www.genecards.org/cgi-bin/carddisp.pl?gene=E2F1
AP4B1-AS1	AP4B1 Antisense RNA 1	RNA Gene	13	GC01P113856	4.34	https://www.genecards.org/cgi-bin/carddisp.pl?gene=AP4B1-AS1
PUS1	Pseudouridine Synthase 1	Protein Coding	41	GC12P131929	4.33	https://www.genecards.org/cgi-bin/carddisp.pl?gene=PUS1
DSTYK	Dual Serine/Threonine And Tyrosine Protein Kinase	Protein Coding	41	GC01M205111	4.33	https://www.genecards.org/cgi-bin/carddisp.pl?gene=DSTYK
TRAPPC10	Trafficking Protein Particle Complex 10	Protein Coding	37	GC21P044012	4.33	https://www.genecards.org/cgi-bin/carddisp.pl?gene=TRAPPC10
COX5A	Cytochrome C Oxidase Subunit 5A	Protein Coding	43	GC15M074919	4.33	https://www.genecards.org/cgi-bin/carddisp.pl?gene=COX5A
MIRLET7A1	MicroRNA Let-7a-1	RNA Gene	21	GC09P094175	4.33	https://www.genecards.org/cgi-bin/carddisp.pl?gene=MIRLET7A1
CCND2	Cyclin D2	Protein Coding	50	GC12P008103	4.32	https://www.genecards.org/cgi-bin/carddisp.pl?gene=CCND2
KEAP1	Kelch Like ECH Associated Protein 1	Protein Coding	48	GC19M010486	4.31	https://www.genecards.org/cgi-bin/carddisp.pl?gene=KEAP1
XYLT2	Xylosyltransferase 2	Protein Coding	45	GC17P050347	4.31	https://www.genecards.org/cgi-bin/carddisp.pl?gene=XYLT2
ACVR1B	Activin A Receptor Type 1B	Protein Coding	47	GC12P051951	4.31	https://www.genecards.org/cgi-bin/carddisp.pl?gene=ACVR1B
OTC	Ornithine Carbamoyltransferase	Protein Coding	47	GC0XP038353	4.31	https://www.genecards.org/cgi-bin/carddisp.pl?gene=OTC
ACSL4	Acyl-CoA Synthetase Long Chain Family Member 4	Protein Coding	44	GC0XM109624	4.31	https://www.genecards.org/cgi-bin/carddisp.pl?gene=ACSL4
SEPSECS	Sep (O-Phosphoserine) TRNA:Sec (Selenocysteine) TRNA Synthase	Protein Coding	43	GC04M025121	4.31	https://www.genecards.org/cgi-bin/carddisp.pl?gene=SEPSECS
COL17A1	Collagen Type XVII Alpha 1 Chain	Protein Coding	43	GC10M104031	4.31	https://www.genecards.org/cgi-bin/carddisp.pl?gene=COL17A1
CNGA3	Cyclic Nucleotide Gated Channel Subunit Alpha 3	Protein Coding	43	GC02P098329	4.31	https://www.genecards.org/cgi-bin/carddisp.pl?gene=CNGA3
ITGA8	Integrin Subunit Alpha 8	Protein Coding	42	GC10M015513	4.31	https://www.genecards.org/cgi-bin/carddisp.pl?gene=ITGA8
CNGB3	Cyclic Nucleotide Gated Channel Subunit Beta 3	Protein Coding	40	GC08M086553	4.31	https://www.genecards.org/cgi-bin/carddisp.pl?gene=CNGB3
GK5	Glycerol Kinase 5	Protein Coding	37	GC03M142158	4.31	https://www.genecards.org/cgi-bin/carddisp.pl?gene=GK5
AHDC1	AT-Hook DNA Binding Motif Containing 1	Protein Coding	36	GC01M027546	4.31	https://www.genecards.org/cgi-bin/carddisp.pl?gene=AHDC1
SLC51B	Solute Carrier Family 51 Subunit Beta	Protein Coding	33	GC15P072874	4.31	https://www.genecards.org/cgi-bin/carddisp.pl?gene=SLC51B
ODF3L2	Outer Dense Fiber Of Sperm Tails 3 Like 2	Protein Coding	29	GC19M000463	4.31	https://www.genecards.org/cgi-bin/carddisp.pl?gene=ODF3L2
MIR454	MicroRNA 454	RNA Gene	18	GC17M059137	4.31	https://www.genecards.org/cgi-bin/carddisp.pl?gene=MIR454
HPE1	Holoprosencephaly 1, Alobar	Genetic Locus	3	GC21U990008	4.31	https://www.genecards.org/cgi-bin/carddisp.pl?gene=HPE1
CELIAC2	Celiac Disease 2	Genetic Locus	3	GC05U900007	4.31	https://www.genecards.org/cgi-bin/carddisp.pl?gene=CELIAC2
CELIAC10	Celiac Disease, Susceptibility To, 10	Genetic Locus	2	GC03U901211	4.31	https://www.genecards.org/cgi-bin/carddisp.pl?gene=CELIAC10
CELIAC11	Celiac Disease, Susceptibility To, 11	Genetic Locus	2	GC03U901236	4.31	https://www.genecards.org/cgi-bin/carddisp.pl?gene=CELIAC11
CELIAC12	Celiac Disease, Susceptibility To, 12	Genetic Locus	2	GC06U901611	4.31	https://www.genecards.org/cgi-bin/carddisp.pl?gene=CELIAC12
CELIAC13	Celiac Disease, Susceptibility To, 13	Genetic Locus	2	GC12U901080	4.31	https://www.genecards.org/cgi-bin/carddisp.pl?gene=CELIAC13
CELIAC5	Celiac Disease, Susceptibility To, 5	Genetic Locus	2	GC15U900548	4.31	https://www.genecards.org/cgi-bin/carddisp.pl?gene=CELIAC5
CELIAC6	Celiac Disease, Susceptibility To, 6	Genetic Locus	2	GC04U900984	4.31	https://www.genecards.org/cgi-bin/carddisp.pl?gene=CELIAC6
CELIAC7	Celiac Disease, Susceptibility To, 7	Genetic Locus	2	GC01U902349	4.31	https://www.genecards.org/cgi-bin/carddisp.pl?gene=CELIAC7
CELIAC8	Celiac Disease, Susceptibility To, 8	Genetic Locus	2	GC02U901656	4.31	https://www.genecards.org/cgi-bin/carddisp.pl?gene=CELIAC8
CELIAC9	Celiac Disease, Susceptibility To, 9	Genetic Locus	2	GC03U901197	4.31	https://www.genecards.org/cgi-bin/carddisp.pl?gene=CELIAC9
DEL17Q12	Chromosome 17q12 Deletion Syndrome	Genetic Locus	2	GC17U901725	4.31	https://www.genecards.org/cgi-bin/carddisp.pl?gene=DEL17Q12
PSC	Cholangitis, Primary Sclerosing	Genetic Locus	2	GC03U901834	4.31	https://www.genecards.org/cgi-bin/carddisp.pl?gene=PSC
NAFLD2	Fatty Liver Disease, Nonalcoholic, Susceptibility To, 2	Genetic Locus	2	GC11U901533	4.31	https://www.genecards.org/cgi-bin/carddisp.pl?gene=NAFLD2
AKR1B10	Aldo-Keto Reductase Family 1 Member B10	Protein Coding	43	GC07P134527	4.3	https://www.genecards.org/cgi-bin/carddisp.pl?gene=AKR1B10
GLI1	GLI Family Zinc Finger 1	Protein Coding	47	GC12P057460	4.3	https://www.genecards.org/cgi-bin/carddisp.pl?gene=GLI1
ARG1	Arginase 1	Protein Coding	50	GC06P131473	4.3	https://www.genecards.org/cgi-bin/carddisp.pl?gene=ARG1
FGGY	FGGY Carbohydrate Kinase Domain Containing	Protein Coding	37	GC01P059296	4.3	https://www.genecards.org/cgi-bin/carddisp.pl?gene=FGGY
VIM	Vimentin	Protein Coding	50	GC10P017227	4.3	https://www.genecards.org/cgi-bin/carddisp.pl?gene=VIM
SQSTM1	Sequestosome 1	Protein Coding	48	GC05P179806	4.3	https://www.genecards.org/cgi-bin/carddisp.pl?gene=SQSTM1
PCCA	Propionyl-CoA Carboxylase Subunit Alpha	Protein Coding	45	GC13P100089	4.3	https://www.genecards.org/cgi-bin/carddisp.pl?gene=PCCA
SOCS2	Suppressor Of Cytokine Signaling 2	Protein Coding	43	GC12P093569	4.29	https://www.genecards.org/cgi-bin/carddisp.pl?gene=SOCS2
EMD	Emerin	Protein Coding	45	GC0XP154379	4.29	https://www.genecards.org/cgi-bin/carddisp.pl?gene=EMD
OXA1L	OXA1L Mitochondrial Inner Membrane Protein	Protein Coding	39	GC14P022766	4.29	https://www.genecards.org/cgi-bin/carddisp.pl?gene=OXA1L
RAD54L	RAD54 Like	Protein Coding	45	GC01P046258	4.29	https://www.genecards.org/cgi-bin/carddisp.pl?gene=RAD54L
RECQL	RecQ Like Helicase	Protein Coding	41	GC12M021468	4.29	https://www.genecards.org/cgi-bin/carddisp.pl?gene=RECQL
MTRR	5-Methyltetrahydrofolate-Homocysteine Methyltransferase Reductase	Protein Coding	43	GC05P007851	4.29	https://www.genecards.org/cgi-bin/carddisp.pl?gene=MTRR
CXCR6	C-X-C Motif Chemokine Receptor 6	Protein Coding	40	GC03P045982	4.29	https://www.genecards.org/cgi-bin/carddisp.pl?gene=CXCR6
MED1	Mediator Complex Subunit 1	Protein Coding	41	GC17M039404	4.28	https://www.genecards.org/cgi-bin/carddisp.pl?gene=MED1
UCN3	Urocortin 3	Protein Coding	37	GC10P005396	4.28	https://www.genecards.org/cgi-bin/carddisp.pl?gene=UCN3
ADAMTS13	ADAM Metallopeptidase With Thrombospondin Type 1 Motif 13	Protein Coding	45	GC09P133414	4.28	https://www.genecards.org/cgi-bin/carddisp.pl?gene=ADAMTS13
ARMS2	Age-Related Maculopathy Susceptibility 2	Protein Coding	30	GC10P122454	4.28	https://www.genecards.org/cgi-bin/carddisp.pl?gene=ARMS2
CBS	Cystathionine Beta-Synthase	Protein Coding	48	GC21M043053	4.28	https://www.genecards.org/cgi-bin/carddisp.pl?gene=CBS
TGFA	Transforming Growth Factor Alpha	Protein Coding	46	GC02M070447	4.28	https://www.genecards.org/cgi-bin/carddisp.pl?gene=TGFA
BHMT	Betaine--Homocysteine S-Methyltransferase	Protein Coding	41	GC05P079111	4.27	https://www.genecards.org/cgi-bin/carddisp.pl?gene=BHMT
IFNGR1	Interferon Gamma Receptor 1	Protein Coding	50	GC06M137197	4.27	https://www.genecards.org/cgi-bin/carddisp.pl?gene=IFNGR1
ITPR1	Inositol 1,4,5-Trisphosphate Receptor Type 1	Protein Coding	48	GC03P004486	4.27	https://www.genecards.org/cgi-bin/carddisp.pl?gene=ITPR1
CTSG	Cathepsin G	Protein Coding	44	GC14M024573	4.27	https://www.genecards.org/cgi-bin/carddisp.pl?gene=CTSG
SFTPD	Surfactant Protein D	Protein Coding	44	GC10M079937	4.27	https://www.genecards.org/cgi-bin/carddisp.pl?gene=SFTPD
PRDX5	Peroxiredoxin 5	Protein Coding	46	GC11P064317	4.27	https://www.genecards.org/cgi-bin/carddisp.pl?gene=PRDX5
EPRS1	Glutamyl-Prolyl-TRNA Synthetase 1	Protein Coding	36	GC01M219969	4.27	https://www.genecards.org/cgi-bin/carddisp.pl?gene=EPRS1
TRMU	TRNA 5-Methylaminomethyl-2-Thiouridylate Methyltransferase	Protein Coding	39	GC22P046330	4.26	https://www.genecards.org/cgi-bin/carddisp.pl?gene=TRMU
HULC	Hepatocellular Carcinoma Up-Regulated Long Non-Coding RNA	RNA Gene	21	GC06P008438	4.26	https://www.genecards.org/cgi-bin/carddisp.pl?gene=HULC
TWIST1	Twist Family BHLH Transcription Factor 1	Protein Coding	45	GC07M019020	4.26	https://www.genecards.org/cgi-bin/carddisp.pl?gene=TWIST1
CDK1	Cyclin Dependent Kinase 1	Protein Coding	45	GC10P060772	4.26	https://www.genecards.org/cgi-bin/carddisp.pl?gene=CDK1
SLC6A2	Solute Carrier Family 6 Member 2	Protein Coding	48	GC16P055656	4.26	https://www.genecards.org/cgi-bin/carddisp.pl?gene=SLC6A2
FZD4	Frizzled Class Receptor 4	Protein Coding	51	GC11M086945	4.25	https://www.genecards.org/cgi-bin/carddisp.pl?gene=FZD4
EPCAM	Epithelial Cell Adhesion Molecule	Protein Coding	47	GC02P047345	4.25	https://www.genecards.org/cgi-bin/carddisp.pl?gene=EPCAM
PTHLH	Parathyroid Hormone Like Hormone	Protein Coding	45	GC12M027959	4.25	https://www.genecards.org/cgi-bin/carddisp.pl?gene=PTHLH
CDH2	Cadherin 2	Protein Coding	50	GC18M027950	4.25	https://www.genecards.org/cgi-bin/carddisp.pl?gene=CDH2
FUT6	Fucosyltransferase 6	Protein Coding	41	GC19M005830	4.23	https://www.genecards.org/cgi-bin/carddisp.pl?gene=FUT6
CSF1	Colony Stimulating Factor 1	Protein Coding	43	GC01P109911	4.23	https://www.genecards.org/cgi-bin/carddisp.pl?gene=CSF1
COX10	Cytochrome C Oxidase Assembly Factor Heme A:Farnesyltransferase COX10	Protein Coding	43	GC17P014069	4.23	https://www.genecards.org/cgi-bin/carddisp.pl?gene=COX10
NR1I2	Nuclear Receptor Subfamily 1 Group I Member 2	Protein Coding	45	GC03P119780	4.23	https://www.genecards.org/cgi-bin/carddisp.pl?gene=NR1I2
COL4A2	Collagen Type IV Alpha 2 Chain	Protein Coding	44	GC13P110305	4.22	https://www.genecards.org/cgi-bin/carddisp.pl?gene=COL4A2
USP7	Ubiquitin Specific Peptidase 7	Protein Coding	47	GC16M008892	4.22	https://www.genecards.org/cgi-bin/carddisp.pl?gene=USP7
ENO1	Enolase 1	Protein Coding	47	GC01M008861	4.21	https://www.genecards.org/cgi-bin/carddisp.pl?gene=ENO1
PIEZO1	Piezo Type Mechanosensitive Ion Channel Component 1	Protein Coding	37	GC16M088715	4.2	https://www.genecards.org/cgi-bin/carddisp.pl?gene=PIEZO1
ITGA4	Integrin Subunit Alpha 4	Protein Coding	48	GC02P181456	4.2	https://www.genecards.org/cgi-bin/carddisp.pl?gene=ITGA4
CMKLR1	Chemerin Chemokine-Like Receptor 1	Protein Coding	40	GC12M108288	4.2	https://www.genecards.org/cgi-bin/carddisp.pl?gene=CMKLR1
MRE11	MRE11 Homolog, Double Strand Break Repair Nuclease	Protein Coding	41	GC11M094444	4.2	https://www.genecards.org/cgi-bin/carddisp.pl?gene=MRE11
ITGA2B	Integrin Subunit Alpha 2b	Protein Coding	50	GC17M044388	4.2	https://www.genecards.org/cgi-bin/carddisp.pl?gene=ITGA2B
ENPP2	Ectonucleotide Pyrophosphatase/Phosphodiesterase 2	Protein Coding	44	GC08M119556	4.19	https://www.genecards.org/cgi-bin/carddisp.pl?gene=ENPP2
NDUFA13	NADH:Ubiquinone Oxidoreductase Subunit A13	Protein Coding	44	GC19P019515	4.19	https://www.genecards.org/cgi-bin/carddisp.pl?gene=NDUFA13
IL22	Interleukin 22	Protein Coding	41	GC12M068248	4.19	https://www.genecards.org/cgi-bin/carddisp.pl?gene=IL22
ZEB1	Zinc Finger E-Box Binding Homeobox 1	Protein Coding	48	GC10P031318	4.18	https://www.genecards.org/cgi-bin/carddisp.pl?gene=ZEB1
MIR183	MicroRNA 183	RNA Gene	18	GC07M129789	4.17	https://www.genecards.org/cgi-bin/carddisp.pl?gene=MIR183
ANKRD55	Ankyrin Repeat Domain 55	Protein Coding	33	GC05M056099	4.17	https://www.genecards.org/cgi-bin/carddisp.pl?gene=ANKRD55
CX3CR1	C-X3-C Motif Chemokine Receptor 1	Protein Coding	44	GC03M039279	4.17	https://www.genecards.org/cgi-bin/carddisp.pl?gene=CX3CR1
FGFR4	Fibroblast Growth Factor Receptor 4	Protein Coding	51	GC05P177086	4.17	https://www.genecards.org/cgi-bin/carddisp.pl?gene=FGFR4
HTR3A	5-Hydroxytryptamine Receptor 3A	Protein Coding	45	GC11P113974	4.16	https://www.genecards.org/cgi-bin/carddisp.pl?gene=HTR3A
NMNAT1	Nicotinamide Nucleotide Adenylyltransferase 1	Protein Coding	48	GC01P009944	4.16	https://www.genecards.org/cgi-bin/carddisp.pl?gene=NMNAT1
AMPH	Amphiphysin	Protein Coding	44	GC07M038666	4.16	https://www.genecards.org/cgi-bin/carddisp.pl?gene=AMPH
RHCE	Rh Blood Group CcEe Antigens	Protein Coding	40	GC01M025360	4.16	https://www.genecards.org/cgi-bin/carddisp.pl?gene=RHCE
VPS13B	Vacuolar Protein Sorting 13 Homolog B	Protein Coding	39	GC08P099011	4.16	https://www.genecards.org/cgi-bin/carddisp.pl?gene=VPS13B
OGA	O-GlcNAcase	Protein Coding	32	GC10M101785	4.15	https://www.genecards.org/cgi-bin/carddisp.pl?gene=OGA
CTRB2	Chymotrypsinogen B2	Protein Coding	33	GC16M075204	4.14	https://www.genecards.org/cgi-bin/carddisp.pl?gene=CTRB2
KCNMA1	Potassium Calcium-Activated Channel Subfamily M Alpha 1	Protein Coding	49	GC10M076869	4.14	https://www.genecards.org/cgi-bin/carddisp.pl?gene=KCNMA1
PAX2	Paired Box 2	Protein Coding	46	GC10P100735	4.13	https://www.genecards.org/cgi-bin/carddisp.pl?gene=PAX2
MIR455	MicroRNA 455	RNA Gene	18	GC09P114209	4.13	https://www.genecards.org/cgi-bin/carddisp.pl?gene=MIR455
DEFB1	Defensin Beta 1	Protein Coding	39	GC08M006870	4.13	https://www.genecards.org/cgi-bin/carddisp.pl?gene=DEFB1
RUNX1	RUNX Family Transcription Factor 1	Protein Coding	48	GC21M034787	4.12	https://www.genecards.org/cgi-bin/carddisp.pl?gene=RUNX1
NBN	Nibrin	Protein Coding	47	GC08M089933	4.12	https://www.genecards.org/cgi-bin/carddisp.pl?gene=NBN
ATP12A	ATPase H+/K+ Transporting Non-Gastric Alpha2 Subunit	Protein Coding	43	GC13P024680	4.12	https://www.genecards.org/cgi-bin/carddisp.pl?gene=ATP12A
ATP13A2	ATPase Cation Transporting 13A2	Protein Coding	42	GC01M016985	4.12	https://www.genecards.org/cgi-bin/carddisp.pl?gene=ATP13A2
MRAP	Melanocortin 2 Receptor Accessory Protein	Protein Coding	37	GC21P032291	4.12	https://www.genecards.org/cgi-bin/carddisp.pl?gene=MRAP
GPR174	G Protein-Coupled Receptor 174	Protein Coding	36	GC0XP079170	4.12	https://www.genecards.org/cgi-bin/carddisp.pl?gene=GPR174
MAS1L	MAS1 Proto-Oncogene Like, G Protein-Coupled Receptor	Protein Coding	35	GC06M029504	4.12	https://www.genecards.org/cgi-bin/carddisp.pl?gene=MAS1L
CROCC	Ciliary Rootlet Coiled-Coil, Rootletin	Protein Coding	35	GC01P016798	4.12	https://www.genecards.org/cgi-bin/carddisp.pl?gene=CROCC
NKX2-4	NK2 Homeobox 4	Protein Coding	33	GC20M021371	4.12	https://www.genecards.org/cgi-bin/carddisp.pl?gene=NKX2-4
MIR125B1	MicroRNA 125b-1	RNA Gene	21	GC11M122100	4.12	https://www.genecards.org/cgi-bin/carddisp.pl?gene=MIR125B1
MIR214	MicroRNA 214	RNA Gene	20	GC01M172234	4.12	https://www.genecards.org/cgi-bin/carddisp.pl?gene=MIR214
MIR128-2	MicroRNA 128-2	RNA Gene	20	GC03P035750	4.12	https://www.genecards.org/cgi-bin/carddisp.pl?gene=MIR128-2
[truncated: 12,951 more rows]
