# Supplementary material for: A Bioinformatics Investigation into the Pharmacological Mechanisms of Sodium-Glucose Co-transporter 2 Inhibitors in Diabetes Mellitus and Heart Failure Based on Network Pharmacology
Source: Cardiovasc Drugs Ther. 2021 May 24;36(4):713–26. doi: 10.1007/s10557-021-07186-y (PMC9270285; doi:10.1007/s10557-021-07186-y)
Supplement: Supplementary file 6 — The related targets of diabetes mellitus from OMIM. (CSV 69 kb) [file 10557_2021_7186_MOESM6_ESM.csv]

Gene Map Search - 'Diabete (Search in: Entries with: Genemap; Retrieve: gene map)'
Downloaded:	Nov 10, 2020
Copyright (c) 1966-2020 Johns Hopkins University OMIM, data are provided for research purposes only.
Cytogenetic location	Genomic coordinates (From NCBI/GRCh38)	Gene/Locus	Gene/Locus name	Gene/Locus MIM number	Approved Symbol	Entrez Gene ID	Ensembl Gene ID	Comments	Phenotype	Phenotype MIM number	Inheritance	Pheno map key	Mouse Gene (from MGI)
1p36		DEL1p36, C1DELp36	Chromosome 1p36 deletion syndrome	607872				contiguous gene deletion syndrome	Chromosome 1p36 deletion syndrome	607872	Isolated cases	4
1p36.32	1:3069202-3438620	PRDM16, MEL1, LVNC8, CMD1LL	PR domain-containing protein 16	605557	PRDM16	63976	ENSG00000142611,ENST00000270722.10		Cardiomyopathy, dilated, 1LL	615373	Autosomal dominant	3	Prdm16
1p36.32	1:3069202-3438620	PRDM16, MEL1, LVNC8, CMD1LL	PR domain-containing protein 16	605557	PRDM16	63976	ENSG00000142611,ENST00000270722.10		Left ventricular noncompaction 8	615373	Autosomal dominant	3	Prdm16
1p36.32	1:3652515-3736200	TP73	p53-related protein	601990	TP73	7161	ENSG00000078900,ENST00000378288.8	imprinted				Trp73
1p36.22	1:11845708-11847782	NPPA, PND, ANP, ATFB6, ATRST2	Natriuretic peptide precursor A	108780	NPPA	4878	ENSG00000175206,ENST00000376480.7		Atrial fibrillation, familial, 6	612201	Autosomal dominant	3	Nppa
1p36.22	1:11845708-11847782	NPPA, PND, ANP, ATFB6, ATRST2	Natriuretic peptide precursor A	108780	NPPA	4878	ENSG00000175206,ENST00000376480.7		Atrial standstill 2	615745	Autosomal recessive	3	Nppa
1p36.22	1:12063302-12144212	TNFRSF8, CD30, D1S166E	Tumor necrosis factor receptor superfamily, member 8 (CD30 antigen; Ki-1 antigen)	153243	TNFRSF8	943	ENSG00000120949,ENST00000263932.7					Tnfrsf8
1p36.21	1:15438441-15449246	CTRC, CLCR	Chymotrypsin	601405	CTRC	11330	ENSG00000162438,ENST00000375949.5		{Pancreatitis, chronic, susceptibility to}	167800	Autosomal dominant	3	Ctrc
1p36.21	1:15456731-15472090	CELA2A, ELA2A, AOMS4	Chymotrypsin-like elastase family, member 2A	609443	CELA2A	63036	ENSG00000142615,ENST00000359621.5		Abdominal obesity-metabolic syndrome 4	618620	Autosomal dominant	3	Cela2a
1p36.13	1:16022035-16034049	CLCNKA	Chloride channel, kidney, A	602024	CLCNKA	1187	ENSG00000186510,ENST00000375692.5	11kb from CLCNKB; simultaneous mutation in CLCNKA and CLCNKB	Bartter syndrome, type 4b, digenic	613090	Digenic recessive	3	Clcnkb
1p36.13	1:17308194-17364003	PADI4, PADI5, PAD	Peptidylarginine deiminase, type IV	605347	PADI4	23569	ENSG00000159339,ENST00000375448.4		{Rheumatoid arthritis, susceptibility to}	180300		3	Padi4
1p36.12	1:20651776-20661368	DDOST, OST, OST48, CDG1R	Dolichyl-diphosphooligosaccharide-protein glycosyltransferase	602202	DDOST	1650	ENSG00000244038,ENST00000602624.6	mutation (cmpd het) identified in 1 CDG1R patient	?Congenital disorder of glycosylation, type Ir	614507	Autosomal recessive	3	Ddost
1p36.12	1:21217249-21345503	ECE1	Endothelin converting enzyme 1	600423	ECE1	1889	ENSG00000117298,ENST00000357071.8	mutation identified in 1 HCAD patient	?Hirschsprung disease, cardiac defects, and autonomic dysfunction	613870	Autosomal dominant	3	Ece1
1p36.12	1:21217249-21345503	ECE1	Endothelin converting enzyme 1	600423	ECE1	1889	ENSG00000117298,ENST00000357071.8	mutation identified in 1 HCAD patient	{Hypertension, essential, susceptibility to}	145500	Multifactorial	3	Ece1
1p36.12	1:21977021-21989353	CELA3B	Chymotrypsin-like elastase 3A	618694	CELA3B	23436	ENSG00000219073,ENST00000337107.11	distal to CELA3A				Cela3b
1p36.12	1:23505695-23531249	E2F2	E2F transcription factor 2	600426	E2F2	1870	ENSG00000007968,ENST00000361729.3					E2f2
1p36.11	1:25800192-25818220	SELENON, SEPN1, SELN, RSMD1, CFTD	Selenoprotein N	606210	SELENON	57190	ENSG00000162430,ENST00000361547.7		Muscular dystrophy, rigid spine, 1	602771	Autosomal recessive	3	Selenon
1p36.11	1:25800192-25818220	SELENON, SEPN1, SELN, RSMD1, CFTD	Selenoprotein N	606210	SELENON	57190	ENSG00000162430,ENST00000361547.7		Myopathy, congenital, with fiber-type disproportion	255310	Autosomal dominant; Autosomal recessive	3	Selenon
1p36.11	1:26911488-26914109	NR0B2, SHP	Nuclear receptor subfamily 0, group B, member 2	604630	NR0B2	8431	ENSG00000131910,ENST00000254227.4		Obesity, mild, early-onset	601665	Autosomal dominant; Autosomal recessive; Multifactorial	3	Nr0b2
1p35.2	1:30869465-30909734	SDC3, SYND3, SDCN	Syndecan 3	186357	SDC3	9672	ENSG00000162512,ENST00000339394.7		{Obesity, association with}	601665	Autosomal dominant; Autosomal recessive; Multifactorial	3	Sdc3
1p35.2	1:32200594-32205386	CCDC28B, MGC1203	Coiled-coil domain-containing protein 28B	610162	CCDC28B	79140	ENSG00000160050,ENST00000421922.6		{Bardet-Biedl syndrome 1, modifier of}	209900	Autosomal recessive; Digenic recessive	3	Ccdc28b
1p34.3	1:34792957-34795746	GJA4, CX37	Gap junction protein, alpha-4, 37kD (connexin 37)	121012	GJA4	2701	ENSG00000187513,ENST00000342280.5					Gja4
1p34.2	1:39838109-39883510	TRIT1, IPT, COXPD35	tRNA isopentenyltransferase 1	617840	TRIT1	54802	ENSG00000043514,ENST00000372818.5		Combined oxidative phosphorylation deficiency 35	617873	Autosomal recessive	3	Trit1
1p34.2	1:40258077-40294179	ZMPSTE24, FACE1, STE24, MADB	Zinc metalloproteinase STE24	606480	ZMPSTE24	10269	ENSG00000084073,ENST00000372759.4		Mandibuloacral dysplasia with type B lipodystrophy	608612	Autosomal recessive	3	Zmpste24
1p34.2	1:40258077-40294179	ZMPSTE24, FACE1, STE24, MADB	Zinc metalloproteinase STE24	606480	ZMPSTE24	10269	ENSG00000084073,ENST00000372759.4		Restrictive dermopathy, lethal	275210	Autosomal recessive	3	Zmpste24
1p34.2	1:40477219-40496342	ZFP69, ZNF642	Zinc finger protein 69	617939	ZFP69	339559	ENSG00000187815,ENST00000372706.6					Zfp69
1p34.2	1:42682417-42703804	YBX1, NSEP1, YB1, DBPB	Y box binding protein 1 (major histocompatibility complex, class II, Y box-binding protein I)	154030	YBX1	4904	ENSG00000065978,ENST00000321358.12					Ybx1
1p34.2	1:42925352-42958867	SLC2A1, GLUT1, HTLVR, DYT18, PED, GLUT1DS, EIG12, DYT9, SDCHCN	Solute carrier family 2 (facilitated glucose transporter), member 1	138140	SLC2A1	6513	ENSG00000117394,ENST00000426263.9	probably in 1p33	{Epilepsy, idiopathic generalized, susceptibility to, 12}	614847	Autosomal dominant	3	Slc2a1
1p34.2	1:42925352-42958867	SLC2A1, GLUT1, HTLVR, DYT18, PED, GLUT1DS, EIG12, DYT9, SDCHCN	Solute carrier family 2 (facilitated glucose transporter), member 1	138140	SLC2A1	6513	ENSG00000117394,ENST00000426263.9	probably in 1p33	Dystonia 9	601042	Autosomal dominant	3	Slc2a1
1p34.2	1:42925352-42958867	SLC2A1, GLUT1, HTLVR, DYT18, PED, GLUT1DS, EIG12, DYT9, SDCHCN	Solute carrier family 2 (facilitated glucose transporter), member 1	138140	SLC2A1	6513	ENSG00000117394,ENST00000426263.9	probably in 1p33	GLUT1 deficiency syndrome 1, infantile onset, severe	606777	Autosomal dominant; Autosomal recessive	3	Slc2a1
1p34.2	1:42925352-42958867	SLC2A1, GLUT1, HTLVR, DYT18, PED, GLUT1DS, EIG12, DYT9, SDCHCN	Solute carrier family 2 (facilitated glucose transporter), member 1	138140	SLC2A1	6513	ENSG00000117394,ENST00000426263.9	probably in 1p33	GLUT1 deficiency syndrome 2, childhood onset	612126	Autosomal dominant	3	Slc2a1
1p34.2	1:42925352-42958867	SLC2A1, GLUT1, HTLVR, DYT18, PED, GLUT1DS, EIG12, DYT9, SDCHCN	Solute carrier family 2 (facilitated glucose transporter), member 1	138140	SLC2A1	6513	ENSG00000117394,ENST00000426263.9	probably in 1p33	Stomatin-deficient cryohydrocytosis with neurologic defects	608885	Autosomal dominant	3	Slc2a1
1p33	1:46929176-46941475	CYP4A11	Cytochrome P450, subfamily IVA, polypeptide 11	601310	CYP4A11	1579	ENSG00000187048,ENST00000310638.9					Cyp4a10,Cyp4a32,Cyp4a31
1p31	1:60800000-84400000	AIR	Acute insulin response	601676		7808			Acute insulin response	601676		2
1p31	1:60800000-84400000	PAOD1	Peripheral arterial occlusive disease 1	606787		171513			Peripheral arterial occlusive disease 1	606787		2
1p31.3	1:62597519-62606312	ANGPTL3, ANGPT5, FHBL2	Angiopoietin-like 3	604774	ANGPTL3	27329	ENSG00000132855,ENST00000371129.4		Hypobetalipoproteinemia, familial, 2	605019	Autosomal recessive	3	Angptl3
1p31.3	1:65420651-65641558	LEPR, OBR, LEPRD	Leptin receptor	601007	LEPR	3953	ENSG00000116678,ENST00000371060.7		Obesity, morbid, due to leptin receptor deficiency	614963	Autosomal recessive	3	Lepr
1p31.3	1:65420667-65436006	LEPROT, OBRGRP	Leptin receptor overlapping transcript	613461	LEPROT	54741	ENSG00000213625,ENST00000613538.1	transcribed in same direction as LEPR				Leprot
1p31.3	1:66533360-66751138	SGIP1	SH3-domain GRB2-like (endophilin)-interacting protein 1	611540	SGIP1	84251	ENSG00000118473,ENST00000371039.5					Sgip1
1p31.1	1:75724708-75763678	ACADM, MCAD	Acyl-Coenzyme A dehydrogenase, C-4 to C-12 straight chain	607008	ACADM	34	ENSG00000117054,ENST00000370841.8		Acyl-CoA dehydrogenase, medium chain, deficiency of	201450	Autosomal recessive	3	Acadm
1p22	1:84400000-94300000	UOX	Urate oxidase, pseudogene	191540	UOX	391051		nonsense mutations responsible for absence of enzyme in man and hominoid primates	[Urate oxidase deficiency]			1
1p13.3	1:110059869-110070671	ALX3, FND1	Aristaless-like homeobox 3	606014	ALX3	257	ENSG00000156150,ENST00000647563.2		Frontonasal dysplasia 1	136760	Autosomal recessive	3	Alx3
1p13.2	1:112911846-112956195	SLC16A1, MCT1, HHF7, MCT1D	Solute carrier family 16 (monocarboxylic acid transporters), member 1	600682	SLC16A1	6566	ENSG00000155380,ENST00000538576.5		Erythrocyte lactate transporter defect	245340	Autosomal dominant	3	Slc16a1
1p13.2	1:112911846-112956195	SLC16A1, MCT1, HHF7, MCT1D	Solute carrier family 16 (monocarboxylic acid transporters), member 1	600682	SLC16A1	6566	ENSG00000155380,ENST00000538576.5		Hyperinsulinemic hypoglycemia, familial, 7	610021	Autosomal dominant	3	Slc16a1
1p13.2	1:112911846-112956195	SLC16A1, MCT1, HHF7, MCT1D	Solute carrier family 16 (monocarboxylic acid transporters), member 1	600682	SLC16A1	6566	ENSG00000155380,ENST00000538576.5		Monocarboxylate transporter 1 deficiency	616095	Autosomal dominant; Autosomal recessive	3	Slc16a1
1p13.2	1:113813810-113871760	PTPN22, PEP, PTPN8, LYP	Protein tyrosine phosphatase, nonreceptor-type 22	600716	PTPN22	26191	ENSG00000134242,ENST00000538253.5		{Diabetes, type 1, susceptibility to}	222100	Autosomal recessive	3	Ptpn22
1p13.2	1:113813810-113871760	PTPN22, PEP, PTPN8, LYP	Protein tyrosine phosphatase, nonreceptor-type 22	600716	PTPN22	26191	ENSG00000134242,ENST00000538253.5		{Rheumatoid arthritis, susceptibility to}	180300		3	Ptpn22
1p13.2	1:113813810-113871760	PTPN22, PEP, PTPN8, LYP	Protein tyrosine phosphatase, nonreceptor-type 22	600716	PTPN22	26191	ENSG00000134242,ENST00000538253.5		{Systemic lupus erythematosus susceptibility to}	152700	Autosomal dominant	3	Ptpn22
1p13.1	1:115641969-115698220	VANGL1, STBM2	Vang-like 1	610132	VANGL1	81839	ENSG00000173218,ENST00000369510.8		{Neural tube defects, susceptibility to}	182940	Autosomal dominant	3	Vangl1
1p13.1	1:115641969-115698220	VANGL1, STBM2	Vang-like 1	610132	VANGL1	81839	ENSG00000173218,ENST00000369510.8		Caudal regression syndrome	600145	Autosomal dominant	3	Vangl1
1p12	1:119911552-120069661	NOTCH2, AGS2, HJCYS	Notch receptor 2	600275	NOTCH2	4853	ENSG00000134250,ENST00000256646.7		Alagille syndrome 2	610205	Autosomal dominant	3	Notch2
1p12	1:119911552-120069661	NOTCH2, AGS2, HJCYS	Notch receptor 2	600275	NOTCH2	4853	ENSG00000134250,ENST00000256646.7		Hajdu-Cheney syndrome	102500	Autosomal dominant	3	Notch2
1q21.1	1:146017469-146021734	HJV, HFE2A	Hemojuvelin	608374	HJV	148738	ENSG00000168509,ENST00000357836.5	between D1S442 and D1S2347	Hemochromatosis, type 2A	602390	Autosomal recessive	3	Hjv
1q21.3	1:153947674-153958642	CRTC2, TORC2	CREB-regulated transcription coactivator 2	608972	CRTC2	200186	ENSG00000160741,ENST00000368633.2					Crtc2
1q21.3	1:154155307-154192099	TPM3, NEM1, CFTD, CAPM1	Tropomyosin 3	191030	TPM3	7170	ENSG00000143549,ENST00000330188.13	TRK = chimera of TPM3 and NTRK1; NEM1 to 1q21-q23 by Fd	CAP myopathy 1	609284	Autosomal dominant; Autosomal recessive	3	Tpm3
1q21.3	1:154155307-154192099	TPM3, NEM1, CFTD, CAPM1	Tropomyosin 3	191030	TPM3	7170	ENSG00000143549,ENST00000330188.13	TRK = chimera of TPM3 and NTRK1; NEM1 to 1q21-q23 by Fd	Myopathy, congenital, with fiber-type disproportion	255310	Autosomal dominant; Autosomal recessive	3	Tpm3
1q21.3	1:154155307-154192099	TPM3, NEM1, CFTD, CAPM1	Tropomyosin 3	191030	TPM3	7170	ENSG00000143549,ENST00000330188.13	TRK = chimera of TPM3 and NTRK1; NEM1 to 1q21-q23 by Fd	Nemaline myopathy 1, autosomal dominant or recessive	609284	Autosomal dominant; Autosomal recessive	3	Tpm3
1q21.3	1:154405342-154469449	IL6R, IL6RQ, IL6QTL, HIES5	Interleukin-6 receptor	147880	IL6R	3570	ENSG00000160712,ENST00000368485.8	IL6R-like gene on chr.9	[Interleukin 6, serum level of, QTL]	614752		3	Il6ra
1q21.3	1:154405342-154469449	IL6R, IL6RQ, IL6QTL, HIES5	Interleukin-6 receptor	147880	IL6R	3570	ENSG00000160712,ENST00000368485.8	IL6R-like gene on chr.9	[Interleukin-6 receptor, soluble, serum level of, QTL]	614689		3	Il6ra
1q21.3	1:154405342-154469449	IL6R, IL6RQ, IL6QTL, HIES5	Interleukin-6 receptor	147880	IL6R	3570	ENSG00000160712,ENST00000368485.8	IL6R-like gene on chr.9	Hyper-IgE recurrent infection syndrome 5, autosomal recessive	618944	Autosomal recessive	3	Il6ra
1q21.3	1:154962297-154974491	SHC1	SHC (Src homology 2 domain-containing) transforming protein-1	600560	SHC1	6464	ENSG00000160691,ENST00000448116.6					Shc1
1q22	1:156082572-156140080	LMNA, LMN1, EMD2, FPLD2, CMD1A, HGPS	Lamin A/C	150330	LMNA	4000	ENSG00000160789,ENST00000448611.6		Cardiomyopathy, dilated, 1A	115200	Autosomal dominant	3	Lmna
1q22	1:156082572-156140080	LMNA, LMN1, EMD2, FPLD2, CMD1A, HGPS	Lamin A/C	150330	LMNA	4000	ENSG00000160789,ENST00000448611.6		Charcot-Marie-Tooth disease, type 2B1	605588	Autosomal recessive	3	Lmna
1q22	1:156082572-156140080	LMNA, LMN1, EMD2, FPLD2, CMD1A, HGPS	Lamin A/C	150330	LMNA	4000	ENSG00000160789,ENST00000448611.6		Emery-Dreifuss muscular dystrophy 2, autosomal dominant	181350	Autosomal dominant	3	Lmna
1q22	1:156082572-156140080	LMNA, LMN1, EMD2, FPLD2, CMD1A, HGPS	Lamin A/C	150330	LMNA	4000	ENSG00000160789,ENST00000448611.6		Emery-Dreifuss muscular dystrophy 3, autosomal recessive	616516	Autosomal recessive	3	Lmna
1q22	1:156082572-156140080	LMNA, LMN1, EMD2, FPLD2, CMD1A, HGPS	Lamin A/C	150330	LMNA	4000	ENSG00000160789,ENST00000448611.6		Heart-hand syndrome, Slovenian type	610140	Autosomal dominant	3	Lmna
1q22	1:156082572-156140080	LMNA, LMN1, EMD2, FPLD2, CMD1A, HGPS	Lamin A/C	150330	LMNA	4000	ENSG00000160789,ENST00000448611.6		Hutchinson-Gilford progeria	176670	Autosomal dominant; Autosomal recessive	3	Lmna
1q22	1:156082572-156140080	LMNA, LMN1, EMD2, FPLD2, CMD1A, HGPS	Lamin A/C	150330	LMNA	4000	ENSG00000160789,ENST00000448611.6		Lipodystrophy, familial partial, type 2	151660	Autosomal dominant	3	Lmna
1q22	1:156082572-156140080	LMNA, LMN1, EMD2, FPLD2, CMD1A, HGPS	Lamin A/C	150330	LMNA	4000	ENSG00000160789,ENST00000448611.6		Malouf syndrome	212112	Autosomal dominant	3	Lmna
1q22	1:156082572-156140080	LMNA, LMN1, EMD2, FPLD2, CMD1A, HGPS	Lamin A/C	150330	LMNA	4000	ENSG00000160789,ENST00000448611.6		Mandibuloacral dysplasia	248370	Autosomal recessive	3	Lmna
1q22	1:156082572-156140080	LMNA, LMN1, EMD2, FPLD2, CMD1A, HGPS	Lamin A/C	150330	LMNA	4000	ENSG00000160789,ENST00000448611.6		Muscular dystrophy, congenital	613205	Autosomal dominant	3	Lmna
1q22	1:156082572-156140080	LMNA, LMN1, EMD2, FPLD2, CMD1A, HGPS	Lamin A/C	150330	LMNA	4000	ENSG00000160789,ENST00000448611.6		Restrictive dermopathy, lethal	275210	Autosomal recessive	3	Lmna
1q22	1:156242183-156243316	BGLAP	Bone gamma-carboxyglutamic acid protein	112260	BGLAP	632	ENSG00000242252,ENST00000368272.5					Bglap3,Bglap2,Bglap
1q23.1	1:158178029-158186426	CD1D	Thymocyte antigen CD1D	188410	CD1D	912	ENSG00000158473,ENST00000673623.1					Cd1d1
1q23.2	1:159587825-159588864	APCS, SAP	Amyloid P component, serum	104770	APCS	325	ENSG00000132703,ENST00000255040.3	probably close to CRP	{?Amyloidosis, secondary, susceptibility to}			1	Apcs
1q23.2	1:159712288-159714588	CRP	C-reactive protein	123260	CRP	1401	ENSG00000132693,ENST00000255030.9					Crp
1q23.2	1:160205383-160215375	PEA15, HMAT1, PED	Phosphoprotein enriched in astrocytes, 15kD	603434	PEA15	8682	ENSG00000162734,ENST00000368076.1					Pea15a
1q23.2	1:160343327-160358948	NCSTN	Nicastrin	605254	NCSTN	23385	ENSG00000162736,ENST00000294785.10		Acne inversa, familial, 1	142690	Autosomal dominant	3	Ncstn
1q23.3	1:160830159-160862891	CD244, NAIL, NKR2B4, SLAMF4	CD244 antigen	605554	CD244	51744	ENSG00000122223,ENST00000368033.7		{Rheumatoid arthritis, susceptibility to}	180300		3	Cd244a
1q23.3	1:161039250-161045976	USF1, HYPLIP1	Upstream transcription factor 1	191523	USF1	7391	ENSG00000158773,ENST00000368020.5		{Hyperlipidemia, familial combined, susceptibility to}	602491		3	Usf1
1q23.3	1:161303593-161309968	MPZ, CMT1B, CMTDID, DSS, CHN2	Myelin protein zero	159440	MPZ	4359	ENSG00000158887,ENST00000533357.5		Charcot-Marie-Tooth disease, dominant intermediate D	607791	Autosomal dominant	3	Mpz
1q23.3	1:161303593-161309968	MPZ, CMT1B, CMTDID, DSS, CHN2	Myelin protein zero	159440	MPZ	4359	ENSG00000158887,ENST00000533357.5		Charcot-Marie-Tooth disease, type 1B	118200	Autosomal dominant	3	Mpz
1q23.3	1:161303593-161309968	MPZ, CMT1B, CMTDID, DSS, CHN2	Myelin protein zero	159440	MPZ	4359	ENSG00000158887,ENST00000533357.5		Charcot-Marie-Tooth disease, type 2I	607677	Autosomal dominant	3	Mpz
1q23.3	1:161303593-161309968	MPZ, CMT1B, CMTDID, DSS, CHN2	Myelin protein zero	159440	MPZ	4359	ENSG00000158887,ENST00000533357.5		Charcot-Marie-Tooth disease, type 2J	607736	Autosomal dominant	3	Mpz
1q23.3	1:161303593-161309968	MPZ, CMT1B, CMTDID, DSS, CHN2	Myelin protein zero	159440	MPZ	4359	ENSG00000158887,ENST00000533357.5		Dejerine-Sottas disease	145900	Autosomal dominant; Autosomal recessive	3	Mpz
1q23.3	1:161303593-161309968	MPZ, CMT1B, CMTDID, DSS, CHN2	Myelin protein zero	159440	MPZ	4359	ENSG00000158887,ENST00000533357.5		Hypomyelinating neuropathy, congenital, 2	618184	Autosomal dominant	3	Mpz
1q23.3	1:161303593-161309968	MPZ, CMT1B, CMTDID, DSS, CHN2	Myelin protein zero	159440	MPZ	4359	ENSG00000158887,ENST00000533357.5		Roussy-Levy syndrome	180800	Autosomal dominant	3	Mpz
1q23.3	1:161766319-161964069	ATF6, ACHM7	Activating transcription factor-6	605537	ATF6	22926	ENSG00000118217,ENST00000367942.4		Achromatopsia 7	616517	Autosomal recessive	3	Atf6
1q23.3	1:163142298-163321734	RGS5	Regulator of G protein signaling-5	603276	RGS5	8490	ENSG00000143248,ENST00000527988.1		[Blood pressure regulation QTL]	145500	Multifactorial	2	Rgs5
1q23.3	1:164559183-164886046	PBX1, CAKUHED	Pre-B cell leukemia transcription factor-1	176310	PBX1	5087	ENSG00000185630,ENST00000367897.5	pseudogene PBXP1 on chr.3	Congenital anomalies of kidney and urinary tract syndrome with or without hearing loss, abnormal ears, or developmental delay	617641	Autosomal dominant	3	Pbx1
1q24.1	1:165631233-165656135	MGST3	Glutatione S-transferase, microsomal, 3	604564	MGST3	4259	ENSG00000143198,ENST00000367889.8					Mgst3
1q24.1	1:166908186-166975539	ILDR2	Immunoglobulin-like domain-containing receptor 2	618081	ILDR2	387597	ENSG00000143195,ENST00000271417.8					Ildr2
1q24.2	1:168079541-168137666	GPR161	G protein-coupled receptor 161	612250	GPR161	23432	ENSG00000143147,ENST00000537209.5					Gpr161
1q24.2	1:169106689-169132718	ATP1B1	ATPase, Na+K+ transporting, beta-1 polypeptide	182330	ATP1B1	481	ENSG00000143153,ENST00000367815.9		[Blood pressure regulation QTL]	145500	Multifactorial	2	Atp1b1
1q24.2	1:169463908-169485969	SLC19A2, THTR1, TRMA, THMD1	Solute carrier family 19 (thiamine transporter), member 2	603941	SLC19A2	10560	ENSG00000117479,ENST00000367804.4		Thiamine-responsive megaloblastic anemia syndrome	249270	Autosomal recessive	3	Slc19a2
1q24.2	1:169511950-169586629	F5, THPH2, RPRGL1	Coagulation factor V (proaccelerin, labile factor)	612309	F5	2153	ENSG00000198734,ENST00000367797.9	Order: F5-GRMP-LYAM1-ELAM1 in 300kb segment	{Budd-Chiari syndrome}	600880	Autosomal recessive	3	F5
1q24.2	1:169511950-169586629	F5, THPH2, RPRGL1	Coagulation factor V (proaccelerin, labile factor)	612309	F5	2153	ENSG00000198734,ENST00000367797.9	Order: F5-GRMP-LYAM1-ELAM1 in 300kb segment	{Pregnancy loss, recurrent, susceptibility to, 1}	614389	Autosomal dominant	3	F5
1q24.2	1:169511950-169586629	F5, THPH2, RPRGL1	Coagulation factor V (proaccelerin, labile factor)	612309	F5	2153	ENSG00000198734,ENST00000367797.9	Order: F5-GRMP-LYAM1-ELAM1 in 300kb segment	{Stroke, ischemic, susceptibility to}	601367	Multifactorial	3	F5
1q24.2	1:169511950-169586629	F5, THPH2, RPRGL1	Coagulation factor V (proaccelerin, labile factor)	612309	F5	2153	ENSG00000198734,ENST00000367797.9	Order: F5-GRMP-LYAM1-ELAM1 in 300kb segment	{Thrombophilia, susceptibility to, due to factor V Leiden}	188055	Autosomal dominant	3	F5
1q24.2	1:169511950-169586629	F5, THPH2, RPRGL1	Coagulation factor V (proaccelerin, labile factor)	612309	F5	2153	ENSG00000198734,ENST00000367797.9	Order: F5-GRMP-LYAM1-ELAM1 in 300kb segment	Factor V deficiency	227400	Autosomal recessive	3	F5
1q24.2	1:169511950-169586629	F5, THPH2, RPRGL1	Coagulation factor V (proaccelerin, labile factor)	612309	F5	2153	ENSG00000198734,ENST00000367797.9	Order: F5-GRMP-LYAM1-ELAM1 in 300kb segment	Thrombophilia due to activated protein C resistance	188055	Autosomal dominant	3	F5
1q24.2	1:169588848-169630124	SELP, GRMP	Selectin P (granulocyte membrane protein, 140kD; antigen CD62)	173610	SELP	6403	ENSG00000174175,ENST00000263686.11	in same 300kb segment as LYAM1, ELAM1				Selp
1q24.2	1:169722639-169734078	SELE, ELAM1	Selectin E (endothelial leukocyte adhesion molecule-1)	131210	SELE	6401	ENSG00000007908,ENST00000333360.12					Sele
1q25.1	1:173931083-174022356	RC3H1, KIAA2025, IMDSHY	Roquin	609424	RC3H1	149041	ENSG00000135870,ENST00000367694.2	mutation identified in 1 IMDSHY patient	?Immune dysregulation and systemic hyperinflammation syndrome	618998		3	Rc3h1
1q25.3-q31.1	1:185734390-186190948	HMCN1, FBLN6, FIBL6, ARMD1	Hemicentin (fibulin 6)	608548	HMCN1	83872	ENSG00000143341,ENST00000271588.9		{Macular degeneration, age-related, 1}	603075	Autosomal dominant	3	Hmcn1
1q31.3	1:196774815-196795406	CFHR3, FHR3, HLF4, CFHL3	Complement factor H-related 3	605336	CFHR3	10878	ENSG00000116785,ENST00000391985.7		{Hemolytic uremic syndrome, atypical, susceptibility to}	235400	Autosomal dominant; Autosomal recessive	3
1q31.3	1:196774815-196795406	CFHR3, FHR3, HLF4, CFHL3	Complement factor H-related 3	605336	CFHR3	10878	ENSG00000116785,ENST00000391985.7		{Macular degeneration, age-related, reduced risk of}	603075	Autosomal dominant	3
1q31.3	1:196819730-196832188	CFHR1, FHR1, HFL1, CFHL1	Complement factor H-related 1	134371	CFHR1	3078	ENSG00000244414,ENST00000320493.9		{Hemolytic uremic syndrome, atypical, susceptibility to}	235400	Autosomal dominant; Autosomal recessive	3	Cfhr1
1q31.3	1:196819730-196832188	CFHR1, FHR1, HFL1, CFHL1	Complement factor H-related 1	134371	CFHR1	3078	ENSG00000244414,ENST00000320493.9		{Macular degeneration, age-related, reduced risk of}	603075	Autosomal dominant	3	Cfhr1
1q31.3-q32.1	1:198639024-198757475	PTPRC, CD45, LCA	Protein tyrosine phosphatase, receptor type, c polypeptide	151460	PTPRC	5788	ENSG00000081237,ENST00000413409.6		{Hepatitis C virus, susceptibility to}	609532		3	Ptprc
1q31.3-q32.1	1:198639024-198757475	PTPRC, CD45, LCA	Protein tyrosine phosphatase, receptor type, c polypeptide	151460	PTPRC	5788	ENSG00000081237,ENST00000413409.6		Severe combined immunodeficiency, T cell-negative, B-cell/natural killer-cell positive	608971	Autosomal recessive	3	Ptprc
1q32.1	1:202940824-202958571	ADIPOR1, CGI45	Adiponectin receptor 1	607945	ADIPOR1	51094	ENSG00000159346,ENST00000340990.10					Adipor1
1q32.1	1:204073095-204127742	SOX13, ICA12	SRY-box 13	604748	SOX13	9580	ENSG00000143842,ENST00000367204.6					Sox13
1q32.1	1:204398683-204412453	PPP1R15B, CREP, MSSGM2	Protein phosphatase 1, regulatory subunit 15B	613257	PPP1R15B	84919	ENSG00000158615,ENST00000367188.5		Microcephaly, short stature, and impaired glucose metabolism 2	616817	Autosomal recessive	3	Ppp1r15b
1q32.1	1:206106935-206117387	AVPR1B, AVPR3	Arginine vasopressin receptor-1B	600264	AVPR1B	553	ENSG00000198049,ENST00000367126.5					Avpr1b
1q32.1	1:206767601-206772493	IL10, CSIF, GVHDS	Interleukin-10	124092	IL10	3586	ENSG00000136634,ENST00000423557.1		{Graft-versus-host disease, protection against}	614395		3	Il10
1q32.1	1:206767601-206772493	IL10, CSIF, GVHDS	Interleukin-10	124092	IL10	3586	ENSG00000136634,ENST00000423557.1		{HIV-1, susceptibility to}	609423		3	Il10
1q32.1	1:206767601-206772493	IL10, CSIF, GVHDS	Interleukin-10	124092	IL10	3586	ENSG00000136634,ENST00000423557.1		{Rheumatoid arthritis, progression of}	180300		3	Il10
1q32.2	1:209686178-209734928	HSD11B1, HSD11, HSD11L, CORTRD2	Hydroxysteroid, 11-beta, dehydrogenase 1	600713	HSD11B1	3290	ENSG00000117594,ENST00000367028.6	digenic triallelic mutations with H6PD	Cortisone reductase deficiency 2	614662	Autosomal dominant	3	Hsd11b1
1q32.2	1:210678313-211134147	KCNH1, EAG, TMBTS, ZLS1	Potassium voltage-gated channel, subfamily H, member 1 (ether-a-go-go, drosophila, homolog of)	603305	KCNH1	3756	ENSG00000143473,ENST00000639952.1		Temple-Baraitser syndrome	611816	Autosomal dominant	3	Kcnh1
1q32.2	1:210678313-211134147	KCNH1, EAG, TMBTS, ZLS1	Potassium voltage-gated channel, subfamily H, member 1 (ether-a-go-go, drosophila, homolog of)	603305	KCNH1	3756	ENSG00000143473,ENST00000639952.1		Zimmermann-Laband syndrome 1	135500	Autosomal dominant	3	Kcnh1
1q42.12	1:226360690-226408092	PARP1, ADPRT, PPOL, PARP	Poly(ADP-ribose) polymerase 1	173870	PARP1	142	ENSG00000143799,ENST00000366794.10	?processed pseudogenes on chr.13 and 14				Parp1
1q42.13	1:226939338-226987543	ADCK3, COQ8, CABC1, SCAR9, ARCA2, COQ10D4	AARF domain-containing kinase 3	606980	COQ8A	56997	ENSG00000163050,ENST00000366777.4		Coenzyme Q10 deficiency, primary, 4	612016	Autosomal recessive	3	Coq8a
1q42.13	1:229431244-229434093	ACTA1, ASMA, NEM3, CFTD1, SHPM	Actin, alpha-1, skeletal muscle	102610	ACTA1	58	ENSG00000143632,ENST00000366684.7	mutation identified in 1 SHPM family	?Myopathy, scapulohumeroperoneal	616852	Autosomal dominant	3	Acta1
1q42.13	1:229431244-229434093	ACTA1, ASMA, NEM3, CFTD1, SHPM	Actin, alpha-1, skeletal muscle	102610	ACTA1	58	ENSG00000143632,ENST00000366684.7	mutation identified in 1 SHPM family	Myopathy, actin, congenital, with cores	161800	Autosomal dominant; Autosomal recessive	3	Acta1
1q42.13	1:229431244-229434093	ACTA1, ASMA, NEM3, CFTD1, SHPM	Actin, alpha-1, skeletal muscle	102610	ACTA1	58	ENSG00000143632,ENST00000366684.7	mutation identified in 1 SHPM family	Myopathy, actin, congenital, with excess of thin myofilaments	161800	Autosomal dominant; Autosomal recessive	3	Acta1
1q42.13	1:229431244-229434093	ACTA1, ASMA, NEM3, CFTD1, SHPM	Actin, alpha-1, skeletal muscle	102610	ACTA1	58	ENSG00000143632,ENST00000366684.7	mutation identified in 1 SHPM family	Myopathy, congenital, with fiber-type disproportion 1	255310	Autosomal dominant; Autosomal recessive	3	Acta1
1q42.13	1:229431244-229434093	ACTA1, ASMA, NEM3, CFTD1, SHPM	Actin, alpha-1, skeletal muscle	102610	ACTA1	58	ENSG00000143632,ENST00000366684.7	mutation identified in 1 SHPM family	Nemaline myopathy 3, autosomal dominant or recessive	161800	Autosomal dominant; Autosomal recessive	3	Acta1
1q42.2	1:230702522-230745582	AGT, SERPINA8	Angiotensinogen	106150	AGT	183	ENSG00000135744,ENST00000366667.5		{Hypertension, essential, susceptibility to}	145500	Multifactorial	3	Agt
1q42.2	1:230702522-230745582	AGT, SERPINA8	Angiotensinogen	106150	AGT	183	ENSG00000135744,ENST00000366667.5		{Preeclampsia, susceptibility to}			3	Agt
1q42.2	1:230702522-230745582	AGT, SERPINA8	Angiotensinogen	106150	AGT	183	ENSG00000135744,ENST00000366667.5		Renal tubular dysgenesis	267430	Autosomal recessive	3	Agt
1q42.2	1:230979081-231000732	ARV1, DEE38	ARV1 homolog, fatty acid homeostasis modulator	611647	ARV1	64801	ENSG00000173409,ENST00000435927.5		Developmental and epileptic encephalopathy 38	617020	Autosomal recessive	3	Arv1
1q42.3	1:234604268-234610177	IRF2BP2, CVID14	Interferon regulatory factor 2-binding protein 2	615332	IRF2BP2	359948	ENSG00000168264,ENST00000366610.7	mutation identified in 1 CVID14 family	?Immunodeficiency, common variable, 14	617765	Autosomal dominant	3	Irf2bp2
1q44	1:247416162-247448822	NLRP3, CIAS1, FCU, FCAS1, NALP3, PYPAF1, DFNA34, KEFH	NLR family, pyrin domain containing 3	606416	NLRP3	114548	ENSG00000162711,ENST00000391828.7		CINCA syndrome	607115	Autosomal dominant	3	Nlrp3
1q44	1:247416162-247448822	NLRP3, CIAS1, FCU, FCAS1, NALP3, PYPAF1, DFNA34, KEFH	NLR family, pyrin domain containing 3	606416	NLRP3	114548	ENSG00000162711,ENST00000391828.7		Deafness, autosomal dominant 34, with or without inflammation	617772	Autosomal dominant	3	Nlrp3
1q44	1:247416162-247448822	NLRP3, CIAS1, FCU, FCAS1, NALP3, PYPAF1, DFNA34, KEFH	NLR family, pyrin domain containing 3	606416	NLRP3	114548	ENSG00000162711,ENST00000391828.7		Familial cold inflammatory syndrome 1	120100	Autosomal dominant	3	Nlrp3
1q44	1:247416162-247448822	NLRP3, CIAS1, FCU, FCAS1, NALP3, PYPAF1, DFNA34, KEFH	NLR family, pyrin domain containing 3	606416	NLRP3	114548	ENSG00000162711,ENST00000391828.7		Keratoendothelitis fugax hereditaria	148200	Autosomal dominant	3	Nlrp3
1q44	1:247416162-247448822	NLRP3, CIAS1, FCU, FCAS1, NALP3, PYPAF1, DFNA34, KEFH	NLR family, pyrin domain containing 3	606416	NLRP3	114548	ENSG00000162711,ENST00000391828.7		Muckle-Wells syndrome	191900	Autosomal dominant	3	Nlrp3
2p25-p24		HYT3	Hypertension, essential, susceptibility to, 3	607329		387575			{Hypertension, essential, susceptibility to, 3}	145500	Multifactorial	2
2p25.1	2:10043549-10054835	KLF11, TIEG2, FKLF1, FKLF, MODY7	Kruppel-like factor 11	603301	KLF11	8462	ENSG00000172059,ENST00000540845.5		Maturity-onset diabetes of the young, type VII	610508		3	Klf11
2p25.1	2:11677543-11827408	LPIN1	Lipin 1	605518	LPIN1	23175	ENSG00000134324,ENST00000425416.6	related to LSL	Myoglobinuria, acute recurrent, autosomal recessive	268200	Autosomal recessive	3	Lpin1
2p23.3	2:24819168-24920236	ADCY3, BMIQ19	Adenylate cyclase-3	600291	ADCY3	109	ENSG00000138031,ENST00000405392.5		{Obesity, susceptibility to, BMIQ19}	617885	Autosomal recessive	3	Adcy3
2p23.3	2:25160859-25168579	POMC, OBAIRH	Proopiomelanocortin (adrenocorticotropin/beta-lipotropin)	176830	POMC	5443	ENSG00000115138,ENST00000395826.7		{Obesity, early-onset, susceptibility to}	601665	Autosomal dominant; Autosomal recessive; Multifactorial	3	Pomc
2p23.3	2:25160859-25168579	POMC, OBAIRH	Proopiomelanocortin (adrenocorticotropin/beta-lipotropin)	176830	POMC	5443	ENSG00000115138,ENST00000395826.7		Obesity, adrenal insufficiency, and red hair due to POMC deficiency	609734	Autosomal recessive	3	Pomc
2p23.3	2:25227873-25342589	DNMT3A, TBRS, HESJAS	DNA methyltransferase 3A	602769	DNMT3A	1788	ENSG00000119772,ENST00000402667.1		Acute myeloid leukemia, somatic	601626		3	Dnmt3a
2p23.3	2:25227873-25342589	DNMT3A, TBRS, HESJAS	DNA methyltransferase 3A	602769	DNMT3A	1788	ENSG00000119772,ENST00000402667.1		Heyn-Sproul-Jackson syndrome	618724	Autosomal dominant	3	Dnmt3a
2p23.3	2:25227873-25342589	DNMT3A, TBRS, HESJAS	DNA methyltransferase 3A	602769	DNMT3A	1788	ENSG00000119772,ENST00000402667.1		Tatton-Brown-Rahman syndrome	615879	Autosomal dominant	3	Dnmt3a
2p23.3	2:27086759-27100761	KHK	Ketohexokinase (fructokinase)	614058	KHK	3795	ENSG00000138030,ENST00000260599.10		[Fructosuria]	229800	Autosomal recessive	3	Khk
2p23.3	2:27307399-27308444	UCN, UROC	Urocortin	600945	UCN	7349	ENSG00000163794,ENST00000296099.2					Ucn
2p23.3	2:27496838-27523688	GCKR, GKRP, FGQTL5	Glucokinase (hexokinase 4) regulatory protein	600842	GCKR	2646	ENSG00000084734,ENST00000264717.7		[Fasting plasma glucose level QTL 5]	613463		3	Gckr
2p21	2:41500000-47500000	LEPQTL1, LSL	Leptin serum levels quantitative trait locus 1	601694		7839			[Leptin serum levels QTL1]	601694		2
2p21	2:43230850-43596045	THADA, KIAA1767	Thyroid adenoma-associated gene	611800	THADA	63892	ENSG00000115970,ENST00000405006.8					Thada
2p21	2:44941701-44946070	SIX3, HPE2	SIX homeobox 3	603714	SIX3	6496	ENSG00000138083,ENST00000260653.5		Holoprosencephaly 2	157170	Autosomal dominant	3	Six3
2p21	2:44941701-44946070	SIX3, HPE2	SIX homeobox 3	603714	SIX3	6496	ENSG00000138083,ENST00000260653.5		Schizencephaly	269160		3	Six3
2p21	2:46915865-47076122	TTC7A, TTC7, KIAA1140, MINAT, GIDID	Tetratricopeptide repeat domain 7A	609332	TTC7A	57217	ENSG00000068724,ENST00000394850.6		Gastrointestinal defects and immunodeficiency syndrome	243150	Autosomal recessive	3	Ttc7
2p16.3	2:47783144-47806953	MSH6, GTBP, HNPCC5	mutS homolog 6	600678	MSH6	2956	ENSG00000116062,ENST00000234420.10	0.5 Mb from MSH2	{Endometrial cancer, familial}	608089	Autosomal dominant; Somatic mutation	3	Msh6
2p16.3	2:47783144-47806953	MSH6, GTBP, HNPCC5	mutS homolog 6	600678	MSH6	2956	ENSG00000116062,ENST00000234420.10	0.5 Mb from MSH2	Colorectal cancer, hereditary nonpolyposis, type 5	614350	Autosomal dominant	3	Msh6
2p16.3	2:47783144-47806953	MSH6, GTBP, HNPCC5	mutS homolog 6	600678	MSH6	2956	ENSG00000116062,ENST00000234420.10	0.5 Mb from MSH2	Mismatch repair cancer syndrome	276300	Autosomal recessive	3	Msh6
2p14	2:68178856-68252531	PPP3R1, CALNB1	Protein phosphatase-3 (formerly 2B), regulatory subunit B (19kD), alpha isoform (calcineurin B, type I)	601302	PPP3R1	5534	ENSG00000221823,ENST00000234310.8					Ppp3r1
2p13.1	2:73385757-73609918	ALMS1, ALSS, KIAA0328	ALMS1 centrosome and basal body associated protein	606844	ALMS1	7840	ENSG00000116127,ENST00000613296.5		Alstrom syndrome	203800	Autosomal recessive	3	Alms1
2p13.1	2:73640722-73642421	NAT8, TSC510	N-acetyltransferase 8	606716	NAT8	9027	ENSG00000144035,ENST00000272425.4					Nat8
2p13.1	2:73926826-73958960	DGUOK, DGK, MTDPS3, PEOB4, NCPH	Deoxyguanosine kinase, mitochondrial	601465	DGUOK	1716	ENSG00000114956,ENST00000264093.9		Mitochondrial DNA depletion syndrome 3 (hepatocerebral type)	251880	Autosomal recessive	3	Dguok
2p13.1	2:73926826-73958960	DGUOK, DGK, MTDPS3, PEOB4, NCPH	Deoxyguanosine kinase, mitochondrial	601465	DGUOK	1716	ENSG00000114956,ENST00000264093.9		Portal hypertension, noncirrhotic	617068	Autosomal recessive	3	Dguok
2p13.1	2:73926826-73958960	DGUOK, DGK, MTDPS3, PEOB4, NCPH	Deoxyguanosine kinase, mitochondrial	601465	DGUOK	1716	ENSG00000114956,ENST00000264093.9		Progressive external ophthalmoplegia with mitochondrial DNA deletions, autosomal recessive 4	617070	Autosomal recessive	3	Dguok
2p13.1	2:73982035-74135393	TET3, KIAA0401, BEFAHRS	TET oncogene family, member 3	613555	TET3	200424	ENSG00000187605,ENST00000409262.7		Beck-Fahrner syndrome	618798	Autosomal dominant; Autosomal recessive	3	Tet3
2p12	2:74834125-74893358	HK2	Hexokinase-2, muscle	601125	HK2	3099	ENSG00000159399,ENST00000290573.7	no recombination with TGFA				Hk2
2p12	2:79120487-79123408	REG1A, PSPS1, REG	Regenerating islet-derived 1 alpha (pancreatic stone protein, pancreatic thread protein)	167770	REG1A	5967	ENSG00000115386,ENST00000233735.2					Reg1
2p11.2	2:85837119-85889033	SIAT9, ST3GALV, SPDRS	Sialyltransferase 9	604402	ST3GAL5	8869	ENSG00000115525,ENST00000393808.8		Salt and pepper developmental regression syndrome	609056	Autosomal recessive	3	St3gal5
2p11.2	2:86784604-86808395	CD8A	CD8 antigen, alpha polypeptide (p32)	186910	CD8A	925	ENSG00000153563,ENST00000409511.6	distal to IGK	CD8 deficiency, familial	608957	Autosomal recessive	3	Cd8a
2p11.2	2:88556740-88627463	EIF2AK3, PEK, PERK, WRS	Eukaryotic translation initiation factor 2-alpha kinase 3	604032	EIF2AK3	9451	ENSG00000172071,ENST00000652736.1		Wolcott-Rallison syndrome	226980	Autosomal recessive	3	Eif2ak3
2q11.2	2:96837911-96844020	ANKRD23, DARP	Ankyrin repeat domain-containing protein 23	610736	ANKRD23	200539	ENSG00000163126,ENST00000318357.9					Ankrd23
2q11.2	2:98619105-98731131	MGAT4A	Alpha-1,3-mannosyl-glycoprotein beta-1,4-N-acetylglucosaminyltransferase, isozyme A	604623	MGAT4A	11320	ENSG00000071073,ENST00000414521.6					Mgat4a
2q13	2:110123347-110205012	NPHP1, NPH1, SLSN1, JBTS4	Nephrocystin	607100	NPHP1	4867	ENSG00000144061,ENST00000316534.8		Joubert syndrome 4	609583	Autosomal recessive	3	Nphp1
2q13	2:110123347-110205012	NPHP1, NPH1, SLSN1, JBTS4	Nephrocystin	607100	NPHP1	4867	ENSG00000144061,ENST00000316534.8		Nephronophthisis 1, juvenile	256100	Autosomal recessive	3	Nphp1
2q13	2:110123347-110205012	NPHP1, NPH1, SLSN1, JBTS4	Nephrocystin	607100	NPHP1	4867	ENSG00000144061,ENST00000316534.8		Senior-Loken syndrome-1	266900	Autosomal recessive	3	Nphp1
2q14.1	2:112773924-112784492	IL1A	Interleukin-1, alpha	147760	IL1A	3552	ENSG00000115008,ENST00000263339.4	within 430kb of IL1B, IL1RN				Il1a
2q14.1	2:113099364-113134015	IL1RN, MVCD4, DIRA	Interleukin-1 receptor antagonist	147679	IL1RN	3557	ENSG00000136689,ENST00000354115.6		{Gastric cancer risk after H. pylori infection}	137215	Autosomal dominant	3	Il1rn
2q14.1	2:113099364-113134015	IL1RN, MVCD4, DIRA	Interleukin-1 receptor antagonist	147679	IL1RN	3557	ENSG00000136689,ENST00000354115.6		{Microvascular complications of diabetes 4}	612628		3	Il1rn
2q14.1	2:113099364-113134015	IL1RN, MVCD4, DIRA	Interleukin-1 receptor antagonist	147679	IL1RN	3557	ENSG00000136689,ENST00000354115.6		Interleukin 1 receptor antagonist deficiency	612852	Autosomal recessive	3	Il1rn
2q14.1-q14.2	2:118088470-118110996	INSIG2	Insulin-induced gene 2	608660	INSIG2	51141	ENSG00000125629,ENST00000485520.5					Insig2
2q14.2	2:119429911-119438506	TMEM37	Transmembrane protein 37	618831	TMEM37	140738	ENSG00000171227,ENST00000306406.5					Tmem37
2q14.2	2:120735867-120992652	GLI2, HPE9, CJS	GLI-Kruppel family member GLI2 (oncogene GLI2)	165230	GLI2	2736	ENSG00000074047,ENST00000361492.9		Culler-Jones syndrome	615849	Autosomal dominant	3	Gli2
2q14.2	2:120735867-120992652	GLI2, HPE9, CJS	GLI-Kruppel family member GLI2 (oncogene GLI2)	165230	GLI2	2736	ENSG00000074047,ENST00000361492.9		Holoprosencephaly 9	610829	Autosomal dominant	3	Gli2
2q14.2	2:121530879-121531008	RNU4ATAC, U4ATAC, MOPD1, TALS, RFMN, LWS	RNA, U4ATAC small nuclear	601428	RNU4ATAC	100151683	ENSG00000264229,ENST00000580972.1		Lowry-Wood syndrome	226960	Autosomal recessive	3
2q14.2	2:121530879-121531008	RNU4ATAC, U4ATAC, MOPD1, TALS, RFMN, LWS	RNA, U4ATAC small nuclear	601428	RNU4ATAC	100151683	ENSG00000264229,ENST00000580972.1		Microcephalic osteodysplastic primordial dwarfism, type I	210710	Autosomal recessive	3
2q14.2	2:121530879-121531008	RNU4ATAC, U4ATAC, MOPD1, TALS, RFMN, LWS	RNA, U4ATAC small nuclear	601428	RNU4ATAC	100151683	ENSG00000264229,ENST00000580972.1		Roifman syndrome	616651	Autosomal recessive	3
2q24-q32	2:154000000-196600000	FGQTL1	Fasting plasma glucose level QTL 1	612108		100499165		associated with rs560887	[Fasting plasma glucose level QTL 1]	612108		2
2q24.1	2:156435289-156586402	GPD2	Glycerol-3-phosphate dehydrogenase 2 (mitochondrial)	138430	GPD2	2820	ENSG00000115159,ENST00000438166.7	pseudogene on 19	{Type 2 diabetes mellitus, susceptibility to}	125853	Autosomal dominant	3	Gpd2
2q24.2	2:161992244-162074214	DPP4, CD26, ADCP2	Dipeptidylpeptidase IV (CD26; adenosine deaminase complexing protein-2)	102720	DPP4	1803	ENSG00000197635,ENST00000360534.8					Dpp4
2q24.2	2:162142881-162152246	GCG	Glucagon	138030	GCG	2641	ENSG00000115263,ENST00000418842.7
2q24.2	2:162267073-162318683	IFIH1, MDA5, AGS7, SGMRT1	Interferon induced with helicase C domain 1	606951	IFIH1	64135	ENSG00000115267,ENST00000649979.2		Aicardi-Goutieres syndrome 7	615846	Autosomal dominant	3	Ifih1
2q24.2	2:162267073-162318683	IFIH1, MDA5, AGS7, SGMRT1	Interferon induced with helicase C domain 1	606951	IFIH1	64135	ENSG00000115267,ENST00000649979.2		Singleton-Merten syndrome 1	182250	Autosomal dominant	3	Ifih1
2q24.3	2:162900000-168900000	IDDM19	Diabetes mellitus, insulin-dependent, 19	610155				associated with rs1990760	{Diabetes mellitus, insulin-dependent, 19}	610155		2
2q31	2:168900000-182100000	IDDM7	Insulin-dependent diabetes mellitus-7	600321		3406			{Diabetes mellitus, insulin-dependent, 7}	600321		2
2q31.1	2:168901222-168909999	G6PC2, IGRP	Glucose-6-phosphatase, catalytic, 2	608058	G6PC2	57818	ENSG00000152254,ENST00000429379.2					G6pc2
2q31.1	2:170813209-170861150	GAD1, SCP, CPSQ1	Glutamate decarboxylase-1, brain, 67kD	605363	GAD1	2571	ENSG00000128683,ENST00000358196.8	mutation identified in 1 CPSQ1 family	?Cerebral palsy, spastic quadriplegic, 1	603513	Autosomal recessive	3	Gad1
2q31.1	2:171434165-171491028	DCAF17, C20orf37	DDB1- and CUL4-associated factor 17	612515	DCAF17	80067	ENSG00000115827,ENST00000539783.5		Woodhouse-Sakati syndrome	241080	Autosomal recessive	3	Dcaf17
2q31.3	2:181668294-181680516	NEUROD1, T2D	Neurogenic differentiation 1	601724	NEUROD1	4760	ENSG00000162992,ENST00000295108.3		{Type 2 diabetes mellitus, susceptibility to}	125853	Autosomal dominant	3	Neurod1
2q31.3	2:181668294-181680516	NEUROD1, T2D	Neurogenic differentiation 1	601724	NEUROD1	4760	ENSG00000162992,ENST00000295108.3		Maturity-onset diabetes of the young 6	606394		3	Neurod1
2q32.2	2:189560589-189580810	SLC40A1, SLC11A3, FPN1, IREG1, HFE4	Solute carrier family 40 (iron-regulated transporter), member 1	604653	SLC40A1	30061	ENSG00000138449,ENST00000261024.6		Hemochromatosis, type 4	606069	Autosomal dominant	3	Slc40a1
2q32.2	2:190055699-190062728	GDF8, MSTN, MSLHP	Growth differentiation factor-8 (myostatin)	601788	MSTN	2660	ENSG00000138379,ENST00000260950.5		Muscle hypertrophy	614160		3	Mstn
2q32.2	2:190968988-191014196	STAT1, CANDF7, IMD31A, IMD31B, IMD31C	Signal transducer and activator of transcription-1	600555	STAT1	6772	ENSG00000115415,ENST00000673942.1		Immunodeficiency 31A, mycobacteriosis, autosomal dominant	614892	Autosomal dominant	3	Stat1
2q32.2	2:190968988-191014196	STAT1, CANDF7, IMD31A, IMD31B, IMD31C	Signal transducer and activator of transcription-1	600555	STAT1	6772	ENSG00000115415,ENST00000673942.1		Immunodeficiency 31B, mycobacterial and viral infections, autosomal recessive	613796	Autosomal recessive	3	Stat1
2q32.2	2:190968988-191014196	STAT1, CANDF7, IMD31A, IMD31B, IMD31C	Signal transducer and activator of transcription-1	600555	STAT1	6772	ENSG00000115415,ENST00000673942.1		Immunodeficiency 31C, chronic mucocutaneous candidiasis, autosomal dominant	614162	Autosomal dominant	3	Stat1
2q32.3	2:196133582-196176502	STK17B, DRAK2	Serine/threonine protein kinase 17b	604727	STK17B	9262	ENSG00000081320,ENST00000263955.9					Stk17b
2q33.1	2:201116163-201176686	CFLAR, FLIP, CASPER, FLAME1, CASH	CASP8- and FADD-like apoptosis regulator	603599	CFLAR	8837	ENSG00000003402,ENST00000423241.6					Cflar
2q33.2	2:203867770-203873964	CTLA4, IDDM12, CELIAC3, ALPS5	Cytotoxic T-lymphocyte-associated serine esterase-4	123890	CTLA4	1493	ENSG00000163599,ENST00000295854.10		{Celiac disease, susceptibility to, 3}	609755		3	Ctla4
2q33.2	2:203867770-203873964	CTLA4, IDDM12, CELIAC3, ALPS5	Cytotoxic T-lymphocyte-associated serine esterase-4	123890	CTLA4	1493	ENSG00000163599,ENST00000295854.10		{Diabetes mellitus, insulin-dependent, 12}	601388		3	Ctla4
2q33.2	2:203867770-203873964	CTLA4, IDDM12, CELIAC3, ALPS5	Cytotoxic T-lymphocyte-associated serine esterase-4	123890	CTLA4	1493	ENSG00000163599,ENST00000295854.10		{Hashimoto thyroiditis}	140300	Autosomal dominant	3	Ctla4
2q33.2	2:203867770-203873964	CTLA4, IDDM12, CELIAC3, ALPS5	Cytotoxic T-lymphocyte-associated serine esterase-4	123890	CTLA4	1493	ENSG00000163599,ENST00000295854.10		{Systemic lupus erythematosus, susceptibility to}	152700	Autosomal dominant	3	Ctla4
2q33.2	2:203867770-203873964	CTLA4, IDDM12, CELIAC3, ALPS5	Cytotoxic T-lymphocyte-associated serine esterase-4	123890	CTLA4	1493	ENSG00000163599,ENST00000295854.10		Autoimmune lymphoproliferative syndrome, type V	616100	Autosomal dominant	3	Ctla4
2q33.3	2:206175315-206218046	GPR1	G protein-coupled receptor-1	600239	GPR1	2825	ENSG00000183671,ENST00000437420.5	conflicting assignment to 15q21.6				Gpr1
2q33.3	2:207529942-207605987	CREB1	cAMP-response element-binding protein-1	123810	CREB1	1385	ENSG00000118260,ENST00000430624.5	fusion gene with EWSR1	Histiocytoma, angiomatoid fibrous, somatic	612160		3	Creb1
2q34	2:208200000-214500000	IDDM13	Insulin-dependent diabetes mellitus-13	601318		3412			{Diabetes mellitus, insulin-dependent, 13}	601318		2
2q34	2:210477684-210679106	CPS1, PHN	Carbamoyl-phosphate synthetase 1, mitochondrial	608307	CPS1	1373	ENSG00000021826,ENST00000673711.1	urea cycle enzyme	{Pulmonary hypertension, neonatal, susceptibility to}	615371		3	Cps1
2q34	2:210477684-210679106	CPS1, PHN	Carbamoyl-phosphate synthetase 1, mitochondrial	608307	CPS1	1373	ENSG00000021826,ENST00000673711.1	urea cycle enzyme	Carbamoylphosphate synthetase I deficiency	237300	Autosomal recessive	3	Cps1
2q35	2:218381765-218396893	NRAMP1, NRAMP, SLC11A1	Solute carrier family 11 (proton-coupled divalent metal ion transporter), member 1	600266	SLC11A1	6556	ENSG00000018280,ENST00000233202.11	within 220 kb of VIL1	{Buruli ulcer, susceptibility to}	610446		3	Slc11a1
2q35	2:218381765-218396893	NRAMP1, NRAMP, SLC11A1	Solute carrier family 11 (proton-coupled divalent metal ion transporter), member 1	600266	SLC11A1	6556	ENSG00000018280,ENST00000233202.11	within 220 kb of VIL1	{Mycobacterium tuberculosis, susceptibility to infection by}	607948		3	Slc11a1
2q35	2:219001644-219001707	MIR375, MIRN375	Micro RNA 375	611173	MIR375	494324	ENSG00000198973,ENST00000362103.4
2q35	2:219289622-219309403	PTPRN, IA2	Protein tyrosine phosphatase, receptor type N (islet cell antigen 2)	601773	PTPRN	5798	ENSG00000054356,ENST00000409251.7					Ptprn
2q35	2:219327406-219334534	RESP18	Regulated endocrine-specific protein 18	612721	RESP18	389075	ENSG00000182698,ENST00000333527.6					Resp18
2q36.3	2:226731311-226799819	IRS1	Insulin receptor substrate-1	147545	IRS1	3667	ENSG00000169047,ENST00000305123.5		{Coronary artery disease, susceptibility to}			3	Irs1
2q36.3	2:226731311-226799819	IRS1	Insulin receptor substrate-1	147545	IRS1	3667	ENSG00000169047,ENST00000305123.5		{Type 2 diabetes mellitus, susceptibility to}	125853	Autosomal dominant	3	Irs1
2q37.1	2:233354493-233472097	DGKD	Diacylglycerol kinase, delta, 130kD	601826	DGKD	8527	ENSG00000077044,ENST00000409813.7					Dgkd
2q37.1	2:233760269-233773299	UGT1A1, UGT1, GNT1, BILIQTL1	UDP glycosyltransferase 1 family, polypeptide A1	191740	UGT1A1	54658	ENSG00000241635,ENST00000305208.10		[Bilirubin, serum level of, QTL1]	601816		3	Ugt1a1
2q37.1	2:233760269-233773299	UGT1A1, UGT1, GNT1, BILIQTL1	UDP glycosyltransferase 1 family, polypeptide A1	191740	UGT1A1	54658	ENSG00000241635,ENST00000305208.10		[Gilbert syndrome]	143500	Autosomal recessive	3	Ugt1a1
2q37.1	2:233760269-233773299	UGT1A1, UGT1, GNT1, BILIQTL1	UDP glycosyltransferase 1 family, polypeptide A1	191740	UGT1A1	54658	ENSG00000241635,ENST00000305208.10		Crigler-Najjar syndrome, type I	218800	Autosomal recessive	3	Ugt1a1
2q37.1	2:233760269-233773299	UGT1A1, UGT1, GNT1, BILIQTL1	UDP glycosyltransferase 1 family, polypeptide A1	191740	UGT1A1	54658	ENSG00000241635,ENST00000305208.10		Crigler-Najjar syndrome, type II	606785	Autosomal recessive	3	Ugt1a1
2q37.1	2:233760269-233773299	UGT1A1, UGT1, GNT1, BILIQTL1	UDP glycosyltransferase 1 family, polypeptide A1	191740	UGT1A1	54658	ENSG00000241635,ENST00000305208.10		Hyperbilirubinemia, familial transient neonatal	237900	Autosomal recessive	3	Ugt1a1
2q37.3	2:240568483-240581371	RNPEPL1	Arginyl aminopeptidase-like 1 (aminopeptidase B-like)	605287	RNPEPL1	57140	ENSG00000142327,ENST00000270357.10					Rnpepl1
2q37.3	2:240586733-240599103	CAPN10, NIDDM1	Calpain-10	605286	CAPN10	11132	ENSG00000142330,ENST00000391984.7		{Diabetes mellitus, noninsulin-dependent 1}	601283		3	Capn10
2q37.3	2:240605429-240631252	GPR35	G protein-coupled receptor-35	602646	GPR35	2859	ENSG00000178623,ENST00000430267.2					Gpr35
3p26		STQTL5	Stature quantitative trait locus 5	608982		619479		max lod between D3S1297 and D3S1304	{Stature QTL 5}	608982		2
3p26.1	3:4493347-4847505	ITPR1, SCA15, SCA16, SCA29	Inositol 1,4,5-triphosphate receptor, type 1	147265	ITPR1	3708	ENSG00000150995,ENST00000357086.10		Gillespie syndrome	206700	Autosomal dominant; Autosomal recessive	3	Itpr1
3p26.1	3:4493347-4847505	ITPR1, SCA15, SCA16, SCA29	Inositol 1,4,5-triphosphate receptor, type 1	147265	ITPR1	3708	ENSG00000150995,ENST00000357086.10		Spinocerebellar ataxia 15	606658	Autosomal dominant	3	Itpr1
3p26.1	3:4493347-4847505	ITPR1, SCA15, SCA16, SCA29	Inositol 1,4,5-triphosphate receptor, type 1	147265	ITPR1	3708	ENSG00000150995,ENST00000357086.10		Spinocerebellar ataxia 29, congenital nonprogressive	117360	Autosomal dominant	3	Itpr1
3p25.3	3:8733801-8746757	CAV3, LQT9, MPDT, RMD2	Caveolin-3	601253	CAV3	859	ENSG00000182533,ENST00000397368.2	within 7-10kb of OXTR	Cardiomyopathy, familial hypertrophic	192600	Autosomal dominant; Digenic dominant	3	Cav3
3p25.3	3:8733801-8746757	CAV3, LQT9, MPDT, RMD2	Caveolin-3	601253	CAV3	859	ENSG00000182533,ENST00000397368.2	within 7-10kb of OXTR	Creatine phosphokinase, elevated serum	123320	Autosomal dominant	3	Cav3
3p25.3	3:8733801-8746757	CAV3, LQT9, MPDT, RMD2	Caveolin-3	601253	CAV3	859	ENSG00000182533,ENST00000397368.2	within 7-10kb of OXTR	Long QT syndrome 9	611818	Autosomal dominant	3	Cav3
3p25.3	3:8733801-8746757	CAV3, LQT9, MPDT, RMD2	Caveolin-3	601253	CAV3	859	ENSG00000182533,ENST00000397368.2	within 7-10kb of OXTR	Myopathy, distal, Tateyama type	614321	Autosomal dominant	3	Cav3
3p25.3	3:8733801-8746757	CAV3, LQT9, MPDT, RMD2	Caveolin-3	601253	CAV3	859	ENSG00000182533,ENST00000397368.2	within 7-10kb of OXTR	Rippling muscle disease 2	606072	Autosomal dominant	3	Cav3
3p25.3	3:9866709-9880252	CIDEC, FSP27, CIDE3, FPLD5	Cell death-inducing DFFA-like effector C	612120	CIDEC	63924	ENSG00000187288,ENST00000618572.4	1 patient identified with mutation	?Lipodystrophy, familial partial, type 5	615238	Autosomal recessive	3	Cidec
3p25.3	3:10285665-10292946	GHRL	Ghrelin	605353	GHRL	51738	ENSG00000157017,ENST00000287656.11		{Obesity, susceptibility to}	601665	Autosomal dominant; Autosomal recessive; Multifactorial	3	Ghrl
3p25.2	3:12287367-12434343	PPARG, PPARG1, PPARG2, CIMT1, GLM1	Peroxisome proliferator activated receptor, gamma	601487	PPARG	5468	ENSG00000132170,ENST00000397000.6	PPARG1, PPARG2 from same gene	[Obesity, resistance to]			3	Pparg
3p25.2	3:12287367-12434343	PPARG, PPARG1, PPARG2, CIMT1, GLM1	Peroxisome proliferator activated receptor, gamma	601487	PPARG	5468	ENSG00000132170,ENST00000397000.6	PPARG1, PPARG2 from same gene	{Diabetes, type 2}	125853	Autosomal dominant	3	Pparg
3p25.2	3:12287367-12434343	PPARG, PPARG1, PPARG2, CIMT1, GLM1	Peroxisome proliferator activated receptor, gamma	601487	PPARG	5468	ENSG00000132170,ENST00000397000.6	PPARG1, PPARG2 from same gene	Carotid intimal medial thickness 1	609338		3	Pparg
3p25.2	3:12287367-12434343	PPARG, PPARG1, PPARG2, CIMT1, GLM1	Peroxisome proliferator activated receptor, gamma	601487	PPARG	5468	ENSG00000132170,ENST00000397000.6	PPARG1, PPARG2 from same gene	Insulin resistance, severe, digenic	604367	Autosomal dominant	3	Pparg
3p25.2	3:12287367-12434343	PPARG, PPARG1, PPARG2, CIMT1, GLM1	Peroxisome proliferator activated receptor, gamma	601487	PPARG	5468	ENSG00000132170,ENST00000397000.6	PPARG1, PPARG2 from same gene	Lipodystrophy, familial partial, type 3	604367	Autosomal dominant	3	Pparg
3p25.2	3:12287367-12434343	PPARG, PPARG1, PPARG2, CIMT1, GLM1	Peroxisome proliferator activated receptor, gamma	601487	PPARG	5468	ENSG00000132170,ENST00000397000.6	PPARG1, PPARG2 from same gene	Obesity, severe	601665	Autosomal dominant; Autosomal recessive; Multifactorial	3	Pparg
3p22.2	3:38007495-38029641	PLCD1, NDNC3	Phospholipase C, delta-1	602142	PLCD1	5333	ENSG00000187091,ENST00000463876.5		Nail disorder, nonsyndromic congenital, 3, (leukonychia)	151600	Autosomal dominant; Autosomal recessive	3	Plcd1
3p22.2	3:38138660-38143021	MYD88, MYD88D, IMD68	MYD88 innate immune signal transduction adaptor	602170	MYD88	4615	ENSG00000172936,ENST00000650112.1		Immunodeficiency 68	612260	Autosomal recessive	3	Myd88
3p22.2	3:38138660-38143021	MYD88, MYD88D, IMD68	MYD88 innate immune signal transduction adaptor	602170	MYD88	4615	ENSG00000172936,ENST00000650112.1		Macroglobulinemia, Waldenstrom, somatic	153600		3	Myd88
3p22.2	3:38696806-38816216	SCN10A, FEPS2	Sodium voltage-gated channel, alpha subunit 10	604427	SCN10A	6336	ENSG00000185313,ENST00000643924.1		Episodic pain syndrome, familial, 2	615551	Autosomal dominant	3	Scn10a
3p22.2	3:39263493-39281734	CX3CR1, GPR13, V28	Chemokine (C-X3-C) receptor 1 (G protein-coupled receptor-13)	601470	CX3CR1	1524	ENSG00000168329,ENST00000541347.5		{Coronary artery disease, resistance to}	607339		3	Cx3cr1
3p22.2	3:39263493-39281734	CX3CR1, GPR13, V28	Chemokine (C-X3-C) receptor 1 (G protein-coupled receptor-13)	601470	CX3CR1	1524	ENSG00000168329,ENST00000541347.5		{Macular degeneration, age-related, 12}	613784		3	Cx3cr1
3p22.2	3:39263493-39281734	CX3CR1, GPR13, V28	Chemokine (C-X3-C) receptor 1 (G protein-coupled receptor-13)	601470	CX3CR1	1524	ENSG00000168329,ENST00000541347.5		{Rapid progression to AIDS from HIV1 infection}	609423		3	Cx3cr1
3p22.1	3:42257825-42266184	CCK	Cholecystokinin	118440	CCK	885	ENSG00000187094,ENST00000396169.7					Cck
3p21.31	3:45388563-45549406	LARS2, PRLTS4, HLASA	Leucyl-tRNA synthetase, mitochondrial	604544	LARS2	23395	ENSG00000011376,ENST00000650792.2	mutation identified in 1 HLASA patient	?Hydrops, lactic acidosis, and sideroblastic anemia	617021	Autosomal recessive	3	Lars2
3p21.31	3:45388563-45549406	LARS2, PRLTS4, HLASA	Leucyl-tRNA synthetase, mitochondrial	604544	LARS2	23395	ENSG00000011376,ENST00000650792.2	mutation identified in 1 HLASA patient	Perrault syndrome 4	615300	Autosomal recessive	3	Lars2
3p21.31	3:46370141-46376205	CCR5, CMKBR5, CCCKR5, IDDM22	Chemokine (C-C) receptor 5	601373	CCR5	1234	ENSG00000160791,ENST00000292303.4		{Diabetes mellitus, insulin-dependent, 22}	612522		3	Ccr5
3p21.31	3:46370141-46376205	CCR5, CMKBR5, CCCKR5, IDDM22	Chemokine (C-C) receptor 5	601373	CCR5	1234	ENSG00000160791,ENST00000292303.4		{Hepatitis C virus, resistance to}	609532		3	Ccr5
3p21.31	3:46370141-46376205	CCR5, CMKBR5, CCCKR5, IDDM22	Chemokine (C-C) receptor 5	601373	CCR5	1234	ENSG00000160791,ENST00000292303.4		{HIV infection, susceptibility/resistance to}			3	Ccr5
3p21.31	3:46370141-46376205	CCR5, CMKBR5, CCCKR5, IDDM22	Chemokine (C-C) receptor 5	601373	CCR5	1234	ENSG00000160791,ENST00000292303.4		{West nile virus, susceptibility to}	610379		3	Ccr5
3p21.31	3:49359144-49411975	RHOA, ARHA, ARH12, RHOH12, EDFAOB	Ras homolog gene family, member A (oncogene RHO H12)	165390	RHOA	387	ENSG00000067560,ENST00000422781.5		Ectodermal dysplasia with facial dysmorphism and acral, ocular, and brain anomalies, somatic mosaic	618727		3	Rhoa
3p21.31	3:49724293-49786541	IHPK1, IP6K1, KIAA0263	Inositol hexaphosphate kinase 1	606991	IP6K1	9807	ENSG00000176095,ENST00000395238.5					Ip6k1
3p21.2	3:52075225-52154422	POC1A, PIX2, SOFT	POC1 centriolar protein A	614783	POC1A	25886	ENSG00000164087,ENST00000394970.6		Short stature, onychodysplasia, facial dysmorphism, and hypotrichosis	614813	Autosomal recessive	3	Poc1a
3p14.3	3:57197837-57227642	HESX1, RPX, CPHD5	Homeo box gene expressed in ES cells	601802	HESX1	8820	ENSG00000163666,ENST00000647958.1		Growth hormone deficiency with pituitary anomalies	182230	Autosomal dominant; Autosomal recessive	3	Hesx1
3p14.3	3:57197837-57227642	HESX1, RPX, CPHD5	Homeo box gene expressed in ES cells	601802	HESX1	8820	ENSG00000163666,ENST00000647958.1		Pituitary hormone deficiency, combined, 5	182230	Autosomal dominant; Autosomal recessive	3	Hesx1
3p14.3	3:57197837-57227642	HESX1, RPX, CPHD5	Homeo box gene expressed in ES cells	601802	HESX1	8820	ENSG00000163666,ENST00000647958.1		Septooptic dysplasia	182230	Autosomal dominant; Autosomal recessive	3	Hesx1
3p14.3	3:57227728-57273470	APPL1, APPL, MODY14	Adaptor protein containing PH domain, PTB domain, and leucine zipper motif 1	604299	APPL1	26060	ENSG00000157500,ENST00000288266.8		{Maturity-onset diabetes of the young, type 14}	616511	Autosomal dominant	3	Appl1
3p13	3:71771654-71785147	PROK2, PK2, BV8, HH4	Prokineticin 2	607002	PROK2	60675	ENSG00000163421,ENST00000295619.4		Hypogonadotropic hypogonadism 4 with or without anosmia	610628	Autosomal dominant	3	Prok2
3q11.1	3:93873050-93973895	PROS1, THPH5, THPH6	Protein S, alpha	176880	PROS1	5627	ENSG00000184500,ENST00000394236.9	pseudogene PROSP contiguous on chr.3	Thrombophilia due to protein S deficiency, autosomal dominant	612336	Autosomal dominant	3	Pros1
3q11.1	3:93873050-93973895	PROS1, THPH5, THPH6	Protein S, alpha	176880	PROS1	5627	ENSG00000184500,ENST00000394236.9	pseudogene PROSP contiguous on chr.3	Thrombophilia due to protein S deficiency, autosomal recessive	614514	Autosomal recessive	3	Pros1
3q11.2	3:97762580-97812584	ARL6, BBS3, RP55	ADP-ribosylation factor-like 6	608845	ARL6	84100	ENSG00000113966,ENST00000463745.6		{Bardet-Biedl syndrome 1, modifier of}	209900	Autosomal recessive; Digenic recessive	3	Arl6
3q11.2	3:97762580-97812584	ARL6, BBS3, RP55	ADP-ribosylation factor-like 6	608845	ARL6	84100	ENSG00000113966,ENST00000463745.6		Bardet-Biedl syndrome 3	600151	Autosomal recessive	3	Arl6
3q11.2	3:97762580-97812584	ARL6, BBS3, RP55	ADP-ribosylation factor-like 6	608845	ARL6	84100	ENSG00000113966,ENST00000463745.6		Retinitis pigmentosa 55	613575		3	Arl6
3q12.2	3:100334756-100361634	NIT2	Nitrilase family member 2	616769	NIT2	56954	ENSG00000114021,ENST00000394140.9					Nit2
3q12.2	3:100709289-100748966	TFG, HMSNP, SPG57	TRK-fused gene	602498	TFG	10342	ENSG00000114354,ENST00000490574.5	fused with NR4A3 or NTRK1; mutation identified in 1 SPG57 family	?Spastic paraplegia 57, autosomal recessive	615658	Autosomal recessive	3	Tfg
3q12.2	3:100709289-100748966	TFG, HMSNP, SPG57	TRK-fused gene	602498	TFG	10342	ENSG00000114354,ENST00000490574.5	fused with NR4A3 or NTRK1; mutation identified in 1 SPG57 family	Hereditary motor and sensory neuropathy, Okinawa type	604484	Autosomal dominant	3	Tfg
3q13	3:103100000-122200000	CHDS5	Coronary heart disease, susceptibility to, 5	608901					{Coronary heart disease, susceptibility to, 5}	608901		2
3q13.11	3:105655460-105869551	CBLB	CAS-BR-M murine ecotropic retroviral transforming sequence B	604491	CBLB	868	ENSG00000114423,ENST00000646825.1					Cblb
3q13.31	3:113700000-117600000	DEL3q13.31, C13DELq13.31	Chromosome 3q13.31 deletion syndrome	615433					Chromosome 3q13.31 deletion syndrome	615433	Autosomal dominant	4
3q13.31	3:114314499-115147287	ZBTB20, ZNF288, DPZF, PRIMS	Zinc finger and BTB-domain containing 20	606025	ZBTB20	26137	ENSG00000181722,ENST00000474710.5		Primrose syndrome	259050	Autosomal dominant	3	Zbtb20
3q13.33	3:119821320-120095822	GSK3B	Glycogen synthase kinase 3-beta	605004	GSK3B	2932	ENSG00000082701,ENST00000264235.12					Gsk3b
3q13.33	3:120392292-120450992	FSTL1, FRP, MIR198	Follistatin-like 1	605547	FSTL1	11167	ENSG00000163430,ENST00000295633.8	FSTL1 mRNA can encode a protein or produce an micoRNA				Fstl1
3q21	3:122200000-129500000	FGQTL6, BWQTL3	Fasting plasma glucose level QTL 6; Birth weight QTL 3	613460		100499168		associated with rs11708067 and rs11708067	[Birth weight QTL 3]	613460		2
3q21	3:122200000-129500000	FGQTL6, BWQTL3	Fasting plasma glucose level QTL 6; Birth weight QTL 3	613460		100499168		associated with rs11708067 and rs11708067	[Fasting plasma glucose level QTL 6]	613460		2
3q21.3	3:128052436-128071682	SEC61A1, SEC61, HNFJ4	SEC61 translocon, alpha-1 subunit	609213	SEC61A1	29927	ENSG00000058262,ENST00000243253.8		Hyperuricemic nephropathy, familial juvenile, 4	617056	Autosomal dominant	3	Sec61a1
3q21.3	3:128726182-128814797	RAB7, CMT2B, PSN	Ras-associated protein RAB7	602298	RAB7A	7879	ENSG00000075785,ENST00000265062.8		Charcot-Marie-Tooth disease, type 2B	600882	Autosomal dominant	3	Rab7
3q21.3	3:129167826-129183895	CNBP, ZNF9, CNBP1, DM2, PROMM	CCHC-type zinc finger nucleic acid-binding protein	116955	CNBP	7555	ENSG00000169714,ENST00000441626.6		Myotonic dystrophy 2	602668	Autosomal dominant	3	Cnbp
3q22.1	3:132680608-132722408	NPHP3, NPH3, RHPD1, MKS7	Nephrocystin 3	608002	NPHP3	27031	ENSG00000113971,ENST00000337331.10		Meckel syndrome 7	267010	Autosomal recessive	3	Nphp3
3q22.1	3:132680608-132722408	NPHP3, NPH3, RHPD1, MKS7	Nephrocystin 3	608002	NPHP3	27031	ENSG00000113971,ENST00000337331.10		Nephronophthisis 3	604387	Autosomal recessive	3	Nphp3
3q22.1	3:132680608-132722408	NPHP3, NPH3, RHPD1, MKS7	Nephrocystin 3	608002	NPHP3	27031	ENSG00000113971,ENST00000337331.10		Renal-hepatic-pancreatic dysplasia 1	208540	Autosomal recessive	3	Nphp3
3q22.3	3:138652697-138834927	PIK3CB, PI3KCB	Phosphatidylinositol 3-kinase, catalytic, beta	602925	PIK3CB	5291	ENSG00000051382,ENST00000544716.5					Pik3cb
3q23	3:139000000-143100000	STQTL10	Stature quantitative trait locus 10	612221		100270794		associated with rs6440003	{Stature QTL 10}	612221		2
3q24	3:148697870-148743002	AGTR1, AGTR1A, AT2R1	Angiotensin receptor 1	106165	AGTR1	185	ENSG00000144891,ENST00000349243.7		{Hypertension, essential}	145500	Multifactorial	3	Agtr1a
3q24	3:148697870-148743002	AGTR1, AGTR1A, AT2R1	Angiotensin receptor 1	106165	AGTR1	185	ENSG00000144891,ENST00000349243.7		Renal tubular dysgenesis	267430	Autosomal recessive	3	Agtr1a
3q24-q25	3:149162409-149222007	CP	Ceruloplasmin	117700	CP	1356	ENSG00000047457,ENST00000264613.11	~15cM from TF	[Hypoceruloplasminemia, hereditary]	604290	Autosomal recessive	3	Cp
3q24-q25	3:149162409-149222007	CP	Ceruloplasmin	117700	CP	1356	ENSG00000047457,ENST00000264613.11	~15cM from TF	Cerebellar ataxia	604290	Autosomal recessive	3	Cp
3q24-q25	3:149162409-149222007	CP	Ceruloplasmin	117700	CP	1356	ENSG00000047457,ENST00000264613.11	~15cM from TF	Hemosiderosis, systemic, due to aceruloplasminemia	604290	Autosomal recessive	3	Cp
3q25.1	3:151336842-151384752	P2RY12, P2Y12, BDPLT8	Purinergic receptor P2Y, G protein-coupled, 12	600515	P2RY12	64805	ENSG00000169313,ENST00000302632.3		Bleeding disorder, platelet-type, 8	609821	Autosomal recessive	3	P2ry12
3q26.1	3:165772903-165837422	BCHE, CHE1, BCHED	Butyrylcholinesterase	177400	BCHE	590	ENSG00000114200,ENST00000264381.8	distal to CP, TF	{Apnea, postanesthetic, susceptibility to, due to BCHE deficiency}	617936		3	Bche
3q26.1	3:165772903-165837422	BCHE, CHE1, BCHED	Butyrylcholinesterase	177400	BCHE	590	ENSG00000114200,ENST00000264381.8	distal to CP, TF	Butyrylcholinesterase deficiency	617936		3	Bche
3q26.2	3:170996340-171026720	SLC2A2, GLUT2	Solute carrier family 2 (facilitated glucose transporter), member 2	138160	SLC2A2	6514	ENSG00000163581,ENST00000314251.8		{Diabetes mellitus, noninsulin-dependent}	125853	Autosomal dominant	3	Slc2a2
3q26.2	3:170996340-171026720	SLC2A2, GLUT2	Solute carrier family 2 (facilitated glucose transporter), member 2	138160	SLC2A2	6514	ENSG00000163581,ENST00000314251.8		Fanconi-Bickel syndrome	227810	Autosomal recessive	3	Slc2a2
3q26.31	3:172505507-172523429	TNFSF10, TRAIL, APO2L	Tumor necrosis factor ligand superfamily, member 10	603598	TNFSF10	8743	ENSG00000121858,ENST00000420541.6					Tnfsf10
3q27	3:183000000-188200000	AOMS1, SYNX	Abdominal obesity-metabolic syndrome QTL1	605552		65076		epistatic gene on 17p12	Abdominal obesity-metabolic syndrome 1	605552	Autosomal dominant	2
3q27.1	3:184276021-184293030	ECE2, KIAA0604	Endothelin-converting enzyme 2	610145	ECE2	9718	ENSG00000145194,ENST00000359140.8					Ece2
3q27.2	3:185190623-185254048	EHHADH, PBFE, LBFP, FRTS3	Enoyl-Coenzyme A, hydratase/3-hydroxyacyl Coenzyme A dehydrogenase	607037	EHHADH	1962	ENSG00000113790,ENST00000456310.5	mutation identified in 1 family	?Fanconi renotubular syndrome 3	615605	Autosomal dominant	3	Ehhadh
3q27.2	3:185643129-185825045	IGF2BP2, IMP2	Insulin-like growth factor 2 mRNA-binding protein 2	608289	IGF2BP2	10644	ENSG00000073792,ENST00000346192.7		{Diabetes mellitus, noninsulin-dependent, susceptibility to}	125853	Autosomal dominant	3	Igf2bp2
3q27.3	3:186613059-186621317	AHSG, APMR1	Alpha-2HS-glycoprotein	138680	AHSG	197	ENSG00000145192,ENST00000273784.5	mutation identified in 1 APMR1 family	?Alopecia-mental retardation syndrome 1	203650	Autosomal recessive	3	Ahsg
3q27.3	3:186842709-186858462	ADIPOQ, APM1, GBP28, ADIPQTL1	Adipocyte-, C1q-, and collagen domain-containing	605441	ADIPOQ	9370	ENSG00000181092,ENST00000444204.2		Adiponectin deficiency	612556		3	Adipoq
3q28	3:189596745-189897275	TP63, TP73L, KET, EEC3, SHFM4, LMS, RHS, OFC8	Tumor protein p63 (tumor protein p73-like)	603273	TP63	8626	ENSG00000073282,ENST00000392460.7		ADULT syndrome	103285	Autosomal dominant	3	Trp63
3q28	3:189596745-189897275	TP63, TP73L, KET, EEC3, SHFM4, LMS, RHS, OFC8	Tumor protein p63 (tumor protein p73-like)	603273	TP63	8626	ENSG00000073282,ENST00000392460.7		Ectrodactyly, ectodermal dysplasia, and cleft lip/palate syndrome 3	604292	Autosomal dominant	3	Trp63
3q28	3:189596745-189897275	TP63, TP73L, KET, EEC3, SHFM4, LMS, RHS, OFC8	Tumor protein p63 (tumor protein p73-like)	603273	TP63	8626	ENSG00000073282,ENST00000392460.7		Hay-Wells syndrome	106260	Autosomal dominant	3	Trp63
3q28	3:189596745-189897275	TP63, TP73L, KET, EEC3, SHFM4, LMS, RHS, OFC8	Tumor protein p63 (tumor protein p73-like)	603273	TP63	8626	ENSG00000073282,ENST00000392460.7		Limb-mammary syndrome	603543	Autosomal dominant	3	Trp63
3q28	3:189596745-189897275	TP63, TP73L, KET, EEC3, SHFM4, LMS, RHS, OFC8	Tumor protein p63 (tumor protein p73-like)	603273	TP63	8626	ENSG00000073282,ENST00000392460.7		Orofacial cleft 8	618149		3	Trp63
3q28	3:189596745-189897275	TP63, TP73L, KET, EEC3, SHFM4, LMS, RHS, OFC8	Tumor protein p63 (tumor protein p73-like)	603273	TP63	8626	ENSG00000073282,ENST00000392460.7		Rapp-Hodgkin syndrome	129400	Autosomal dominant	3	Trp63
3q28	3:189596745-189897275	TP63, TP73L, KET, EEC3, SHFM4, LMS, RHS, OFC8	Tumor protein p63 (tumor protein p73-like)	603273	TP63	8626	ENSG00000073282,ENST00000392460.7		Split-hand/foot malformation 4	605289	Autosomal dominant	3	Trp63
3q29	3:195514427-195543347	PPP1R2, IPP2	Protein phosphatase-1, regulatory (inhibitor) subunit 2	601792	PPP1R2	5504	ENSG00000184203,ENST00000438848.5	pseudogenes on chr. 5 and 6				Ppp1r2
3q29	3:196706276-196712249	CEP19, C3orf34, MOSPGF	Centrosomal protein, 19kD	615586	CEP19	84984	ENSG00000174007,ENST00000399942.4	mutation identified in 1 family	Morbid obesity and spermatogenic failure	615703	Autosomal recessive	3	Cep19
4p16.3	4:2843843-2930064	ADD1	Adducin-1, alpha	102680	ADD1	118	ENSG00000087274,ENST00000398129.5		{Hypertension, essential, salt-sensitive}	145500	Multifactorial	3	Add1
4p16.3	4:3074680-3243959	HTT, HD, IT15, LOMARS	Huntingtin	613004	HTT	3064	ENSG00000197386,ENST00000355072.10	distal to D4S10	Huntington disease	143100	Autosomal dominant	3	Htt
4p16.3	4:3074680-3243959	HTT, HD, IT15, LOMARS	Huntingtin	613004	HTT	3064	ENSG00000197386,ENST00000355072.10	distal to D4S10	Lopes-Maciel-Rodan syndrome	617435	Autosomal recessive	3	Htt
4p16.1	4:6260367-6303264	WFS1, WFRS, WFS, DFNA6, DFNA14, DFNA38, WFSL, CTRCT41	Wolframin	606201	WFS1	7466	ENSG00000109501,ENST00000503569.5	mutation identified in 1 CTRCT41 family	?Cataract 41	116400	Autosomal dominant	3	Wfs1
4p16.1	4:6260367-6303264	WFS1, WFRS, WFS, DFNA6, DFNA14, DFNA38, WFSL, CTRCT41	Wolframin	606201	WFS1	7466	ENSG00000109501,ENST00000503569.5	mutation identified in 1 CTRCT41 family	{Diabetes mellitus, noninsulin-dependent, association with}	125853	Autosomal dominant	3	Wfs1
4p16.1	4:6260367-6303264	WFS1, WFRS, WFS, DFNA6, DFNA14, DFNA38, WFSL, CTRCT41	Wolframin	606201	WFS1	7466	ENSG00000109501,ENST00000503569.5	mutation identified in 1 CTRCT41 family	Deafness, autosomal dominant 6/14/38	600965	Autosomal dominant	3	Wfs1
4p16.1	4:6260367-6303264	WFS1, WFRS, WFS, DFNA6, DFNA14, DFNA38, WFSL, CTRCT41	Wolframin	606201	WFS1	7466	ENSG00000109501,ENST00000503569.5	mutation identified in 1 CTRCT41 family	Wolfram syndrome 1	222300	Autosomal recessive	3	Wfs1
4p16.1	4:6260367-6303264	WFS1, WFRS, WFS, DFNA6, DFNA14, DFNA38, WFSL, CTRCT41	Wolframin	606201	WFS1	7466	ENSG00000109501,ENST00000503569.5	mutation identified in 1 CTRCT41 family	Wolfram-like syndrome, autosomal dominant	614296	Autosomal dominant	3	Wfs1
Phenotype Mapping Key
1 - The disorder is placed on the map due to its association with a gene, but the underlying defect is not known.
2 - The disorder was placed on the map by statistical methods.
3 - The molecular basis of the disorder is known.
4 - A contiguous gene duplication or deletion syndrome in which multiple genes are involved.
This search returned 811 entries which exceeded the maximum of 200 so the results were truncated
You can register for MIMmatch ( https://omim.org/mimmatch/ ) to raise this limit to 1,000
You can register for downloads ( https://omim.org/downloads ) and/or the API ( https://omim.org/api ) for more search/download options
