# Supplementary material for: A Bioinformatics Investigation into the Pharmacological Mechanisms of Sodium-Glucose Co-transporter 2 Inhibitors in Diabetes Mellitus and Heart Failure Based on Network Pharmacology
Source: Cardiovasc Drugs Ther. 2021 May 24;36(4):713–26. doi: 10.1007/s10557-021-07186-y (PMC9270285; doi:10.1007/s10557-021-07186-y)
Supplement: Supplementary file 7 — The detailed results of GO biological process analysis. (CSV 317 kb) [file 10557_2021_7186_MOESM7_ESM.csv]

ID "Description" "GeneRatio" "BgRatio" "pvalue" "p.adjust" "qvalue" "geneID" "Count"
GO:0043406 "GO:0043406" "positive regulation of MAP kinase activity" "14/34" "296/20610" 1.25674739862409e-17 2.58387265157113e-14 1.20250882668347e-14 "MAP2K1/CDK1/PDGFRB/PTPN11/MAPK14/MAPK11/EGFR/FGFR1/MAP3K14/MAP3K14/MAPK1/MAPK3/SRC/JAK2" 14
GO:0071902 "GO:0071902" "positive regulation of protein serine/threonine kinase activity" "14/34" "371/20610" 2.9527177100372e-16 2.9289082708759e-13 1.36308499806788e-13 "MAP2K1/CDK1/PDGFRB/PTPN11/MAPK14/MAPK11/EGFR/FGFR1/MAP3K14/MAP3K14/MAPK1/MAPK3/SRC/JAK2" 14
GO:0043405 "GO:0043405" "regulation of MAP kinase activity" "14/34" "381/20610" 4.2736988388267e-16 2.9289082708759e-13 1.36308499806788e-13 "MAP2K1/CDK1/PDGFRB/PTPN11/MAPK14/MAPK11/EGFR/FGFR1/MAP3K14/MAP3K14/MAPK1/MAPK3/SRC/JAK2" 14
GO:0032147 "GO:0032147" "activation of protein kinase activity" "12/34" "368/20610" 3.38378867543028e-13 1.73926737917116e-10 8.09437869991085e-11 "MAP2K1/CDK1/PTPN11/MAPK14/MAPK11/EGFR/MAP3K14/MAP3K14/MAPK1/MAPK3/SRC/JAK2" 12
GO:0014066 "GO:0014066" "regulation of phosphatidylinositol 3-kinase signaling" "9/34" "143/20610" 1.30778635955963e-12 5.3776175105092e-10 2.50269010703096e-10 "PDGFRB/EGFR/F2/FGFR1/FLT4/MAPK1/MAPK3/SRC/JAK2" 9
GO:0000302 "GO:0000302" "response to reactive oxygen species" "10/34" "249/20610" 5.62203003079744e-12 1.65649980899385e-09 7.70918659827675e-10 "MMP9/CDK1/CDK2/PDGFRB/MMP3/EGFR/MET/MAPK1/MAPK3/SRC" 10
GO:0014065 "GO:0014065" "phosphatidylinositol 3-kinase signaling" "9/34" "168/20610" 5.63983398003744e-12 1.65649980899385e-09 7.70918659827675e-10 "PDGFRB/EGFR/F2/FGFR1/FLT4/MAPK1/MAPK3/SRC/JAK2" 9
GO:0033002 "GO:0033002" "muscle cell proliferation" "10/34" "266/20610" 1.08135020135444e-11 2.65231428329267e-09 1.23436088650063e-09 "MMP9/CDK1/PDGFRB/PIM1/MAPK14/MAPK11/EGFR/FGFR1/MAPK1/JAK2" 10
GO:0034614 "GO:0034614" "cellular response to reactive oxygen species" "9/34" "182/20610" 1.16103251700554e-11 2.65231428329267e-09 1.23436088650063e-09 "MMP9/CDK1/CDK2/MMP3/EGFR/MET/MAPK1/MAPK3/SRC" 9
GO:2000379 "GO:2000379" "positive regulation of reactive oxygen species metabolic process" "8/34" "122/20610" 1.90732601072268e-11 3.92146227804584e-09 1.82500983552307e-09 "PDGFRB/AGTR1/MAPK14/HSP90AA1/EGFR/F2/JAK2/GRIN1" 8
GO:0018108 "GO:0018108" "peptidyl-tyrosine phosphorylation" "11/34" "399/20610" 2.39497359716948e-11 4.44660112482603e-09 2.06940427117902e-09 "MAP2K1/PDGFRB/LCK/PTPN11/EGFR/FGFR1/FLT4/MET/MAPK3/SRC/JAK2" 11
GO:0018212 "GO:0018212" "peptidyl-tyrosine modification" "11/34" "402/20610" 2.59529248530702e-11 4.44660112482603e-09 2.06940427117902e-09 "MAP2K1/PDGFRB/LCK/PTPN11/EGFR/FGFR1/FLT4/MET/MAPK3/SRC/JAK2" 11
GO:0048015 "GO:0048015" "phosphatidylinositol-mediated signaling" "9/34" "204/20610" 3.23530794179457e-11 5.11676394486895e-09 2.38129143246256e-09 "PDGFRB/EGFR/F2/FGFR1/FLT4/MAPK1/MAPK3/SRC/JAK2" 9
GO:0048017 "GO:0048017" "inositol lipid-mediated signaling" "9/34" "207/20610" 3.68711414457838e-11 5.4147904866094e-09 2.51999004317425e-09 "PDGFRB/EGFR/F2/FGFR1/FLT4/MAPK1/MAPK3/SRC/JAK2" 9
GO:2000377 "GO:2000377" "regulation of reactive oxygen species metabolic process" "9/34" "220/20610" 6.35523647126777e-11 8.40089844738542e-09 3.9096952123046e-09 "PDGFRB/MMP3/AGTR1/MAPK14/HSP90AA1/EGFR/F2/JAK2/GRIN1" 9
GO:0014855 "GO:0014855" "striated muscle cell proliferation" "7/34" "83/20610" 6.53766416138943e-11 8.40089844738542e-09 3.9096952123046e-09 "CDK1/PIM1/MAPK14/MAPK11/FGFR1/MAPK1/JAK2" 7
GO:0034599 "GO:0034599" "cellular response to oxidative stress" "10/34" "338/20610" 1.13979736096027e-10 1.37848433772607e-08 6.4153300378507e-09 "MMP9/CDK1/CDK2/MMP3/EGFR/MET/MAPK1/MAPK3/SRC/JAK2" 10
GO:0051054 "GO:0051054" "positive regulation of DNA metabolic process" "9/34" "252/20610" 2.12755171214709e-10 2.43013684454134e-08 1.13096169961503e-08 "CDK1/CDK2/PDGFRB/HSP90AA1/EGFR/FGFR1/MAPK1/MAPK3/SRC" 9
GO:0046777 "GO:0046777" "protein autophosphorylation" "9/34" "257/20610" 2.53230404244031e-10 2.74021953224068e-08 1.27527112165e-08 "PDGFRB/LCK/PIM1/EGFR/FGFR1/FLT4/MAPK3/SRC/JAK2" 9
GO:0000186 "GO:0000186" "activation of MAPKK activity" "6/34" "55/20610" 3.4618015234e-10 3.5587319660552e-08 1.65619872882663e-08 "EGFR/MAP3K14/MAP3K14/MAPK1/MAPK3/JAK2" 6
GO:0060043 "GO:0060043" "regulation of cardiac muscle cell proliferation" "6/34" "58/20610" 4.81647863073155e-10 4.71556193561146e-08 2.19457597761152e-08 "CDK1/PIM1/MAPK14/MAPK11/FGFR1/MAPK1" 6
GO:0051897 "GO:0051897" "positive regulation of protein kinase B signaling" "8/34" "187/20610" 5.86575688206412e-10 5.48181643160174e-08 2.55118325636186e-08 "PDGFRB/LCK/PTPN11/HSP90AA1/EGFR/FGFR1/MET/SRC" 8
GO:0060038 "GO:0060038" "cardiac muscle cell proliferation" "6/34" "68/20610" 1.28736330146882e-09 1.15079084687821e-07 5.35566700702589e-08 "CDK1/PIM1/MAPK14/MAPK11/FGFR1/MAPK1" 6
GO:0018105 "GO:0018105" "peptidyl-serine phosphorylation" "9/34" "314/20610" 1.48066389639131e-09 1.26843540457522e-07 5.90317316587589e-08 "CDK1/CDK2/MAPK14/HSP90AA1/EGFR/BRAF/MAPK1/MAPK3/SRC" 9
GO:0072593 "GO:0072593" "reactive oxygen species metabolic process" "9/34" "316/20610" 1.56543694636011e-09 1.28741534468656e-07 5.99150393364775e-08 "PDGFRB/MMP3/AGTR1/MAPK14/HSP90AA1/EGFR/F2/JAK2/GRIN1" 9
GO:0035265 "GO:0035265" "organ growth" "8/34" "215/20610" 1.7703501821766e-09 1.39993845175196e-07 6.51517536679568e-08 "CDK1/PDGFRB/PIM1/PTPN11/MAPK14/MAPK11/FGFR1/MAPK1" 8
GO:0018209 "GO:0018209" "peptidyl-serine modification" "9/34" "337/20610" 2.74908475415936e-09 2.09337713131543e-07 9.74237053228406e-08 "CDK1/CDK2/MAPK14/HSP90AA1/EGFR/BRAF/MAPK1/MAPK3/SRC" 9
GO:0031098 "GO:0031098" "stress-activated protein kinase signaling cascade" "9/34" "345/20610" 3.37401241632092e-09 2.47748911712708e-07 1.15299897986305e-07 "MAP2K1/MAPK14/MAPK11/EGFR/FLT4/MAP3K14/MAP3K14/MAPK1/MAPK3" 9
GO:0060045 "GO:0060045" "positive regulation of cardiac muscle cell proliferation" "5/34" "38/20610" 4.33789544408388e-09 3.07541828725395e-07 1.43126931349265e-07 "CDK1/PIM1/MAPK14/FGFR1/MAPK1" 5
GO:0070371 "GO:0070371" "ERK1 and ERK2 cascade" "9/34" "362/20610" 5.13044911559163e-09 3.40264625214722e-07 1.58355797829297e-07 "MAP2K1/PDGFRB/PTPN11/EGFR/FLT4/BRAF/MAPK1/MAPK3/SRC" 9
GO:0071496 "GO:0071496" "cellular response to external stimulus" "9/34" "362/20610" 5.13044911559163e-09 3.40264625214722e-07 1.58355797829297e-07 "VCAM1/PIM1/PTPN11/EGFR/HSPA8/MAP3K14/MAP3K14/MAPK1/MAPK3" 9
GO:0055021 "GO:0055021" "regulation of cardiac muscle tissue growth" "6/34" "87/20610" 5.80922196307686e-09 3.69178365577563e-07 1.71811967187182e-07 "CDK1/PIM1/MAPK14/MAPK11/FGFR1/MAPK1" 6
GO:0048308 "GO:0048308" "organelle inheritance" "4/34" "14/20610" 6.1050897031309e-09 3.69178365577563e-07 1.71811967187182e-07 "MAP2K1/CDK1/MAPK1/MAPK3" 4
GO:0048313 "GO:0048313" "Golgi inheritance" "4/34" "14/20610" 6.1050897031309e-09 3.69178365577563e-07 1.71811967187182e-07 "MAP2K1/CDK1/MAPK1/MAPK3" 4
GO:0070374 "GO:0070374" "positive regulation of ERK1 and ERK2 cascade" "8/34" "260/20610" 7.87511596941159e-09 4.62606812374578e-07 2.15292644096094e-07 "MAP2K1/PDGFRB/PTPN11/EGFR/FLT4/BRAF/MAPK3/SRC" 8
GO:0060420 "GO:0060420" "regulation of heart growth" "6/34" "93/20610" 8.70754861802343e-09 4.93038765475668e-07 2.29455374676112e-07 "CDK1/PIM1/MAPK14/MAPK11/FGFR1/MAPK1" 6
GO:0051896 "GO:0051896" "regulation of protein kinase B signaling" "8/34" "264/20610" 8.87277933978585e-09 4.93038765475668e-07 2.29455374676112e-07 "PDGFRB/LCK/PTPN11/HSP90AA1/EGFR/FGFR1/MET/SRC" 8
GO:0032103 "GO:0032103" "positive regulation of response to external stimulus" "9/34" "391/20610" 1.00159452505359e-08 5.41915353555313e-07 2.52202056308509e-07 "PDGFRB/AGTR1/MAPK14/EGFR/F2/FGFR1/MET/MAPK3/JAK2" 9
GO:0014068 "GO:0014068" "positive regulation of phosphatidylinositol 3-kinase signaling" "6/34" "99/20610" 1.27110775833097e-08 6.5334938778212e-07 3.04062355874436e-07 "PDGFRB/F2/FGFR1/FLT4/SRC/JAK2" 6
GO:0048708 "GO:0048708" "astrocyte differentiation" "6/34" "99/20610" 1.27110775833097e-08 6.5334938778212e-07 3.04062355874436e-07 "MAP2K1/PTPN11/EGFR/F2/MAPK1/MAPK3" 6
GO:0000187 "GO:0000187" "activation of MAPK activity" "7/34" "178/20610" 1.4071185280096e-08 7.05618461850667e-07 3.28387866998902e-07 "MAP2K1/CDK1/PTPN11/MAPK14/MAPK11/MAPK1/MAPK3" 7
GO:2000641 "GO:2000641" "regulation of early endosome to late endosome transport" "4/34" "18/20610" 1.85761241228647e-08 9.09345504681187e-07 4.23200421746467e-07 "MAP2K1/MAPK1/MAPK3/SRC" 4
GO:0043491 "GO:0043491" "protein kinase B signaling" "8/34" "292/20610" 1.94550479358776e-08 9.30222757120101e-07 4.32916488952576e-07 "PDGFRB/LCK/PTPN11/HSP90AA1/EGFR/FGFR1/MET/SRC" 8
GO:0030324 "GO:0030324" "lung development" "7/34" "188/20610" 2.05249937345654e-08 9.59076979960603e-07 4.46344959443062e-07 "MAP2K1/PDGFRB/EGFR/FGFR1/FLT4/MAPK1/MAPK3" 7
GO:0030323 "GO:0030323" "respiratory tube development" "7/34" "192/20610" 2.37311590721833e-08 1.08425029005353e-06 5.0459938237695e-07 "MAP2K1/PDGFRB/EGFR/FGFR1/FLT4/MAPK1/MAPK3" 7
GO:0055024 "GO:0055024" "regulation of cardiac muscle tissue development" "6/34" "112/20610" 2.67302216880262e-08 1.1947246910996e-06 5.56013078133084e-07 "CDK1/PIM1/MAPK14/MAPK11/FGFR1/MAPK1" 6
GO:0055023 "GO:0055023" "positive regulation of cardiac muscle tissue growth" "5/34" "55/20610" 2.94702003542174e-08 1.28916450911215e-06 5.99964437222478e-07 "CDK1/PIM1/MAPK14/FGFR1/MAPK1" 5
GO:0055017 "GO:0055017" "cardiac muscle tissue growth" "6/34" "116/20610" 3.29979084518022e-08 1.41341041201886e-06 6.57787254006321e-07 "CDK1/PIM1/MAPK14/MAPK11/FGFR1/MAPK1" 6
GO:0060421 "GO:0060421" "positive regulation of heart growth" "5/34" "59/20610" 4.22127223203416e-08 1.77121136919638e-06 8.24304287630302e-07 "CDK1/PIM1/MAPK14/FGFR1/MAPK1" 5
GO:0051052 "GO:0051052" "regulation of DNA metabolic process" "9/34" "465/20610" 4.45680478815681e-08 1.79952300159122e-06 8.37480241883278e-07 "CDK1/CDK2/PDGFRB/HSP90AA1/EGFR/FGFR1/MAPK1/MAPK3/SRC" 9
GO:0046620 "GO:0046620" "regulation of organ growth" "6/34" "122/20610" 4.46379732884982e-08 1.79952300159122e-06 8.37480241883278e-07 "CDK1/PIM1/MAPK14/MAPK11/FGFR1/MAPK1" 6
GO:0060419 "GO:0060419" "heart growth" "6/34" "123/20610" 4.68723258435987e-08 1.85325965258537e-06 8.62488748822495e-07 "CDK1/PIM1/MAPK14/MAPK11/FGFR1/MAPK1" 6
GO:0048645 "GO:0048645" "animal organ formation" "5/34" "61/20610" 5.00442256894983e-08 1.94133826448318e-06 9.03479665377436e-07 "MAP2K1/PIM1/FGFR1/MAPK1/MAPK3" 5
GO:0009612 "GO:0009612" "response to mechanical stimulus" "7/34" "216/20610" 5.33044399000687e-08 1.99261688062802e-06 9.27344227161005e-07 "PTPN11/MAPK14/EGFR/MAP3K14/MAP3K14/MAPK3/SRC" 7
GO:0060541 "GO:0060541" "respiratory system development" "7/34" "216/20610" 5.33044399000687e-08 1.99261688062802e-06 9.27344227161005e-07 "MAP2K1/PDGFRB/EGFR/FGFR1/FLT4/MAPK1/MAPK3" 7
GO:1903532 "GO:1903532" "positive regulation of secretion by cell" "9/34" "476/20610" 5.44372774156083e-08 1.99862575654448e-06 9.30140698699022e-07 "CD274/PTPN11/MAPK14/MAPK11/EGFR/FGFR1/MAPK3/SRC/JAK2" 9
GO:0070372 "GO:0070372" "regulation of ERK1 and ERK2 cascade" "8/34" "345/20610" 7.06240446187829e-08 2.54742167958277e-06 1.18554490412694e-06 "MAP2K1/PDGFRB/PTPN11/EGFR/FLT4/BRAF/MAPK3/SRC" 8
GO:0046677 "GO:0046677" "response to antibiotic" "8/34" "347/20610" 7.38341371181597e-08 2.61729286060235e-06 1.21806226207635e-06 "VCAM1/CDK1/PDGFRB/HSP90AA1/MET/SRC/JAK2/GRIN1" 8
GO:1903649 "GO:1903649" "regulation of cytoplasmic transport" "4/34" "25/20610" 7.61696311679229e-08 2.65431799459745e-06 1.23529339396328e-06 "MAP2K1/MAPK1/MAPK3/SRC" 4
GO:0060326 "GO:0060326" "cell chemotaxis" "8/34" "353/20610" 8.42304915637352e-08 2.88629817758399e-06 1.34325468125325e-06 "VCAM1/PDGFRB/AGTR1/MAPK14/LGALS3/FGFR1/MET/MAPK3" 8
GO:0071241 "GO:0071241" "cellular response to inorganic substance" "7/34" "232/20610" 8.68876137825395e-08 2.92853990060494e-06 1.36291356217995e-06 "MMP9/CDK2/MMP3/EGFR/BRAF/MAPK1/MAPK3" 7
GO:0046686 "GO:0046686" "response to cadmium ion" "5/34" "69/20610" 9.36545653198423e-08 3.10570623060638e-06 1.44536502335716e-06 "MMP9/CDK1/EGFR/MAPK1/MAPK3" 5
GO:0046622 "GO:0046622" "positive regulation of organ growth" "5/34" "70/20610" 1.00740411932778e-07 3.28765534815541e-06 1.5300423466482e-06 "CDK1/PIM1/MAPK14/FGFR1/MAPK1" 5
GO:0055025 "GO:0055025" "positive regulation of cardiac muscle tissue development" "5/34" "71/20610" 1.08245093110269e-07 3.46303474396095e-06 1.61166218628942e-06 "CDK1/PIM1/MAPK14/FGFR1/MAPK1" 5
GO:0010001 "GO:0010001" "glial cell differentiation" "7/34" "240/20610" 1.0948310231394e-07 3.46303474396095e-06 1.61166218628942e-06 "MAP2K1/CDK1/PTPN11/EGFR/F2/MAPK1/MAPK3" 7
GO:0038127 "GO:0038127" "ERBB signaling pathway" "6/34" "144/20610" 1.1993647891899e-07 3.73620304026429e-06 1.73879201494995e-06 "MMP9/PTPN11/HSP90AA1/EGFR/MAPK1/SRC" 6
GO:0048738 "GO:0048738" "cardiac muscle tissue development" "7/34" "250/20610" 1.44538723831752e-07 4.4353972566878e-06 2.06419010154066e-06 "CDK1/PDGFRB/PIM1/MAPK14/MAPK11/FGFR1/MAPK1" 7
GO:1900182 "GO:1900182" "positive regulation of protein localization to nucleus" "5/34" "78/20610" 1.74077003692296e-07 5.26326940575532e-06 2.44947362780646e-06 "CDK1/MAPK14/F2/MAPK1/SRC" 5
GO:2000573 "GO:2000573" "positive regulation of DNA biosynthetic process" "5/34" "80/20610" 1.9776325468814e-07 5.89277176288139e-06 2.74243781100716e-06 "PDGFRB/HSP90AA1/MAPK1/MAPK3/SRC" 5
GO:0071260 "GO:0071260" "cellular response to mechanical stimulus" "5/34" "81/20610" 2.10526646914823e-07 6.18346837224108e-06 2.87772514354247e-06 "PTPN11/EGFR/MAP3K14/MAP3K14/MAPK3" 5
GO:0035690 "GO:0035690" "cellular response to drug" "8/34" "409/20610" 2.59563027018037e-07 7.51636033167724e-06 3.49803990451291e-06 "CDK1/CDK2/MMP3/EGFR/MET/MAPK1/MAPK3/SRC" 8
GO:0016202 "GO:0016202" "regulation of striated muscle tissue development" "6/34" "172/20610" 3.42987095733143e-07 9.79418706704641e-06 4.5581179827694e-06 "CDK1/PIM1/MAPK14/MAPK11/FGFR1/MAPK1" 6
GO:1901861 "GO:1901861" "regulation of muscle tissue development" "6/34" "175/20610" 3.79730740072808e-07 1.06948822135574e-05 4.97729261321099e-06 "CDK1/PIM1/MAPK14/MAPK11/FGFR1/MAPK1" 6
GO:0045740 "GO:0045740" "positive regulation of DNA replication" "4/34" "37/20610" 3.92156271663767e-07 1.07644953877752e-05 5.00968989734161e-06 "CDK1/CDK2/EGFR/FGFR1" 4
GO:0048634 "GO:0048634" "regulation of muscle organ development" "6/34" "176/20610" 3.92673713075456e-07 1.07644953877752e-05 5.00968989734161e-06 "CDK1/PIM1/MAPK14/MAPK11/FGFR1/MAPK1" 6
GO:0030168 "GO:0030168" "platelet activation" "6/34" "178/20610" 4.1964801064368e-07 1.13525830247817e-05 5.28338007860257e-06 "LCK/PTPN11/F2/MAPK1/MAPK3/SRC" 6
GO:0016572 "GO:0016572" "histone phosphorylation" "4/34" "38/20610" 4.3778196298373e-07 1.16893469596695e-05 5.44010668970896e-06 "CDK1/CDK2/MAPK3/JAK2" 4
GO:0045927 "GO:0045927" "positive regulation of growth" "7/34" "298/20610" 4.74041859307042e-07 1.24952572145549e-05 5.81516936720785e-06 "CDK1/PIM1/MAPK14/EGFR/F2/FGFR1/MAPK1" 7
GO:0048608 "GO:0048608" "reproductive structure development" "8/34" "445/20610" 4.92047911507411e-07 1.26907406022884e-05 5.90614540624623e-06 "MAP2K1/PDGFRB/PTPN11/MAPK14/EGFR/MAPK1/MAPK3/SRC" 8
GO:0035051 "GO:0035051" "cardiocyte differentiation" "6/34" "183/20610" 4.93803136275813e-07 1.26907406022884e-05 5.90614540624623e-06 "VCAM1/CDK1/PDGFRB/EGFR/MAPK1/MAPK3" 6
GO:0061458 "GO:0061458" "reproductive system development" "8/34" "448/20610" 5.17672890696577e-07 1.31399439910144e-05 6.11520022928121e-06 "MAP2K1/PDGFRB/PTPN11/MAPK14/EGFR/MAPK1/MAPK3/SRC" 8
GO:0045022 "GO:0045022" "early endosome to late endosome transport" "4/34" "40/20610" 5.40754285978251e-07 1.35584245362352e-05 6.30995694421348e-06 "MAP2K1/MAPK1/MAPK3/SRC" 4
GO:0048010 "GO:0048010" "vascular endothelial growth factor receptor signaling pathway" "5/34" "99/20610" 5.75397143565343e-07 1.4253211170727e-05 6.63330378568036e-06 "MAPK14/MAPK11/HSP90AA1/FLT4/SRC" 5
GO:0071276 "GO:0071276" "cellular response to cadmium ion" "4/34" "42/20610" 6.60748015460281e-07 1.61725942831707e-05 7.52656574001749e-06 "MMP9/EGFR/MAPK1/MAPK3" 4
GO:0072584 "GO:0072584" "caveolin-mediated endocytosis" "3/34" "11/20610" 6.7070932450538e-07 1.62232749550948e-05 7.55015202446304e-06 "MAPK1/MAPK3/SRC" 3
GO:0051403 "GO:0051403" "stress-activated MAPK cascade" "7/34" "315/20610" 6.88049776438399e-07 1.64491900041552e-05 7.65529065829259e-06 "MAP2K1/MAPK14/MAPK11/EGFR/FLT4/MAPK1/MAPK3" 7
GO:0098927 "GO:0098927" "vesicle-mediated transport between endosomal compartments" "4/34" "43/20610" 7.27668806361829e-07 1.69908429478469e-05 7.90737059164079e-06 "MAP2K1/MAPK1/MAPK3/SRC" 4
GO:0045844 "GO:0045844" "positive regulation of striated muscle tissue development" "5/34" "104/20610" 7.35498551730725e-07 1.69908429478469e-05 7.90737059164079e-06 "CDK1/PIM1/MAPK14/FGFR1/MAPK1" 5
GO:0048636 "GO:0048636" "positive regulation of muscle organ development" "5/34" "104/20610" 7.35498551730725e-07 1.69908429478469e-05 7.90737059164079e-06 "CDK1/PIM1/MAPK14/FGFR1/MAPK1" 5
GO:1901863 "GO:1901863" "positive regulation of muscle tissue development" "5/34" "105/20610" 7.71367045941258e-07 1.76214516272803e-05 8.20084964632285e-06 "CDK1/PIM1/MAPK14/FGFR1/MAPK1" 5
GO:0060439 "GO:0060439" "trachea morphogenesis" "3/34" "12/20610" 8.93270417763736e-07 2.01820217463983e-05 9.39251370442147e-06 "MAP2K1/MAPK1/MAPK3" 3
GO:0042063 "GO:0042063" "gliogenesis" "7/34" "332/20610" 9.78091749436167e-07 2.18582243134865e-05 1.01726018333807e-05 "MAP2K1/CDK1/PTPN11/EGFR/F2/MAPK1/MAPK3" 7
GO:0007265 "GO:0007265" "Ras protein signal transduction" "8/34" "489/20610" 1.00080381402041e-06 2.18899217194252e-05 1.01873534932201e-05 "NRAS/CDK2/PDGFRB/AGTR1/MAPK14/MAPK11/MET/JAK2" 8
GO:0048732 "GO:0048732" "gland development" "8/34" "489/20610" 1.00080381402041e-06 2.18899217194252e-05 1.01873534932201e-05 "MAP2K1/EGFR/FGFR1/MET/MAPK1/MAPK3/SRC/JAK2" 8
GO:0050714 "GO:0050714" "positive regulation of protein secretion" "7/34" "334/20610" 1.01812364400956e-06 2.20343390745648e-05 1.02545639047611e-05 "CD274/MAPK14/MAPK11/EGFR/MAPK3/SRC/JAK2" 7
GO:0038083 "GO:0038083" "peptidyl-tyrosine autophosphorylation" "4/34" "47/20610" 1.04681336112194e-06 2.21881264996567e-05 1.03261350543661e-05 "LCK/EGFR/MAPK3/SRC" 4
GO:0070849 "GO:0070849" "response to epidermal growth factor" "4/34" "47/20610" 1.04681336112194e-06 2.21881264996567e-05 1.03261350543661e-05 "PTPN11/EGFR/MAPK1/MAPK3" 4
GO:0051222 "GO:0051222" "positive regulation of protein transport" "8/34" "495/20610" 1.09662534921411e-06 2.30067522243287e-05 1.07071153859896e-05 "CD274/MAPK14/MAPK11/EGFR/MAPK1/MAPK3/SRC/JAK2" 8
GO:0060324 "GO:0060324" "face development" "4/34" "50/20610" 1.34690127651866e-06 2.79720103487107e-05 1.30178975051085e-05 "MAP2K1/PTPN11/MAPK1/MAPK3" 4
GO:1903829 "GO:1903829" "positive regulation of cellular protein localization" "7/34" "350/20610" 1.39084537487473e-06 2.85957809074244e-05 1.33081941659066e-05 "CDK1/MAPK14/EGFR/LGALS3/F2/MAPK1/SRC" 7
GO:0002793 "GO:0002793" "positive regulation of peptide secretion" "7/34" "355/20610" 1.5284822831028e-06 3.11144512283104e-05 1.44803584715002e-05 "CD274/MAPK14/MAPK11/EGFR/MAPK3/SRC/JAK2" 7
GO:2000278 "GO:2000278" "regulation of DNA biosynthetic process" "5/34" "124/20610" 1.75890143218622e-06 3.5453934750734e-05 1.64999112678769e-05 "PDGFRB/HSP90AA1/MAPK1/MAPK3/SRC" 5
GO:1903358 "GO:1903358" "regulation of Golgi organization" "3/34" "15/20610" 1.84120179215039e-06 3.67525328607884e-05 1.7104266009859e-05 "MAP2K1/MAPK1/MAPK3" 3
GO:0071356 "GO:0071356" "cellular response to tumor necrosis factor" "7/34" "366/20610" 1.87190254619551e-06 3.70060734132498e-05 1.72222612802806e-05 "VCAM1/MAPK14/MAP3K14/MAP3K14/MAPK1/MAPK3/JAK2" 7
GO:0007596 "GO:0007596" "blood coagulation" "7/34" "369/20610" 1.97604748204434e-06 3.84639542811288e-05 1.79007446454772e-05 "LCK/PTPN11/F2/MAPK1/MAPK3/SRC/JAK2" 7
GO:0051972 "GO:0051972" "regulation of telomerase activity" "4/34" "55/20610" 1.98306379075859e-06 3.84639542811288e-05 1.79007446454772e-05 "HSP90AA1/MAPK1/MAPK3/SRC" 4
GO:0007599 "GO:0007599" "hemostasis" "7/34" "375/20610" 2.19895239194282e-06 4.18615381280966e-05 1.94819466303706e-05 "LCK/PTPN11/F2/MAPK1/MAPK3/SRC/JAK2" 7
GO:0050817 "GO:0050817" "coagulation" "7/34" "375/20610" 2.19895239194282e-06 4.18615381280966e-05 1.94819466303706e-05 "LCK/PTPN11/F2/MAPK1/MAPK3/SRC/JAK2" 7
GO:0031295 "GO:0031295" "T cell costimulation" "4/34" "57/20610" 2.29144037633924e-06 4.32220313188392e-05 2.01151067319398e-05 "CD274/LCK/PTPN11/SRC" 4
GO:1900180 "GO:1900180" "regulation of protein localization to nucleus" "5/34" "132/20610" 2.39384240281372e-06 4.47430907289547e-05 2.08229927670591e-05 "CDK1/MAPK14/F2/MAPK1/SRC" 5
GO:0031294 "GO:0031294" "lymphocyte costimulation" "4/34" "58/20610" 2.45831145914425e-06 4.55341293693746e-05 2.11911343419832e-05 "CD274/LCK/PTPN11/SRC" 4
GO:0048008 "GO:0048008" "platelet-derived growth factor receptor signaling pathway" "4/34" "59/20610" 2.63402773091326e-06 4.83532233460506e-05 2.25031128515052e-05 "PDGFRB/PTPN11/SRC/JAK2" 4
GO:0010038 "GO:0010038" "response to metal ion" "7/34" "387/20610" 2.70834075722432e-06 4.92774212110903e-05 2.29332254151552e-05 "MMP9/VCAM1/CDK1/EGFR/BRAF/MAPK1/MAPK3" 7
GO:0007568 "GO:0007568" "aging" "7/34" "392/20610" 2.94794017736354e-06 5.27040435187776e-05 2.45279416130293e-05 "MAP2K1/VCAM1/CDK1/PDGFRB/MAPK14/MAPK1/MAPK3" 7
GO:0032496 "GO:0032496" "response to lipopolysaccharide" "7/34" "392/20610" 2.94794017736354e-06 5.27040435187776e-05 2.45279416130293e-05 "VCAM1/CD274/MAPK14/MAPK1/MAPK3/SRC/JAK2" 7
GO:0010518 "GO:0010518" "positive regulation of phospholipase activity" "4/34" "61/20610" 3.01319189016542e-06 5.34062286739663e-05 2.48547316529979e-05 "PDGFRB/AGTR1/EGFR/FGFR1" 4
GO:0034612 "GO:0034612" "response to tumor necrosis factor" "7/34" "395/20610" 3.10002932060698e-06 5.44757289159654e-05 2.53524665086077e-05 "VCAM1/MAPK14/MAP3K14/MAP3K14/MAPK1/MAPK3/JAK2" 7
GO:0050867 "GO:0050867" "positive regulation of cell activation" "7/34" "409/20610" 3.89947468118972e-06 6.79433893603904e-05 3.16201827404234e-05 "VCAM1/PDGFRB/CD274/LCK/PTPN11/SRC/JAK2" 7
GO:0002237 "GO:0002237" "response to molecule of bacterial origin" "7/34" "411/20610" 4.02660628919897e-06 6.95689288285134e-05 3.23766927632186e-05 "VCAM1/CD274/MAPK14/MAPK1/MAPK3/SRC/JAK2" 7
GO:0014706 "GO:0014706" "striated muscle tissue development" "7/34" "417/20610" 4.42896833359399e-06 7.58829907822438e-05 3.53151948704995e-05 "CDK1/PDGFRB/PIM1/MAPK14/MAPK11/FGFR1/MAPK1" 7
GO:0045787 "GO:0045787" "positive regulation of cell cycle" "7/34" "426/20610" 5.09512852775962e-06 8.6575076471684e-05 4.02911860089908e-05 "CDK1/CDK2/PDGFRB/PTPN11/EGFR/FGFR1/SRC" 7
GO:0060438 "GO:0060438" "trachea development" "3/34" "21/20610" 5.34566284586346e-06 9.00875640253711e-05 4.1925863044779e-05 "MAP2K1/MAPK1/MAPK3" 3
GO:0001890 "GO:0001890" "placenta development" "5/34" "157/20610" 5.60171528564424e-06 9.36351758315818e-05 4.35768865609809e-05 "MAP2K1/MAPK14/EGFR/MAPK1/MAPK3" 5
GO:0010517 "GO:0010517" "regulation of phospholipase activity" "4/34" "72/20610" 5.86461294776606e-06 9.64611537648562e-05 4.48920687959524e-05 "PDGFRB/AGTR1/EGFR/FGFR1" 4
GO:0035924 "GO:0035924" "cellular response to vascular endothelial growth factor stimulus" "4/34" "72/20610" 5.86461294776606e-06 9.64611537648562e-05 4.48920687959524e-05 "VCAM1/PDGFRB/MAPK14/FLT4" 4
GO:0060537 "GO:0060537" "muscle tissue development" "7/34" "436/20610" 5.93138299501195e-06 9.64632843081406e-05 4.48930603297665e-05 "CDK1/PDGFRB/PIM1/MAPK14/MAPK11/FGFR1/MAPK1" 7
GO:0050921 "GO:0050921" "positive regulation of chemotaxis" "5/34" "159/20610" 5.9585783595009e-06 9.64632843081406e-05 4.48930603297665e-05 "PDGFRB/MAPK14/FGFR1/MET/MAPK3" 5
GO:0030878 "GO:0030878" "thyroid gland development" "3/34" "22/20610" 6.18273590247917e-06 9.93101954335717e-05 4.62179846657366e-05 "MAP2K1/MAPK1/MAPK3" 3
GO:0060193 "GO:0060193" "positive regulation of lipase activity" "4/34" "75/20610" 6.90450067723476e-06 0.000110043824747245 5.12133097968698e-05 "PDGFRB/AGTR1/EGFR/FGFR1" 4
GO:0007004 "GO:0007004" "telomere maintenance via telomerase" "4/34" "76/20610" 7.2796008657193e-06 0.000115129687537838 5.35802201371566e-05 "HSP90AA1/MAPK1/MAPK3/SRC" 4
GO:0006278 "GO:0006278" "RNA-dependent DNA biosynthetic process" "4/34" "78/20610" 8.07470605512644e-06 0.000126729737781221 5.89787690165523e-05 "HSP90AA1/MAPK1/MAPK3/SRC" 4
GO:0050673 "GO:0050673" "epithelial cell proliferation" "7/34" "459/20610" 8.29691347440266e-06 0.000129230712904332 6.01426981517705e-05 "NRAS/MAP2K1/AGTR1/EGFR/FGFR1/FLT4/MAPK1" 7
GO:0002433 "GO:0002433" "immune response-regulating cell surface receptor signaling pathway involved in phagocytosis" "4/34" "80/20610" 8.93217800181453e-06 0.000137048940087542 6.37812239092648e-05 "HSP90AA1/MAPK1/MAPK3/SRC" 4
GO:0038096 "GO:0038096" "Fc-gamma receptor signaling pathway involved in phagocytosis" "4/34" "80/20610" 8.93217800181453e-06 0.000137048940087542 6.37812239092648e-05 "HSP90AA1/MAPK1/MAPK3/SRC" 4
GO:0045931 "GO:0045931" "positive regulation of mitotic cell cycle" "5/34" "176/20610" 9.76636156308303e-06 0.000148738069434805 6.92212293243078e-05 "CDK1/PDGFRB/PTPN11/EGFR/FGFR1" 5
GO:0010634 "GO:0010634" "positive regulation of epithelial cell migration" "5/34" "177/20610" 1.00384657689372e-05 0.000151757982506874 7.06266670585442e-05 "MMP9/FGFR1/FLT4/MET/SRC" 5
GO:0038094 "GO:0038094" "Fc-gamma receptor signaling pathway" "4/34" "83/20610" 1.0342001289042e-05 0.000155205508396134 7.22311115769435e-05 "HSP90AA1/MAPK1/MAPK3/SRC" 4
GO:0002431 "GO:0002431" "Fc receptor mediated stimulatory signaling pathway" "4/34" "86/20610" 1.19095433683265e-05 0.000177434935980284 8.25764677483507e-05 "HSP90AA1/MAPK1/MAPK3/SRC" 4
GO:0007409 "GO:0007409" "axonogenesis" "7/34" "495/20610" 1.35451346493537e-05 0.000200351056396196 9.32414039853277e-05 "MAP2K1/PTPN11/HSP90AA1/MAPK1/MAPK3/SRC/GRIN1" 7
GO:0010833 "GO:0010833" "telomere maintenance via telomere lengthening" "4/34" "89/20610" 1.36456271217719e-05 0.000200395781159736 9.32622184488019e-05 "HSP90AA1/MAPK1/MAPK3/SRC" 4
GO:0050715 "GO:0050715" "positive regulation of cytokine secretion" "5/34" "192/20610" 1.48799463632752e-05 0.000215765992980413 0.000100415363311077 "CD274/MAPK14/MAPK11/MAPK3/SRC" 5
GO:0048013 "GO:0048013" "ephrin receptor signaling pathway" "4/34" "91/20610" 1.49021259743281e-05 0.000215765992980413 0.000100415363311077 "MMP9/PTPN11/SRC/GRIN1" 4
GO:0048639 "GO:0048639" "positive regulation of developmental growth" "5/34" "202/20610" 1.90057862378966e-05 0.00027325801751829 0.000127171584028325 "CDK1/PIM1/MAPK14/FGFR1/MAPK1" 5
GO:1900034 "GO:1900034" "regulation of cellular response to heat" "4/34" "97/20610" 1.91845578320114e-05 0.000273912853490385 0.000127476338225865 "HSP90AA1/HSPA8/MAPK1/MAPK3" 4
GO:0038128 "GO:0038128" "ERBB2 signaling pathway" "3/34" "32/20610" 1.96898846835198e-05 0.00027818602933834 0.000129465032085066 "HSP90AA1/EGFR/SRC" 3
GO:0071248 "GO:0071248" "cellular response to metal ion" "5/34" "204/20610" 1.9928429355188e-05 0.00027818602933834 0.000129465032085066 "MMP9/EGFR/BRAF/MAPK1/MAPK3" 5
GO:0071214 "GO:0071214" "cellular response to abiotic stimulus" "6/34" "348/20610" 2.00250643687132e-05 0.00027818602933834 0.000129465032085066 "PTPN11/MAPK14/EGFR/MAP3K14/MAP3K14/MAPK3" 6
GO:0104004 "GO:0104004" "cellular response to environmental stimulus" "6/34" "348/20610" 2.00250643687132e-05 0.00027818602933834 0.000129465032085066 "PTPN11/MAPK14/EGFR/MAP3K14/MAP3K14/MAPK3" 6
GO:0150076 "GO:0150076" "neuroinflammatory response" "4/34" "100/20610" 2.16358169806385e-05 0.000298545232967737 0.000138940004488876 "MMP9/MMP3/EGFR/JAK2" 4
GO:0071897 "GO:0071897" "DNA biosynthetic process" "5/34" "208/20610" 2.1878267264992e-05 0.00029987811664549 0.000139560315395633 "PDGFRB/HSP90AA1/MAPK1/MAPK3/SRC" 5
GO:0060191 "GO:0060191" "regulation of lipase activity" "4/34" "101/20610" 2.25017998594009e-05 0.000306382122588929 0.000142587215560791 "PDGFRB/AGTR1/EGFR/FGFR1" 4
GO:0050679 "GO:0050679" "positive regulation of epithelial cell proliferation" "5/34" "211/20610" 2.34357358188641e-05 0.000316999163444635 0.000147528281574428 "NRAS/AGTR1/EGFR/FGFR1/FLT4" 5
GO:0090218 "GO:0090218" "positive regulation of lipid kinase activity" "3/34" "36/20610" 2.82163496595192e-05 0.000374906442971085 0.000174477757864385 "PDGFRB/F2/SRC" 3
GO:0010631 "GO:0010631" "epithelial cell migration" "6/34" "370/20610" 2.82638612162053e-05 0.000374906442971085 0.000174477757864385 "MMP9/PTPN11/FGFR1/FLT4/MET/SRC" 6
GO:0048638 "GO:0048638" "regulation of developmental growth" "6/34" "370/20610" 2.82638612162053e-05 0.000374906442971085 0.000174477757864385 "CDK1/PIM1/MAPK14/MAPK11/FGFR1/MAPK1" 6
GO:0090132 "GO:0090132" "epithelium migration" "6/34" "373/20610" 2.95725883910496e-05 0.000389751549564089 0.000181386523937004 "MMP9/PTPN11/FGFR1/FLT4/MET/SRC" 6
GO:0090130 "GO:0090130" "tissue migration" "6/34" "379/20610" 3.23366460590971e-05 0.000423465887245247 0.00019707684390023 "MMP9/PTPN11/FGFR1/FLT4/MET/SRC" 6
GO:0010952 "GO:0010952" "positive regulation of peptidase activity" "5/34" "229/20610" 3.46814137844065e-05 0.000451297384435062 0.000210029347968191 "LCK/MAPK14/MAPK3/JAK2/GRIN1" 5
GO:1903037 "GO:1903037" "regulation of leukocyte cell-cell adhesion" "6/34" "385/20610" 3.53051802662566e-05 0.000456524846713356 0.000212462157312329 "VCAM1/CD274/LCK/PTPN11/LGALS3/SRC" 6
GO:0043393 "GO:0043393" "regulation of protein binding" "5/34" "231/20610" 3.61513728262282e-05 0.000462575637165258 0.000215278135461407 "MMP9/LGALS3/MET/MAPK3/SRC" 5
GO:0001938 "GO:0001938" "positive regulation of endothelial cell proliferation" "4/34" "114/20610" 3.62230922099254e-05 0.000462575637165258 0.000215278135461407 "NRAS/AGTR1/FGFR1/FLT4" 4
GO:0050863 "GO:0050863" "regulation of T cell activation" "6/34" "394/20610" 4.01658409714456e-05 0.000509759068131432 0.000237236838486316 "VCAM1/CD274/LCK/PTPN11/LGALS3/SRC" 6
GO:0051973 "GO:0051973" "positive regulation of telomerase activity" "3/34" "41/20610" 4.18901230256434e-05 0.000528380938286643 0.000245903273040425 "HSP90AA1/MAPK1/MAPK3" 3
GO:0006275 "GO:0006275" "regulation of DNA replication" "4/34" "119/20610" 4.28554491503897e-05 0.000537260996665861 0.000250035964555226 "CDK1/CDK2/EGFR/FGFR1" 4
GO:0043583 "GO:0043583" "ear development" "5/34" "241/20610" 4.42421099684602e-05 0.000548452154897179 0.000255244219128372 "PDGFRB/PTPN11/FGFR1/MAPK1/MAPK3" 5
GO:0008543 "GO:0008543" "fibroblast growth factor receptor signaling pathway" "4/34" "120/20610" 4.42816428564843e-05 0.000548452154897179 0.000255244219128372 "PTPN11/FGFR1/MAPK1/MAPK3" 4
GO:0007173 "GO:0007173" "epidermal growth factor receptor signaling pathway" "4/34" "121/20610" 4.57422639587955e-05 0.00056315026766038 0.000262084575723574 "MMP9/PTPN11/EGFR/SRC" 4
GO:0051098 "GO:0051098" "regulation of binding" "6/34" "410/20610" 5.01281558806352e-05 0.000613473145777298 0.000285504346463017 "MMP9/LGALS3/MET/MAPK3/SRC/JAK2" 6
GO:0010863 "GO:0010863" "positive regulation of phospholipase C activity" "3/34" "44/20610" 5.18686462467359e-05 0.000628160525841345 0.000292339708165975 "PDGFRB/EGFR/FGFR1" 3
GO:0048661 "GO:0048661" "positive regulation of smooth muscle cell proliferation" "4/34" "125/20610" 5.19393430899945e-05 0.000628160525841345 0.000292339708165975 "MMP9/PDGFRB/EGFR/JAK2" 4
GO:0050920 "GO:0050920" "regulation of chemotaxis" "5/34" "250/20610" 5.26639235171934e-05 0.000633198986849998 0.00029468455818485 "PDGFRB/MAPK14/FGFR1/MET/MAPK3" 5
GO:0010828 "GO:0010828" "positive regulation of glucose transmembrane transport" "3/34" "45/20610" 5.55109436646359e-05 0.000663198151085763 0.000308645873098996 "PTPN11/MAPK14/BRAF" 3
GO:0045862 "GO:0045862" "positive regulation of proteolysis" "6/34" "418/20610" 5.580412458066e-05 0.000663198151085763 0.000308645873098996 "LCK/MAPK14/MAPK3/SRC/JAK2/GRIN1" 6
GO:0007159 "GO:0007159" "leukocyte cell-cell adhesion" "6/34" "419/20610" 5.65484412251154e-05 0.000667116586679507 0.000310469474345521 "VCAM1/CD274/LCK/PTPN11/LGALS3/SRC" 6
GO:0071222 "GO:0071222" "cellular response to lipopolysaccharide" "5/34" "254/20610" 5.67827833992771e-05 0.000667116586679507 0.000310469474345521 "CD274/MAPK14/MAPK1/MAPK3/SRC" 5
GO:0032963 "GO:0032963" "collagen metabolic process" "4/34" "129/20610" 5.87288618991603e-05 0.000681315952663723 0.000317077719112904 "MMP9/PDGFRB/MMP3/F2" 4
GO:0048246 "GO:0048246" "macrophage chemotaxis" "3/34" "46/20610" 5.93169044391082e-05 0.000681315952663723 0.000317077719112904 "MAPK14/LGALS3/MAPK3" 3
GO:0048538 "GO:0048538" "thymus development" "3/34" "46/20610" 5.93169044391082e-05 0.000681315952663723 0.000317077719112904 "MAP2K1/MAPK1/MAPK3" 3
GO:1900274 "GO:1900274" "regulation of phospholipase C activity" "3/34" "46/20610" 5.93169044391082e-05 0.000681315952663723 0.000317077719112904 "PDGFRB/EGFR/FGFR1" 3
GO:0032872 "GO:0032872" "regulation of stress-activated MAPK cascade" "5/34" "262/20610" 6.57655977624668e-05 0.000747039055246584 0.000347664602303474 "MAP2K1/EGFR/FLT4/MAPK1/MAPK3" 5
GO:0071219 "GO:0071219" "cellular response to molecule of bacterial origin" "5/34" "262/20610" 6.57655977624668e-05 0.000747039055246584 0.000347664602303474 "CD274/MAPK14/MAPK1/MAPK3/SRC" 5
GO:0050870 "GO:0050870" "positive regulation of T cell activation" "5/34" "263/20610" 6.69613655293461e-05 0.000756442678727118 0.000352040955848326 "VCAM1/CD274/LCK/PTPN11/SRC" 5
GO:0070302 "GO:0070302" "regulation of stress-activated protein kinase signaling cascade" "5/34" "264/20610" 6.81738701371804e-05 0.000765931568317175 0.00035645699139889 "MAP2K1/EGFR/FLT4/MAPK1/MAPK3" 5
GO:0051928 "GO:0051928" "positive regulation of calcium ion transport" "4/34" "135/20610" 7.00984924621465e-05 0.000783274459250942 0.000364528201648119 "PDGFRB/LGALS3/F2/GRIN1" 4
GO:0044060 "GO:0044060" "regulation of endocrine process" "3/34" "49/20610" 7.17500519130018e-05 0.000797395171530442 0.000371099841757717 "AGTR1/PTPN11/FGFR1" 3
GO:0007517 "GO:0007517" "muscle organ development" "6/34" "438/20610" 7.22731487473578e-05 0.000798890289379395 0.00037179565484634 "CDK1/PIM1/MAPK14/MAPK11/FGFR1/MAPK1" 6
GO:0046887 "GO:0046887" "positive regulation of hormone secretion" "4/34" "137/20610" 7.42218186145697e-05 0.000816043096639333 0.000379778402030081 "PTPN11/EGFR/FGFR1/JAK2" 4
GO:0032386 "GO:0032386" "regulation of intracellular transport" "6/34" "445/20610" 7.88786851864186e-05 0.000862630727357855 0.000401459825500865 "MAP2K1/PTPN11/MAPK14/MAPK1/MAPK3/SRC" 6
GO:2000116 "GO:2000116" "regulation of cysteine-type endopeptidase activity" "5/34" "275/20610" 8.26630443550518e-05 0.000899233963989347 0.00041849461051931 "MMP9/LCK/SRC/JAK2/GRIN1" 5
GO:0060986 "GO:0060986" "endocrine hormone secretion" "3/34" "52/20610" 8.5775315326609e-05 0.00092047430630261 0.000428379656168888 "AGTR1/PTPN11/FGFR1" 3
GO:0097366 "GO:0097366" "response to bronchodilator" "3/34" "52/20610" 8.5775315326609e-05 0.00092047430630261 0.000428379656168888 "CDK2/MMP3/GRIN1" 3
GO:2001233 "GO:2001233" "regulation of apoptotic signaling pathway" "6/34" "452/20610" 8.5958690082734e-05 0.00092047430630261 0.000428379656168888 "MMP9/LCK/LGALS3/FGFR1/SRC/JAK2" 6
GO:0050707 "GO:0050707" "regulation of cytokine secretion" "5/34" "282/20610" 9.30498965534314e-05 0.000991246566393031 0.000461316367423339 "CD274/MAPK14/MAPK11/MAPK3/SRC" 5
GO:0071216 "GO:0071216" "cellular response to biotic stimulus" "5/34" "286/20610" 9.94205027245363e-05 0.00105365233815282 0.000490359397594159 "CD274/MAPK14/MAPK1/MAPK3/SRC" 5
GO:1903039 "GO:1903039" "positive regulation of leukocyte cell-cell adhesion" "5/34" "287/20610" 0.000101064393230448 0.00106558149990667 0.000495911111721875 "VCAM1/CD274/LCK/PTPN11/SRC" 5
GO:0034504 "GO:0034504" "protein localization to nucleus" "5/34" "288/20610" 0.000102729140025023 0.00107760771373188 0.000501507992925597 "CDK1/MAPK14/F2/MAPK1/SRC" 5
GO:0031668 "GO:0031668" "cellular response to extracellular stimulus" "5/34" "289/20610" 0.000104414924862774 0.00108973139856783 0.00050715023617559 "VCAM1/PIM1/HSPA8/MAPK1/MAPK3" 5
GO:0042542 "GO:0042542" "response to hydrogen peroxide" "4/34" "151/20610" 0.000108211500948163 0.00111800425100212 0.00052030814261772 "CDK1/PDGFRB/MET/SRC" 4
GO:0044344 "GO:0044344" "cellular response to fibroblast growth factor stimulus" "4/34" "151/20610" 0.000108211500948163 0.00111800425100212 0.00052030814261772 "PTPN11/FGFR1/MAPK1/MAPK3" 4
GO:0046883 "GO:0046883" "regulation of hormone secretion" "5/34" "292/20610" 0.000109600337170239 0.00112669146611006 0.000524351086777617 "AGTR1/PTPN11/EGFR/FGFR1/JAK2" 5
GO:0060249 "GO:0060249" "anatomical structure homeostasis" "6/34" "475/20610" 0.000112874286989776 0.00115457479627353 0.000537327713399876 "PTPN11/HSP90AA1/EGFR/MAPK1/MAPK3/SRC" 6
GO:0007030 "GO:0007030" "Golgi organization" "4/34" "154/20610" 0.000116754520571697 0.00118835294205648 0.000553047729023826 "MAP2K1/CDK1/MAPK1/MAPK3" 4
GO:1903800 "GO:1903800" "positive regulation of production of miRNAs involved in gene silencing by miRNA" "2/34" "10/20610" 0.000117888958302516 0.00119398866142844 0.000555670537189458 "MAP2K1/EGFR" 2
GO:0060425 "GO:0060425" "lung morphogenesis" "3/34" "58/20610" 0.000118952531375168 0.00119885492405561 0.00055793524778136 "MAP2K1/MAPK1/MAPK3" 3
GO:0045834 "GO:0045834" "positive regulation of lipid metabolic process" "4/34" "155/20610" 0.000119707969031155 0.00120058333818563 0.000558739634656326 "PDGFRB/AGTR1/F2/SRC" 4
GO:0001667 "GO:0001667" "ameboidal-type cell migration" "6/34" "484/20610" 0.000125075359870817 0.00124337225525268 0.000578653174290746 "MMP9/PTPN11/FGFR1/FLT4/MET/SRC" 6
GO:1904589 "GO:1904589" "regulation of protein import" "3/34" "59/20610" 0.000125183879784681 0.00124337225525268 0.000578653174290746 "MAPK14/HSPA8/MAPK1" 3
GO:0006909 "GO:0006909" "phagocytosis" "5/34" "301/20610" 0.000126352557116298 0.00124894642995725 0.000581247340175681 "HSP90AA1/MET/MAPK1/MAPK3/SRC" 5
GO:0071774 "GO:0071774" "response to fibroblast growth factor" "4/34" "158/20610" 0.000128893944692491 0.00126657331696034 0.000589450719392252 "PTPN11/FGFR1/MAPK1/MAPK3" 4
GO:0030099 "GO:0030099" "myeloid cell differentiation" "6/34" "487/20610" 0.000129367897160346 0.00126657331696034 0.000589450719392252 "MMP9/PTPN11/MAPK14/LGALS3/SRC/JAK2" 6
GO:0032210 "GO:0032210" "regulation of telomere maintenance via telomerase" "3/34" "60/20610" 0.000131624142556229 0.00128255562604553 0.000596888728279432 "MAPK1/MAPK3/SRC" 3
GO:0045785 "GO:0045785" "positive regulation of cell adhesion" "6/34" "489/20610" 0.000132294179997021 0.00128300393431074 0.000597097366520817 "VCAM1/CD274/LCK/PTPN11/SRC/JAK2" 6
GO:0034605 "GO:0034605" "cellular response to heat" "4/34" "160/20610" 0.000135295262624234 0.00130594863828838 0.000607775605265278 "HSP90AA1/HSPA8/MAPK1/MAPK3" 4
GO:0010632 "GO:0010632" "regulation of epithelial cell migration" "5/34" "307/20610" 0.000138568520016611 0.00133129381847735 0.000619571001943431 "MMP9/FGFR1/FLT4/MET/SRC" 5
GO:0061307 "GO:0061307" "cardiac neural crest cell differentiation involved in heart development" "2/34" "11/20610" 0.000143937458075407 0.00136887960597295 0.000637063056435293 "MAPK1/MAPK3" 2
GO:0061308 "GO:0061308" "cardiac neural crest cell development involved in heart development" "2/34" "11/20610" 0.000143937458075407 0.00136887960597295 0.000637063056435293 "MAPK1/MAPK3" 2
GO:1904645 "GO:1904645" "response to amyloid-beta" "3/34" "62/20610" 0.000145143849271451 0.00136887960597295 0.000637063056435293 "MMP9/VCAM1/MMP3" 3
GO:1905517 "GO:1905517" "macrophage migration" "3/34" "62/20610" 0.000145143849271451 0.00136887960597295 0.000637063056435293 "MAPK14/LGALS3/MAPK3" 3
GO:0023061 "GO:0023061" "signal release" "6/34" "500/20610" 0.000149345025413923 0.00139643883764166 0.000649888850817257 "AGTR1/PTPN11/EGFR/FGFR1/HSPA8/JAK2" 6
GO:0050663 "GO:0050663" "cytokine secretion" "5/34" "312/20610" 0.000149424389241812 0.00139643883764166 0.000649888850817257 "CD274/MAPK14/MAPK11/MAPK3/SRC" 5
GO:0030203 "GO:0030203" "glycosaminoglycan metabolic process" "4/34" "165/20610" 0.000152304387764859 0.00141691321830114 0.000659417425473957 "PDGFRB/PIM1/FUCA1/GLB1" 4
GO:0090068 "GO:0090068" "positive regulation of cell cycle process" "5/34" "319/20610" 0.000165705100592253 0.00153463822890843 0.000714205483349254 "CDK1/CDK2/PDGFRB/EGFR/FGFR1" 5
GO:0032429 "GO:0032429" "regulation of phospholipase A2 activity" "2/34" "12/20610" 0.000172546295606936 0.00158160677884087 0.000736064182862148 "AGTR1/EGFR" 2
GO:2000105 "GO:2000105" "positive regulation of DNA-dependent DNA replication" "2/34" "12/20610" 0.000172546295606936 0.00158160677884087 0.000736064182862148 "CDK2/FGFR1" 2
GO:0031647 "GO:0031647" "regulation of protein stability" "5/34" "322/20610" 0.000173084399435406 0.00158160677884087 0.000736064182862148 "PIM1/HSP90AA1/HSPA8/MAPK1/SRC" 5
GO:0043550 "GO:0043550" "regulation of lipid kinase activity" "3/34" "66/20610" 0.000174826183780744 0.00159045413209385 0.000740181653734031 "PDGFRB/F2/SRC" 3
GO:0030260 "GO:0030260" "entry into host cell" "4/34" "173/20610" 0.000182666580866213 0.00162012049592245 0.000753988086623751 "CDK1/EGFR/MET/SRC" 4
GO:0044409 "GO:0044409" "entry into host" "4/34" "173/20610" 0.000182666580866213 0.00162012049592245 0.000753988086623751 "CDK1/EGFR/MET/SRC" 4
GO:0051806 "GO:0051806" "entry into cell of other organism involved in symbiotic interaction" "4/34" "173/20610" 0.000182666580866213 0.00162012049592245 0.000753988086623751 "CDK1/EGFR/MET/SRC" 4
GO:0051828 "GO:0051828" "entry into other organism involved in symbiotic interaction" "4/34" "173/20610" 0.000182666580866213 0.00162012049592245 0.000753988086623751 "CDK1/EGFR/MET/SRC" 4
GO:0035306 "GO:0035306" "positive regulation of dephosphorylation" "3/34" "67/20610" 0.000182815153236386 0.00162012049592245 0.000753988086623751 "PDGFRB/SRC/JAK2" 3
GO:0071675 "GO:0071675" "regulation of mononuclear cell migration" "3/34" "67/20610" 0.000182815153236386 0.00162012049592245 0.000753988086623751 "MAPK14/LGALS3/MAPK3" 3
GO:0006022 "GO:0006022" "aminoglycan metabolic process" "4/34" "174/20610" 0.000186747218470747 0.00164786386770753 0.000766899577998232 "PDGFRB/PIM1/FUCA1/GLB1" 4
GO:0016482 "GO:0016482" "cytosolic transport" "4/34" "175/20610" 0.000190893350748125 0.00167725097922284 0.00078057604961784 "MAP2K1/MAPK1/MAPK3/SRC" 4
GO:0000077 "GO:0000077" "DNA damage checkpoint" "4/34" "176/20610" 0.000195105606310568 0.00170696649606182 0.000794405357833398 "CDK1/CDK2/PTPN11/MAPK14" 4
GO:1904356 "GO:1904356" "regulation of telomere maintenance via telomere lengthening" "3/34" "69/20610" 0.000199496245914049 0.00173798424406477 0.000808840711578371 "MAPK1/MAPK3/SRC" 3
GO:0000723 "GO:0000723" "telomere maintenance" "4/34" "178/20610" 0.000203731009571657 0.00176738799864695 0.000822524928717015 "HSP90AA1/MAPK1/MAPK3/SRC" 4
GO:0022409 "GO:0022409" "positive regulation of cell-cell adhesion" "5/34" "334/20610" 0.000205150241902372 0.00177222225777847 0.000824774745197947 "VCAM1/CD274/LCK/PTPN11/SRC" 5
GO:0051251 "GO:0051251" "positive regulation of lymphocyte activation" "5/34" "335/20610" 0.000208013838007062 0.00178944121733272 0.000832788279006471 "VCAM1/CD274/LCK/PTPN11/SRC" 5
GO:0007162 "GO:0007162" "negative regulation of cell adhesion" "5/34" "336/20610" 0.00021090789410973 0.00180677762620669 0.000840856472569055 "CD274/PTPN11/LGALS3/SRC/JAK2" 5
GO:0007204 "GO:0007204" "positive regulation of cytosolic calcium ion concentration" "5/34" "339/20610" 0.000219775012094099 0.00187492707413057 0.000872572552930928 "LCK/AGTR1/F2/JAK2/GRIN1" 5
GO:0035791 "GO:0035791" "platelet-derived growth factor receptor-beta signaling pathway" "2/34" "14/20610" 0.000237412921902158 0.00200049576815916 0.000931010983645648 "PDGFRB/SRC" 2
GO:0038166 "GO:0038166" "angiotensin-activated signaling pathway" "2/34" "14/20610" 0.000237412921902158 0.00200049576815916 0.000931010983645648 "AGTR1/SRC" 2
GO:1905050 "GO:1905050" "positive regulation of metallopeptidase activity" "2/34" "14/20610" 0.000237412921902158 0.00200049576815916 0.000931010983645648 "MAPK14/MAPK3" 2
GO:0046879 "GO:0046879" "hormone secretion" "5/34" "347/20610" 0.000244815911062145 0.00205131282596669 0.000954660740735063 "AGTR1/PTPN11/EGFR/FGFR1/JAK2" 5
GO:1903428 "GO:1903428" "positive regulation of reactive oxygen species biosynthetic process" "3/34" "74/20610" 0.000245439180538817 0.00205131282596669 0.000954660740735063 "HSP90AA1/JAK2/GRIN1" 3
GO:0001936 "GO:0001936" "regulation of endothelial cell proliferation" "4/34" "188/20610" 0.000251041192036625 0.00208121246301331 0.000968575736677811 "NRAS/AGTR1/FGFR1/FLT4" 4
GO:0031570 "GO:0031570" "DNA integrity checkpoint" "4/34" "188/20610" 0.000251041192036625 0.00208121246301331 0.000968575736677811 "CDK1/CDK2/PTPN11/MAPK14" 4
GO:0032200 "GO:0032200" "telomere organization" "4/34" "191/20610" 0.000266656337308299 0.00220178887351752 0.00102469080791902 "HSP90AA1/MAPK1/MAPK3/SRC" 4
GO:0051099 "GO:0051099" "positive regulation of binding" "4/34" "192/20610" 0.000272013281796491 0.0022238502553035 0.00103495795723474 "MMP9/LGALS3/MET/JAK2" 4
GO:0035635 "GO:0035635" "entry of bacterium into host cell" "2/34" "15/20610" 0.000273654724996005 0.0022238502553035 0.00103495795723474 "MET/SRC" 2
GO:1903351 "GO:1903351" "cellular response to dopamine" "2/34" "15/20610" 0.000273654724996005 0.0022238502553035 0.00103495795723474 "MAPK1/MAPK3" 2
GO:2001028 "GO:2001028" "positive regulation of endothelial cell chemotaxis" "2/34" "15/20610" 0.000273654724996005 0.0022238502553035 0.00103495795723474 "FGFR1/MET" 2
GO:0009914 "GO:0009914" "hormone transport" "5/34" "358/20610" 0.000282733635255606 0.00228858407120286 0.00106508443616803 "AGTR1/PTPN11/EGFR/FGFR1/JAK2" 5
GO:0031663 "GO:0031663" "lipopolysaccharide-mediated signaling pathway" "3/34" "78/20610" 0.000286747732829325 0.00230294272928552 0.00107176681390566 "MAPK14/MAPK1/MAPK3" 3
GO:0051057 "GO:0051057" "positive regulation of small GTPase mediated signal transduction" "3/34" "78/20610" 0.000286747732829325 0.00230294272928552 0.00107176681390566 "PDGFRB/SRC/JAK2" 3
GO:0048660 "GO:0048660" "regulation of smooth muscle cell proliferation" "4/34" "195/20610" 0.000288548942990449 0.00230839154392359 0.00107430263845307 "MMP9/PDGFRB/EGFR/JAK2" 4
GO:0048659 "GO:0048659" "smooth muscle cell proliferation" "4/34" "197/20610" 0.000299966630031851 0.00239043174940111 0.00111248334026501 "MMP9/PDGFRB/EGFR/JAK2" 4
GO:0010759 "GO:0010759" "positive regulation of macrophage chemotaxis" "2/34" "16/20610" 0.000312424894438247 0.00244237864245261 0.00113665891152438 "MAPK14/MAPK3" 2
GO:0061684 "GO:0061684" "chaperone-mediated autophagy" "2/34" "16/20610" 0.000312424894438247 0.00244237864245261 0.00113665891152438 "HSP90AA1/HSPA8" 2
GO:0071732 "GO:0071732" "cellular response to nitric oxide" "2/34" "16/20610" 0.000312424894438247 0.00244237864245261 0.00113665891152438 "CDK2/MMP3" 2
GO:1903350 "GO:1903350" "response to dopamine" "2/34" "16/20610" 0.000312424894438247 0.00244237864245261 0.00113665891152438 "MAPK1/MAPK3" 2
GO:2001182 "GO:2001182" "regulation of interleukin-12 secretion" "2/34" "16/20610" 0.000312424894438247 0.00244237864245261 0.00113665891152438 "MAPK14/MAPK11" 2
GO:0006470 "GO:0006470" "protein dephosphorylation" "5/34" "370/20610" 0.000329032603637062 0.00256246603438561 0.00119254639834964 "PDGFRB/LCK/PTPN11/LGALS3/JAK2" 5
GO:0001935 "GO:0001935" "endothelial cell proliferation" "4/34" "203/20610" 0.000336168487743945 0.00260816004076057 0.00121381193787188 "NRAS/AGTR1/FGFR1/FLT4" 4
GO:0038093 "GO:0038093" "Fc receptor signaling pathway" "4/34" "204/20610" 0.00034249328891172 0.00264724136091164 0.00123199999849922 "HSP90AA1/MAPK1/MAPK3/SRC" 4
GO:0048678 "GO:0048678" "response to axon injury" "3/34" "83/20610" 0.000344376719914817 0.00265182972338901 0.00123413537710455 "MAP2K1/CDK1/JAK2" 3
GO:0009615 "GO:0009615" "response to virus" "5/34" "374/20610" 0.000345678136217053 0.00265191883605321 0.00123417684925884 "MAPK14/MAPK11/MAP3K14/MAP3K14/SRC" 5
GO:2001267 "GO:2001267" "regulation of cysteine-type endopeptidase activity involved in apoptotic signaling pathway" "2/34" "17/20610" 0.000353715482587359 0.00270349082602086 0.00125817794432365 "MMP9/JAK2" 2
GO:0061180 "GO:0061180" "mammary gland epithelium development" "3/34" "84/20610" 0.000356729692409858 0.00271643054664692 0.00126419996257529 "MAPK1/SRC/JAK2" 3
GO:0031099 "GO:0031099" "regeneration" "4/34" "207/20610" 0.000361980142015496 0.00274624048702531 0.00127807321457404 "MAP2K1/CDK1/EGFR/JAK2" 4
GO:0051480 "GO:0051480" "regulation of cytosolic calcium ion concentration" "5/34" "379/20610" 0.000367375867286652 0.0027769293497844 0.00129235550837294 "LCK/AGTR1/F2/JAK2/GRIN1" 5
GO:0034764 "GO:0034764" "positive regulation of transmembrane transport" "4/34" "210/20610" 0.000382249729114087 0.00286853207491082 0.00133498651243802 "PTPN11/MAPK14/F2/BRAF" 4
GO:0010827 "GO:0010827" "regulation of glucose transmembrane transport" "3/34" "86/20610" 0.000382284916598038 0.00286853207491082 0.00133498651243802 "PTPN11/MAPK14/BRAF" 3
GO:0009408 "GO:0009408" "response to heat" "4/34" "212/20610" 0.00039620659643676 0.00295053486996925 0.00137314980381018 "HSP90AA1/HSPA8/MAPK1/MAPK3" 4
GO:0017038 "GO:0017038" "protein import" "4/34" "212/20610" 0.00039620659643676 0.00295053486996925 0.00137314980381018 "MAPK14/HSP90AA1/HSPA8/MAPK1" 4
GO:0072610 "GO:0072610" "interleukin-12 secretion" "2/34" "18/20610" 0.000397518559815896 0.00295053486996925 0.00137314980381018 "MAPK14/MAPK11" 2
GO:0002696 "GO:0002696" "positive regulation of leukocyte activation" "5/34" "387/20610" 0.000404223966024481 0.00298951249692926 0.00139128960664996 "VCAM1/CD274/LCK/PTPN11/SRC" 5
GO:0071731 "GO:0071731" "response to nitric oxide" "2/34" "19/20610" 0.000443826214475434 0.00323583935092728 0.00150592769301295 "CDK2/MMP3" 2
GO:1902170 "GO:1902170" "cellular response to reactive nitrogen species" "2/34" "19/20610" 0.000443826214475434 0.00323583935092728 0.00150592769301295 "CDK2/MMP3" 2
GO:1903798 "GO:1903798" "regulation of production of miRNAs involved in gene silencing by miRNA" "2/34" "19/20610" 0.000443826214475434 0.00323583935092728 0.00150592769301295 "MAP2K1/EGFR" 2
GO:1904355 "GO:1904355" "positive regulation of telomere capping" "2/34" "19/20610" 0.000443826214475434 0.00323583935092728 0.00150592769301295 "MAPK1/MAPK3" 2
GO:0001892 "GO:0001892" "embryonic placenta development" "3/34" "91/20610" 0.000451253851533016 0.00326682365757704 0.00152034748348225 "MAP2K1/EGFR/MAPK1" 3
GO:0050886 "GO:0050886" "endocrine process" "3/34" "91/20610" 0.000451253851533016 0.00326682365757704 0.00152034748348225 "AGTR1/PTPN11/FGFR1" 3
GO:0050678 "GO:0050678" "regulation of epithelial cell proliferation" "5/34" "401/20610" 0.000475371340854065 0.00342934553261739 0.0015959835598757 "NRAS/AGTR1/EGFR/FGFR1/FLT4" 5
GO:2000846 "GO:2000846" "regulation of corticosteroid hormone secretion" "2/34" "20/20610" 0.00049263055286158 0.00354142803036156 0.00164814564796163 "AGTR1/PTPN11" 2
GO:0032204 "GO:0032204" "regulation of telomere maintenance" "3/34" "94/20610" 0.000496226303617952 0.00355484766633627 0.00165439101407929 "MAPK1/MAPK3/SRC" 3
GO:0036473 "GO:0036473" "cell death in response to oxidative stress" "3/34" "96/20610" 0.000527748125042052 0.00376753522599465 0.00175337370490945 "MMP3/MET/JAK2" 3
GO:0035930 "GO:0035930" "corticosteroid hormone secretion" "2/34" "21/20610" 0.000543923699179024 0.00384297981275626 0.00178848487087623 "AGTR1/PTPN11" 2
GO:0036120 "GO:0036120" "cellular response to platelet-derived growth factor stimulus" "2/34" "21/20610" 0.000543923699179024 0.00384297981275626 0.00178848487087623 "PDGFRB/SRC" 2
GO:0070920 "GO:0070920" "regulation of production of small RNA involved in gene silencing by RNA" "2/34" "21/20610" 0.000543923699179024 0.00384297981275626 0.00178848487087623 "MAP2K1/EGFR" 2
GO:1901653 "GO:1901653" "cellular response to peptide" "5/34" "420/20610" 0.000586605146407009 0.00413034308566031 0.00192222090152838 "VCAM1/AGTR1/PTPN11/SRC/JAK2" 5
GO:0032516 "GO:0032516" "positive regulation of phosphoprotein phosphatase activity" "2/34" "22/20610" 0.000597697795506679 0.00416564972054824 0.0019386522608941 "PDGFRB/JAK2" 2
GO:0036119 "GO:0036119" "response to platelet-derived growth factor" "2/34" "22/20610" 0.000597697795506679 0.00416564972054824 0.0019386522608941 "PDGFRB/SRC" 2
GO:0046628 "GO:0046628" "positive regulation of insulin receptor signaling pathway" "2/34" "22/20610" 0.000597697795506679 0.00416564972054824 0.0019386522608941 "PTPN11/SRC" 2
GO:0034103 "GO:0034103" "regulation of tissue remodeling" "3/34" "101/20610" 0.000612093900185803 0.00425157114453382 0.00197863924348825 "EGFR/FLT4/SRC" 3
GO:0019722 "GO:0019722" "calcium-mediated signaling" "4/34" "239/20610" 0.000622212665129225 0.00430730383671948 0.00200457668829511 "VCAM1/AGTR1/EGFR/GRIN1" 4
GO:0070301 "GO:0070301" "cellular response to hydrogen peroxide" "3/34" "102/20610" 0.000629933321800385 0.00434611714638118 0.00202264001948622 "CDK1/MET/SRC" 3
GO:0007584 "GO:0007584" "response to nutrient" "4/34" "241/20610" 0.000641943830540375 0.00440823253647357 0.00205154790889539 "VCAM1/PIM1/EGFR/GRIN1" 4
GO:0043281 "GO:0043281" "regulation of cysteine-type endopeptidase activity involved in apoptotic process" "4/34" "242/20610" 0.000651974442468546 0.00440823253647357 0.00205154790889539 "MMP9/LCK/SRC/JAK2" 4
GO:0021697 "GO:0021697" "cerebellar cortex formation" "2/34" "23/20610" 0.00065394500176286 0.00440823253647357 0.00205154790889539 "MAP2K1/PTPN11" 2
GO:0090280 "GO:0090280" "positive regulation of calcium ion import" "2/34" "23/20610" 0.00065394500176286 0.00440823253647357 0.00205154790889539 "PDGFRB/LGALS3" 2
GO:1905523 "GO:1905523" "positive regulation of macrophage migration" "2/34" "23/20610" 0.00065394500176286 0.00440823253647357 0.00205154790889539 "MAPK14/MAPK3" 2
GO:2000637 "GO:2000637" "positive regulation of gene silencing by miRNA" "2/34" "23/20610" 0.00065394500176286 0.00440823253647357 0.00205154790889539 "MAP2K1/EGFR" 2
GO:2000831 "GO:2000831" "regulation of steroid hormone secretion" "2/34" "23/20610" 0.00065394500176286 0.00440823253647357 0.00205154790889539 "AGTR1/PTPN11" 2
GO:0060148 "GO:0060148" "positive regulation of posttranscriptional gene silencing" "2/34" "24/20610" 0.000712657495670542 0.00475722016590466 0.00221396330678238 "MAP2K1/EGFR" 2
GO:1900078 "GO:1900078" "positive regulation of cellular response to insulin stimulus" "2/34" "24/20610" 0.000712657495670542 0.00475722016590466 0.00221396330678238 "PTPN11/SRC" 2
GO:2001026 "GO:2001026" "regulation of endothelial cell chemotaxis" "2/34" "24/20610" 0.000712657495670542 0.00475722016590466 0.00221396330678238 "FGFR1/MET" 2
GO:0035303 "GO:0035303" "regulation of dephosphorylation" "4/34" "249/20610" 0.000725334316165771 0.00482617266678584 0.00224605312006365 "PDGFRB/LGALS3/SRC/JAK2" 4
GO:0097305 "GO:0097305" "response to alcohol" "4/34" "250/20610" 0.000736272046127535 0.00488314621560714 0.00227256804730027 "VCAM1/CDK1/GLB1/GRIN1" 4
GO:0046822 "GO:0046822" "regulation of nucleocytoplasmic transport" "3/34" "108/20610" 0.000743971265338086 0.00489332132145524 0.0022773034411237 "PTPN11/MAPK14/MAPK1" 3
GO:0000075 "GO:0000075" "cell cycle checkpoint" "4/34" "251/20610" 0.000747326310766997 0.00489332132145524 0.0022773034411237 "CDK1/CDK2/PTPN11/MAPK14" 4
GO:0031669 "GO:0031669" "cellular response to nutrient levels" "4/34" "251/20610" 0.000747326310766997 0.00489332132145524 0.0022773034411237 "PIM1/HSPA8/MAPK1/MAPK3" 4
GO:0097191 "GO:0097191" "extrinsic apoptotic signaling pathway" "4/34" "251/20610" 0.000747326310766997 0.00489332132145524 0.0022773034411237 "LGALS3/FGFR1/SRC/JAK2" 4
GO:0019233 "GO:0019233" "sensory perception of pain" "3/34" "109/20610" 0.000764167360403972 0.00498770823171608 0.0023212301774677 "MAPK1/MAPK3/GRIN1" 3
GO:0031281 "GO:0031281" "positive regulation of cyclase activity" "2/34" "25/20610" 0.000773827472722662 0.00501889364011922 0.00233574355870795 "MAPK14/MAPK3" 2
GO:0046697 "GO:0046697" "decidualization" "2/34" "25/20610" 0.000773827472722662 0.00501889364011922 0.00233574355870795 "MAPK1/MAPK3" 2
GO:0035929 "GO:0035929" "steroid hormone secretion" "2/34" "26/20610" 0.000837447146147499 0.00539746499209799 0.00251192692904826 "AGTR1/PTPN11" 2
GO:1904385 "GO:1904385" "cellular response to angiotensin" "2/34" "26/20610" 0.000837447146147499 0.00539746499209799 0.00251192692904826 "AGTR1/SRC" 2
GO:0033138 "GO:0033138" "positive regulation of peptidyl-serine phosphorylation" "3/34" "113/20610" 0.000848439442210242 0.00545122341620081 0.00253694556897734 "HSP90AA1/EGFR/BRAF" 3
GO:0032967 "GO:0032967" "positive regulation of collagen biosynthetic process" "2/34" "27/20610" 0.000903508746874097 0.00576898752662467 0.00268482984932512 "PDGFRB/F2" 2
GO:1905048 "GO:1905048" "regulation of metallopeptidase activity" "2/34" "27/20610" 0.000903508746874097 0.00576898752662467 0.00268482984932512 "MAPK14/MAPK3" 2
GO:0019318 "GO:0019318" "hexose metabolic process" "4/34" "266/20610" 0.000927601373033671 0.00590448428160133 0.00274788870160537 "MAPK14/FUCA1/GLB1/SRC" 4
GO:0048568 "GO:0048568" "embryonic organ development" "5/34" "468/20610" 0.000954719514919605 0.00605834358850219 0.00281949330429474 "MAP2K1/EGFR/FGFR1/MAPK1/MAPK3" 5
GO:0002739 "GO:0002739" "regulation of cytokine secretion involved in immune response" "2/34" "28/20610" 0.000972004523497773 0.00611144128535603 0.00284420444828416 "MAPK14/MAPK3" 2
GO:0010714 "GO:0010714" "positive regulation of collagen metabolic process" "2/34" "28/20610" 0.000972004523497773 0.00611144128535603 0.00284420444828416 "PDGFRB/F2" 2
GO:1904353 "GO:1904353" "regulation of telomere capping" "2/34" "28/20610" 0.000972004523497773 0.00611144128535603 0.00284420444828416 "MAPK1/MAPK3" 2
GO:0051701 "GO:0051701" "interaction with host" "4/34" "273/20610" 0.00102142395732871 0.00640258431788969 0.002979699541758 "CDK1/EGFR/MET/SRC" 4
GO:1903426 "GO:1903426" "regulation of reactive oxygen species biosynthetic process" "3/34" "121/20610" 0.00103421260376041 0.00646304289766385 0.0030078363679994 "HSP90AA1/JAK2/GRIN1" 3
GO:1990776 "GO:1990776" "response to angiotensin" "2/34" "29/20610" 0.00104292674224566 0.00649774964259719 0.00302398854450177 "AGTR1/SRC" 2
GO:0051341 "GO:0051341" "regulation of oxidoreductase activity" "3/34" "122/20610" 0.00105909432083466 0.0065587286856508 0.00305236758921594 "AGTR1/HSP90AA1/EGFR" 3
GO:1904659 "GO:1904659" "glucose transmembrane transport" "3/34" "122/20610" 0.00105909432083466 0.0065587286856508 0.00305236758921594 "PTPN11/MAPK14/BRAF" 3
GO:0022037 "GO:0022037" "metencephalon development" "3/34" "123/20610" 0.00108435245767693 0.00669498093989119 0.00311577804339601 "MAP2K1/PTPN11/GRIN1" 3
GO:0009266 "GO:0009266" "response to temperature stimulus" "4/34" "279/20610" 0.0011070098062642 0.00678923687688221 0.00315964382607307 "HSP90AA1/HSPA8/MAPK1/MAPK3" 4
GO:0050730 "GO:0050730" "regulation of peptidyl-tyrosine phosphorylation" "4/34" "279/20610" 0.0011070098062642 0.00678923687688221 0.00315964382607307 "PTPN11/EGFR/SRC/JAK2" 4
GO:0010758 "GO:0010758" "regulation of macrophage chemotaxis" "2/34" "30/20610" 0.00111626768694233 0.00678923687688221 0.00315964382607307 "MAPK14/MAPK3" 2
GO:0045737 "GO:0045737" "positive regulation of cyclin-dependent protein serine/threonine kinase activity" "2/34" "30/20610" 0.00111626768694233 0.00678923687688221 0.00315964382607307 "EGFR/SRC" 2
GO:0070102 "GO:0070102" "interleukin-6-mediated signaling pathway" "2/34" "30/20610" 0.00111626768694233 0.00678923687688221 0.00315964382607307 "PTPN11/JAK2" 2
GO:0006816 "GO:0006816" "calcium ion transport" "5/34" "485/20610" 0.00111943156676219 0.00678923687688221 0.00315964382607307 "PDGFRB/LCK/LGALS3/F2/GRIN1" 5
GO:0050804 "GO:0050804" "modulation of chemical synaptic transmission" "5/34" "487/20610" 0.00114011558225852 0.00689434599153975 0.00320856057050463 "EGFR/MAPK1/SRC/JAK2/GRIN1" 5
GO:0099177 "GO:0099177" "regulation of trans-synaptic signaling" "5/34" "488/20610" 0.00115056372986932 0.00693712325105961 0.00322846868483165 "EGFR/MAPK1/SRC/JAK2/GRIN1" 5
GO:0008645 "GO:0008645" "hexose transmembrane transport" "3/34" "126/20610" 0.00116240751169072 0.00698804047963775 0.00325216506040893 "PTPN11/MAPK14/BRAF" 3
GO:0061448 "GO:0061448" "connective tissue development" "4/34" "284/20610" 0.00118209078293586 0.00708565203998873 0.00329759251707442 "PDGFRB/MAPK14/FGFR1/MAPK3" 4
GO:0071674 "GO:0071674" "mononuclear cell migration" "3/34" "127/20610" 0.00118919338846031 0.00708946254400429 0.00329936588802985 "MAPK14/LGALS3/MAPK3" 3
GO:0035767 "GO:0035767" "endothelial cell chemotaxis" "2/34" "31/20610" 0.00119201965897546 0.00708946254400429 0.00329936588802985 "FGFR1/MET" 2
GO:0006874 "GO:0006874" "cellular calcium ion homeostasis" "5/34" "492/20610" 0.00119307103123808 0.00708946254400429 0.00329936588802985 "LCK/AGTR1/F2/JAK2/GRIN1" 5
GO:0015749 "GO:0015749" "monosaccharide transmembrane transport" "3/34" "128/20610" 0.00121636665154282 0.0072070600448762 0.00335409460413295 "PTPN11/MAPK14/BRAF" 3
GO:0042471 "GO:0042471" "ear morphogenesis" "3/34" "129/20610" 0.00124392945605815 0.00734919241855044 0.00342024160785498 "FGFR1/MAPK1/MAPK3" 3
GO:0052548 "GO:0052548" "regulation of endopeptidase activity" "5/34" "498/20610" 0.00125900977692475 0.00735340333359822 0.00342220132615236 "MMP9/LCK/SRC/JAK2/GRIN1" 5
GO:0007411 "GO:0007411" "axon guidance" "4/34" "289/20610" 0.00126068350651049 0.00735340333359822 0.00342220132615236 "PTPN11/MAPK1/MAPK3/SRC" 4
GO:0051924 "GO:0051924" "regulation of calcium ion transport" "4/34" "289/20610" 0.00126068350651049 0.00735340333359822 0.00342220132615236 "PDGFRB/LGALS3/F2/GRIN1" 4
GO:0060485 "GO:0060485" "mesenchyme development" "4/34" "289/20610" 0.00126068350651049 0.00735340333359822 0.00342220132615236 "PDGFRB/FGFR1/MAPK1/MAPK3" 4
GO:0002374 "GO:0002374" "cytokine secretion involved in immune response" "2/34" "32/20610" 0.00127017497726159 0.00735340333359822 0.00342220132615236 "MAPK14/MAPK3" 2
GO:0043552 "GO:0043552" "positive regulation of phosphatidylinositol 3-kinase activity" "2/34" "32/20610" 0.00127017497726159 0.00735340333359822 0.00342220132615236 "PDGFRB/SRC" 2
GO:0034219 "GO:0034219" "carbohydrate transmembrane transport" "3/34" "130/20610" 0.00127188394448996 0.00735340333359822 0.00342220132615236 "PTPN11/MAPK14/BRAF" 3
GO:0006260 "GO:0006260" "DNA replication" "4/34" "290/20610" 0.00127683122086311 0.00735340333359822 0.00342220132615236 "CDK1/CDK2/EGFR/FGFR1" 4
GO:0097485 "GO:0097485" "neuron projection guidance" "4/34" "290/20610" 0.00127683122086311 0.00735340333359822 0.00342220132615236 "PTPN11/MAPK1/MAPK3/SRC" 4
GO:0021696 "GO:0021696" "cerebellar cortex morphogenesis" "2/34" "33/20610" 0.0013507259782119 0.00771414614223239 0.0035900874684053 "MAP2K1/PTPN11" 2
GO:0060674 "GO:0060674" "placenta blood vessel development" "2/34" "33/20610" 0.0013507259782119 0.00771414614223239 0.0035900874684053 "MAP2K1/MAPK1" 2
GO:2001024 "GO:2001024" "negative regulation of response to drug" "2/34" "33/20610" 0.0013507259782119 0.00771414614223239 0.0035900874684053 "PTPN11/MET" 2
GO:0010595 "GO:0010595" "positive regulation of endothelial cell migration" "3/34" "133/20610" 0.00135811874941378 0.00772280412748642 0.00359411680927972 "FGFR1/FLT4/MET" 3
GO:0043270 "GO:0043270" "positive regulation of ion transport" "4/34" "295/20610" 0.00135975442322475 0.00772280412748642 0.00359411680927972 "PDGFRB/LGALS3/F2/GRIN1" 4
GO:0045471 "GO:0045471" "response to ethanol" "3/34" "134/20610" 0.00138766114701636 0.00785959040844528 0.0036577757942232 "VCAM1/CDK1/GRIN1" 3
GO:0001822 "GO:0001822" "kidney development" "4/34" "298/20610" 0.00141128141855758 0.00797141372679774 0.00370981726277859 "MMP9/PDGFRB/AGTR1/FGFR1" 4
GO:1904031 "GO:1904031" "positive regulation of cyclin-dependent protein kinase activity" "2/34" "34/20610" 0.00143366501569807 0.00807565828020609 0.00375833164893884 "EGFR/SRC" 2
GO:0035270 "GO:0035270" "endocrine system development" "3/34" "137/20610" 0.00147870984656029 0.00830663236209824 0.00386582470671068 "MAP2K1/MAPK1/MAPK3" 3
GO:0018107 "GO:0018107" "peptidyl-threonine phosphorylation" "3/34" "138/20610" 0.00150987343249436 0.008435597220675 0.00392584367888264 "MAP2K1/CDK1/MAPK1" 3
GO:0071621 "GO:0071621" "granulocyte chemotaxis" "3/34" "138/20610" 0.00150987343249436 0.008435597220675 0.00392584367888264 "MAPK14/LGALS3/MAPK3" 3
GO:0048011 "GO:0048011" "neurotrophin TRK receptor signaling pathway" "2/34" "35/20610" 0.00151898446101821 0.00846350149553779 0.00393883005296122 "PTPN11/SRC" 2
GO:0022612 "GO:0022612" "gland morphogenesis" "3/34" "139/20610" 0.00154144742261099 0.00856544838077889 0.00398627512703666 "EGFR/FGFR1/SRC" 3
GO:0072331 "GO:0072331" "signal transduction by p53 class mediator" "4/34" "306/20610" 0.00155535321200146 0.00861942373012129 0.00401139472183097 "CDK1/CDK2/MAPK14/MAPK11" 4
GO:0001893 "GO:0001893" "maternal placenta development" "2/34" "36/20610" 0.00160667670286284 0.00885610536484182 0.00412154401835 "MAPK1/MAPK3" 2
GO:0070232 "GO:0070232" "regulation of T cell apoptotic process" "2/34" "36/20610" 0.00160667670286284 0.00885610536484182 0.00412154401835 "CD274/LGALS3" 2
GO:1903409 "GO:1903409" "reactive oxygen species biosynthetic process" "3/34" "142/20610" 0.00163865194005131 0.0090082042479826 0.00419232933719854 "HSP90AA1/JAK2/GRIN1" 3
GO:0005996 "GO:0005996" "monosaccharide metabolic process" "4/34" "311/20610" 0.00165044400857196 0.00904883435099718 0.00421123818608255 "MAPK14/FUCA1/GLB1/SRC" 4
GO:0031334 "GO:0031334" "positive regulation of protein complex assembly" "4/34" "313/20610" 0.00168959169989566 0.00915612967666547 0.00426117237153846 "MMP3/HSP90AA1/MET/SRC" 4
GO:0072001 "GO:0072001" "renal system development" "4/34" "313/20610" 0.00168959169989566 0.00915612967666547 0.00426117237153846 "MMP9/PDGFRB/AGTR1/FGFR1" 4
GO:0003156 "GO:0003156" "regulation of animal organ formation" "2/34" "37/20610" 0.00169673414728091 0.00915612967666547 0.00426117237153846 "PIM1/FGFR1" 2
GO:0010922 "GO:0010922" "positive regulation of phosphatase activity" "2/34" "37/20610" 0.00169673414728091 0.00915612967666547 0.00426117237153846 "PDGFRB/JAK2" 2
GO:0032212 "GO:0032212" "positive regulation of telomere maintenance via telomerase" "2/34" "37/20610" 0.00169673414728091 0.00915612967666547 0.00426117237153846 "MAPK1/MAPK3" 2
GO:0042307 "GO:0042307" "positive regulation of protein import into nucleus" "2/34" "37/20610" 0.00169673414728091 0.00915612967666547 0.00426117237153846 "MAPK14/MAPK1" 2
GO:0042770 "GO:0042770" "signal transduction in response to DNA damage" "3/34" "144/20610" 0.0017055436500379 0.0091795752473244 0.00427208370869234 "CDK1/CDK2/MAPK14" 3
GO:0043666 "GO:0043666" "regulation of phosphoprotein phosphatase activity" "3/34" "145/20610" 0.00173962202373599 0.009338545380682 0.00434606683956581 "PDGFRB/LGALS3/JAK2" 3
GO:0018210 "GO:0018210" "peptidyl-threonine modification" "3/34" "146/20610" 0.00177412467478488 0.00949895919624403 0.00442072184588666 "MAP2K1/CDK1/MAPK1" 3
GO:0034405 "GO:0034405" "response to fluid shear stress" "2/34" "38/20610" 0.0017891492176459 0.00955452153631161 0.00444658001049931 "PDGFRB/SRC" 2
GO:0033135 "GO:0033135" "regulation of peptidyl-serine phosphorylation" "3/34" "149/20610" 0.00188019756926935 0.00995714116478884 0.00463395521134193 "HSP90AA1/EGFR/BRAF" 3
GO:0046326 "GO:0046326" "positive regulation of glucose import" "2/34" "39/20610" 0.00188391435462201 0.00995714116478884 0.00463395521134193 "PTPN11/MAPK14" 2
GO:0071868 "GO:0071868" "cellular response to monoamine stimulus" "2/34" "39/20610" 0.00188391435462201 0.00995714116478884 0.00463395521134193 "MAPK1/MAPK3" 2
GO:0071870 "GO:0071870" "cellular response to catecholamine stimulus" "2/34" "39/20610" 0.00188391435462201 0.00995714116478884 0.00463395521134193 "MAPK1/MAPK3" 2
GO:0097193 "GO:0097193" "intrinsic apoptotic signaling pathway" "4/34" "323/20610" 0.00189509408847372 0.00999054729718456 0.0046495020956076 "MMP9/LCK/SRC/JAK2" 4
GO:0097553 "GO:0097553" "calcium ion transmembrane import into cytosol" "3/34" "151/20610" 0.00195306935243524 0.0102698480527029 0.00477948591025342 "LCK/F2/GRIN1" 3
GO:1904591 "GO:1904591" "positive regulation of protein import" "2/34" "40/20610" 0.00198102201613035 0.0103902583295 0.00483552366450721 "MAPK14/MAPK1" 2
GO:0021587 "GO:0021587" "cerebellum morphogenesis" "2/34" "41/20610" 0.0020804646773152 0.0108289503204052 0.00503968658675422 "MAP2K1/PTPN11" 2
GO:0038179 "GO:0038179" "neurotrophin signaling pathway" "2/34" "41/20610" 0.0020804646773152 0.0108289503204052 0.00503968658675422 "PTPN11/SRC" 2
GO:1904358 "GO:1904358" "positive regulation of telomere maintenance via telomere lengthening" "2/34" "41/20610" 0.0020804646773152 0.0108289503204052 0.00503968658675422 "MAPK1/MAPK3" 2
GO:0071236 "GO:0071236" "cellular response to antibiotic" "3/34" "157/20610" 0.00218220069213414 0.0112730522902749 0.00524636725980948 "CDK1/MET/SRC" 3
GO:0097530 "GO:0097530" "granulocyte migration" "3/34" "157/20610" 0.00218220069213414 0.0112730522902749 0.00524636725980948 "MAPK14/LGALS3/MAPK3" 3
GO:0007435 "GO:0007435" "salivary gland morphogenesis" "2/34" "42/20610" 0.00218223483051041 0.0112730522902749 0.00524636725980948 "EGFR/FGFR1" 2
GO:0060359 "GO:0060359" "response to ammonium ion" "3/34" "158/20610" 0.00222194211305237 0.0114494059760293 0.0053284405243757 "MAPK1/MAPK3/GRIN1" 3
GO:0045124 "GO:0045124" "regulation of bone resorption" "2/34" "43/20610" 0.00228632498520573 0.0116353568554034 0.00541498022811883 "EGFR/SRC" 2
GO:0050856 "GO:0050856" "regulation of T cell receptor signaling pathway" "2/34" "43/20610" 0.00228632498520573 0.0116353568554034 0.00541498022811883 "LCK/LGALS3" 2
GO:0071364 "GO:0071364" "cellular response to epidermal growth factor stimulus" "2/34" "43/20610" 0.00228632498520573 0.0116353568554034 0.00541498022811883 "PTPN11/EGFR" 2
GO:0071867 "GO:0071867" "response to monoamine" "2/34" "43/20610" 0.00228632498520573 0.0116353568554034 0.00541498022811883 "MAPK1/MAPK3" 2
GO:0071869 "GO:0071869" "response to catecholamine" "2/34" "43/20610" 0.00228632498520573 0.0116353568554034 0.00541498022811883 "MAPK1/MAPK3" 2
GO:0002687 "GO:0002687" "positive regulation of leukocyte migration" "3/34" "160/20610" 0.00230277222225266 0.0116613292831317 0.00542706753961024 "MAPK14/LGALS3/MAPK3" 3
GO:0009267 "GO:0009267" "cellular response to starvation" "3/34" "160/20610" 0.00230277222225266 0.0116613292831317 0.00542706753961024 "HSPA8/MAPK1/MAPK3" 3
GO:0046651 "GO:0046651" "lymphocyte proliferation" "4/34" "342/20610" 0.00233236270963155 0.0117821565872296 0.00548329937425339 "VCAM1/CD274/LGALS3/IMPDH1" 4
GO:0032943 "GO:0032943" "mononuclear cell proliferation" "4/34" "344/20610" 0.00238210956558602 0.0119619609834202 0.00556697856539469 "VCAM1/CD274/LGALS3/IMPDH1" 4
GO:0030879 "GO:0030879" "mammary gland development" "3/34" "162/20610" 0.0023854105073941 0.0119619609834202 0.00556697856539469 "MAPK1/SRC/JAK2" 3
GO:0060968 "GO:0060968" "regulation of gene silencing" "3/34" "162/20610" 0.0023854105073941 0.0119619609834202 0.00556697856539469 "MAP2K1/CDK2/EGFR" 3
GO:0034198 "GO:0034198" "cellular response to amino acid starvation" "2/34" "44/20610" 0.0023927276680133 0.0119694600618865 0.00557046856248967 "MAPK1/MAPK3" 2
GO:0007431 "GO:0007431" "salivary gland development" "2/34" "45/20610" 0.00250143542263417 0.0124225875095069 0.00578134960379979 "EGFR/FGFR1" 2
GO:0032965 "GO:0032965" "regulation of collagen biosynthetic process" "2/34" "45/20610" 0.00250143542263417 0.0124225875095069 0.00578134960379979 "PDGFRB/F2" 2
GO:0071622 "GO:0071622" "regulation of granulocyte chemotaxis" "2/34" "45/20610" 0.00250143542263417 0.0124225875095069 0.00578134960379979 "MAPK14/MAPK3" 2
GO:0008643 "GO:0008643" "carbohydrate transport" "3/34" "165/20610" 0.00251278889229342 0.012448901114591 0.00579359569586486 "PTPN11/MAPK14/BRAF" 3
GO:0071375 "GO:0071375" "cellular response to peptide hormone stimulus" "4/34" "350/20610" 0.00253574832760149 0.0125324484652612 0.00583247780817246 "AGTR1/PTPN11/SRC/JAK2" 4
GO:0001655 "GO:0001655" "urogenital system development" "4/34" "351/20610" 0.0025620033594947 0.0126318439019691 0.00587873546328584 "MMP9/PDGFRB/AGTR1/FGFR1" 4
GO:0030902 "GO:0030902" "hindbrain development" "3/34" "167/20610" 0.00260000857473087 0.0126978210520092 0.00590944057765533 "MAP2K1/PTPN11/GRIN1" 3
GO:0055067 "GO:0055067" "monovalent inorganic cation homeostasis" "3/34" "167/20610" 0.00260000857473087 0.0126978210520092 0.00590944057765533 "AGTR1/MAPK1/MAPK3" 3
GO:0021575 "GO:0021575" "hindbrain morphogenesis" "2/34" "46/20610" 0.00261244080982486 0.0126978210520092 0.00590944057765533 "MAP2K1/PTPN11" 2
GO:0035196 "GO:0035196" "production of miRNAs involved in gene silencing by miRNA" "2/34" "46/20610" 0.00261244080982486 0.0126978210520092 0.00590944057765533 "MAP2K1/EGFR" 2
GO:0038084 "GO:0038084" "vascular endothelial growth factor signaling pathway" "2/34" "46/20610" 0.00261244080982486 0.0126978210520092 0.00590944057765533 "PDGFRB/FLT4" 2
GO:1905521 "GO:1905521" "regulation of macrophage migration" "2/34" "46/20610" 0.00261244080982486 0.0126978210520092 0.00590944057765533 "MAPK14/MAPK3" 2
GO:0032459 "GO:0032459" "regulation of protein oligomerization" "2/34" "47/20610" 0.00272573640736398 0.0131043553262162 0.00609863761597916 "MMP3/SRC" 2
GO:0060711 "GO:0060711" "labyrinthine layer development" "2/34" "47/20610" 0.00272573640736398 0.0131043553262162 0.00609863761597916 "MAP2K1/MAPK1" 2
GO:0098751 "GO:0098751" "bone cell development" "2/34" "47/20610" 0.00272573640736398 0.0131043553262162 0.00609863761597916 "PTPN11/SRC" 2
GO:1990928 "GO:1990928" "response to amino acid starvation" "2/34" "47/20610" 0.00272573640736398 0.0131043553262162 0.00609863761597916 "MAPK1/MAPK3" 2
GO:0007569 "GO:0007569" "cell aging" "3/34" "170/20610" 0.00273432316874841 0.0131043553262162 0.00609863761597916 "MAP2K1/CDK1/MAPK14" 3
GO:0060402 "GO:0060402" "calcium ion transport into cytosol" "3/34" "170/20610" 0.00273432316874841 0.0131043553262162 0.00609863761597916 "LCK/F2/GRIN1" 3
GO:2001236 "GO:2001236" "regulation of extrinsic apoptotic signaling pathway" "3/34" "172/20610" 0.00282620908003675 0.0134913239016144 0.00627872897121008 "LGALS3/FGFR1/SRC" 3
GO:0014075 "GO:0014075" "response to amine" "2/34" "48/20610" 0.00284131481001899 0.0134913239016144 0.00627872897121008 "CDK1/GRIN1" 2
GO:0071354 "GO:0071354" "cellular response to interleukin-6" "2/34" "48/20610" 0.00284131481001899 0.0134913239016144 0.00627872897121008 "PTPN11/JAK2" 2
GO:1903727 "GO:1903727" "positive regulation of phospholipid metabolic process" "2/34" "48/20610" 0.00284131481001899 0.0134913239016144 0.00627872897121008 "PDGFRB/SRC" 2
GO:2001056 "GO:2001056" "positive regulation of cysteine-type endopeptidase activity" "3/34" "173/20610" 0.00287285983002211 0.0136096769827776 0.00633380932692239 "LCK/JAK2/GRIN1" 3
GO:0090279 "GO:0090279" "regulation of calcium ion import" "2/34" "49/20610" 0.00295916862951287 0.0139863234535137 0.00650909687653284 "PDGFRB/LGALS3" 2
GO:0035304 "GO:0035304" "regulation of protein dephosphorylation" "3/34" "175/20610" 0.00296758504166811 0.0139939331322698 0.00651263834591094 "PDGFRB/LGALS3/JAK2" 3
GO:0010712 "GO:0010712" "regulation of collagen metabolic process" "2/34" "50/20610" 0.00307929049449095 0.0144543864307612 0.00672692876590309 "PDGFRB/F2" 2
GO:0021695 "GO:0021695" "cerebellar cortex development" "2/34" "50/20610" 0.00307929049449095 0.0144543864307612 0.00672692876590309 "MAP2K1/PTPN11" 2
GO:0070661 "GO:0070661" "leukocyte proliferation" "4/34" "370/20610" 0.00309717333818531 0.0145052127182437 0.00675058281839215 "VCAM1/CD274/LGALS3/IMPDH1" 4
GO:0031960 "GO:0031960" "response to corticosteroid" "3/34" "178/20610" 0.00311325617985135 0.0145144097636607 0.00675486303254536 "EGFR/GLB1/SRC" 3
GO:2001242 "GO:2001242" "regulation of intrinsic apoptotic signaling pathway" "3/34" "178/20610" 0.00311325617985135 0.0145144097636607 0.00675486303254536 "MMP9/LCK/SRC" 3
GO:0031050 "GO:0031050" "dsRNA processing" "2/34" "51/20610" 0.00320167305048785 0.0147262635163378 0.00685345767783693 "MAP2K1/EGFR" 2
GO:0031279 "GO:0031279" "regulation of cyclase activity" "2/34" "51/20610" 0.00320167305048785 0.0147262635163378 0.00685345767783693 "MAPK14/MAPK3" 2
GO:0035307 "GO:0035307" "positive regulation of protein dephosphorylation" "2/34" "51/20610" 0.00320167305048785 0.0147262635163378 0.00685345767783693 "PDGFRB/JAK2" 2
GO:0048146 "GO:0048146" "positive regulation of fibroblast proliferation" "2/34" "51/20610" 0.00320167305048785 0.0147262635163378 0.00685345767783693 "PDGFRB/EGFR" 2
GO:0070231 "GO:0070231" "T cell apoptotic process" "2/34" "51/20610" 0.00320167305048785 0.0147262635163378 0.00685345767783693 "CD274/LGALS3" 2
GO:0070918 "GO:0070918" "production of small RNA involved in gene silencing by RNA" "2/34" "51/20610" 0.00320167305048785 0.0147262635163378 0.00685345767783693 "MAP2K1/EGFR" 2
GO:0051100 "GO:0051100" "negative regulation of binding" "3/34" "180/20610" 0.00321277759838866 0.0147394705500844 0.00685960410097619 "MET/MAPK3/JAK2" 3
GO:0001101 "GO:0001101" "response to acid chemical" "4/34" "374/20610" 0.00321888243044158 0.0147394705500844 0.00685960410097619 "PDGFRB/EGFR/SRC/GRIN1" 4
GO:0003018 "GO:0003018" "vascular process in circulatory system" "3/34" "181/20610" 0.00326326518414185 0.0149094960413237 0.00693873228628057 "AGTR1/EGFR/SRC" 3
GO:0031103 "GO:0031103" "axon regeneration" "2/34" "52/20610" 0.0033263089598943 0.0150968901137807 0.00702594363783878 "MAP2K1/JAK2" 2
GO:0070741 "GO:0070741" "response to interleukin-6" "2/34" "52/20610" 0.0033263089598943 0.0150968901137807 0.00702594363783878 "PTPN11/JAK2" 2
GO:0150077 "GO:0150077" "regulation of neuroinflammatory response" "2/34" "52/20610" 0.0033263089598943 0.0150968901137807 0.00702594363783878 "MMP9/MMP3" 2
GO:0051056 "GO:0051056" "regulation of small GTPase mediated signal transduction" "4/34" "379/20610" 0.00337558135494846 0.0152867737131587 0.00711431359065187 "PDGFRB/MET/SRC/JAK2" 4
GO:0014911 "GO:0014911" "positive regulation of smooth muscle cell migration" "2/34" "53/20610" 0.00345319090192421 0.0155355809504511 0.00723010602291628 "PDGFRB/SRC" 2
GO:0030574 "GO:0030574" "collagen catabolic process" "2/34" "53/20610" 0.00345319090192421 0.0155355809504511 0.00723010602291628 "MMP9/MMP3" 2
GO:0046850 "GO:0046850" "regulation of bone remodeling" "2/34" "53/20610" 0.00345319090192421 0.0155355809504511 0.00723010602291628 "EGFR/SRC" 2
GO:0060401 "GO:0060401" "cytosolic calcium ion transport" "3/34" "186/20610" 0.00352303308279267 0.0158151878127112 0.0073602322966181 "LCK/F2/GRIN1" 3
GO:0010524 "GO:0010524" "positive regulation of calcium ion transport into cytosol" "2/34" "54/20610" 0.00358231157258167 0.0159766433692579 0.00743537211891023 "F2/GRIN1" 2
GO:0032964 "GO:0032964" "collagen biosynthetic process" "2/34" "54/20610" 0.00358231157258167 0.0159766433692579 0.00743537211891023 "PDGFRB/F2" 2
GO:0042026 "GO:0042026" "protein refolding" "2/34" "54/20610" 0.00358231157258167 0.0159766433692579 0.00743537211891023 "HSP90AA1/HSPA8" 2
GO:0032735 "GO:0032735" "positive regulation of interleukin-12 production" "2/34" "55/20610" 0.00371366368462808 0.0164553718439555 0.0076581676255148 "MAPK14/MAPK11" 2
GO:0042306 "GO:0042306" "regulation of protein import into nucleus" "2/34" "55/20610" 0.00371366368462808 0.0164553718439555 0.0076581676255148 "MAPK14/MAPK1" 2
GO:0043330 "GO:0043330" "response to exogenous dsRNA" "2/34" "55/20610" 0.00371366368462808 0.0164553718439555 0.0076581676255148 "MAPK1/MAPK3" 2
GO:0002833 "GO:0002833" "positive regulation of response to biotic stimulus" "2/34" "56/20610" 0.0038472399675493 0.0169377416986753 0.00788265779443777 "CD274/MAPK3" 2
GO:0035272 "GO:0035272" "exocrine system development" "2/34" "56/20610" 0.0038472399675493 0.0169377416986753 0.00788265779443777 "EGFR/FGFR1" 2
GO:0090329 "GO:0090329" "regulation of DNA-dependent DNA replication" "2/34" "56/20610" 0.0038472399675493 0.0169377416986753 0.00788265779443777 "CDK2/FGFR1" 2
GO:0048771 "GO:0048771" "tissue remodeling" "3/34" "193/20610" 0.00390750333020914 0.0171662966814316 0.00798902502735067 "EGFR/FLT4/SRC" 3
GO:0022406 "GO:0022406" "membrane docking" "3/34" "194/20610" 0.00396443334696767 0.0173422871518416 0.00807092925508089 "VCAM1/CDK1/HSP90AA1" 3
GO:0050729 "GO:0050729" "positive regulation of inflammatory response" "3/34" "194/20610" 0.00396443334696767 0.0173422871518416 0.00807092925508089 "AGTR1/EGFR/JAK2" 3
GO:0043551 "GO:0043551" "regulation of phosphatidylinositol 3-kinase activity" "2/34" "57/20610" 0.00398303316752288 0.0173866585826476 0.00809157928098848 "PDGFRB/SRC" 2
GO:2001235 "GO:2001235" "positive regulation of apoptotic signaling pathway" "3/34" "195/20610" 0.00402186904077982 0.0175189888725494 0.00815316449167897 "MMP9/LCK/JAK2" 3
GO:0019229 "GO:0019229" "regulation of vasoconstriction" "2/34" "58/20610" 0.00412103604738529 0.0178752112097556 0.00831894685115086 "AGTR1/EGFR" 2
GO:0070228 "GO:0070228" "regulation of lymphocyte apoptotic process" "2/34" "58/20610" 0.00412103604738529 0.0178752112097556 0.00831894685115086 "CD274/LGALS3" 2
GO:0016233 "GO:0016233" "telomere capping" "2/34" "59/20610" 0.00426124138659935 0.0184056980900174 0.00856583020879879 "MAPK1/MAPK3" 2
GO:0090183 "GO:0090183" "regulation of kidney development" "2/34" "59/20610" 0.00426124138659935 0.0184056980900174 0.00856583020879879 "MMP9/PDGFRB" 2
GO:0001701 "GO:0001701" "in utero embryonic development" "4/34" "405/20610" 0.00427521478784438 0.0184273408884865 0.00857590255357065 "MAP2K1/EGFR/FGFR1/MAPK1" 4
GO:1901796 "GO:1901796" "regulation of signal transduction by p53 class mediator" "3/34" "201/20610" 0.00437717966883501 0.0188230517949927 0.00876006250340381 "CDK2/MAPK14/MAPK11" 3
GO:0031102 "GO:0031102" "neuron projection regeneration" "2/34" "60/20610" 0.00440364198122153 0.0188230517949927 0.00876006250340381 "MAP2K1/JAK2" 2
GO:0042743 "GO:0042743" "hydrogen peroxide metabolic process" "2/34" "60/20610" 0.00440364198122153 0.0188230517949927 0.00876006250340381 "MMP3/EGFR" 2
GO:0045429 "GO:0045429" "positive regulation of nitric oxide biosynthetic process" "2/34" "60/20610" 0.00440364198122153 0.0188230517949927 0.00876006250340381 "HSP90AA1/JAK2" 2
GO:2000045 "GO:2000045" "regulation of G1/S transition of mitotic cell cycle" "3/34" "202/20610" 0.00443819351335295 0.0189313814594474 0.008810478059921 "CDK1/CDK2/EGFR" 3
GO:0006027 "GO:0006027" "glycosaminoglycan catabolic process" "2/34" "61/20610" 0.00454823064386945 0.0192015651001963 0.00893621885934794 "FUCA1/GLB1" 2
GO:0032206 "GO:0032206" "positive regulation of telomere maintenance" "2/34" "61/20610" 0.00454823064386945 0.0192015651001963 0.00893621885934794 "MAPK1/MAPK3" 2
GO:0035094 "GO:0035094" "response to nicotine" "2/34" "61/20610" 0.00454823064386945 0.0192015651001963 0.00893621885934794 "VCAM1/MAPK1" 2
GO:1900015 "GO:1900015" "regulation of cytokine production involved in inflammatory response" "2/34" "61/20610" 0.00454823064386945 0.0192015651001963 0.00893621885934794 "MAPK14/F2" 2
GO:1904407 "GO:1904407" "positive regulation of nitric oxide metabolic process" "2/34" "61/20610" 0.00454823064386945 0.0192015651001963 0.00893621885934794 "HSP90AA1/JAK2" 2
GO:0042594 "GO:0042594" "response to starvation" "3/34" "204/20610" 0.00456177210664493 0.0192192693673401 0.0089444582505182 "HSPA8/MAPK1/MAPK3" 3
GO:0042692 "GO:0042692" "muscle cell differentiation" "4/34" "415/20610" 0.00466068737643001 0.0195799602815119 0.00911232024160061 "CDK1/PDGFRB/MAPK14/MAPK11" 4
GO:0007565 "GO:0007565" "female pregnancy" "3/34" "206/20610" 0.00468742726717338 0.0195799602815119 0.00911232024160061 "MMP9/MAPK1/MAPK3" 3
GO:0050806 "GO:0050806" "positive regulation of synaptic transmission" "3/34" "206/20610" 0.00468742726717338 0.0195799602815119 0.00911232024160061 "EGFR/MAPK1/GRIN1" 3
GO:0043331 "GO:0043331" "response to dsRNA" "2/34" "62/20610" 0.00469500020368938 0.0195799602815119 0.00911232024160061 "MAPK1/MAPK3" 2
GO:0043388 "GO:0043388" "positive regulation of DNA binding" "2/34" "62/20610" 0.00469500020368938 0.0195799602815119 0.00911232024160061 "MMP9/JAK2" 2
GO:0010921 "GO:0010921" "regulation of phosphatase activity" "3/34" "207/20610" 0.00475103678371983 0.0197335992471272 0.00918382229963067 "PDGFRB/LGALS3/JAK2" 3
GO:0048839 "GO:0048839" "inner ear development" "3/34" "207/20610" 0.00475103678371983 0.0197335992471272 0.00918382229963067 "PDGFRB/PTPN11/FGFR1" 3
GO:0048545 "GO:0048545" "response to steroid hormone" "4/34" "418/20610" 0.00478076437274323 0.0198170394160485 0.00922265453061035 "EGFR/GLB1/SRC/JAK2" 4
GO:0007585 "GO:0007585" "respiratory gaseous exchange" "2/34" "63/20610" 0.00484394350632382 0.0200385268591585 0.00932573260033539 "FLT4/GRIN1" 2
GO:1901654 "GO:1901654" "response to ketone" "3/34" "209/20610" 0.0048798260506026 0.0201464304418453 0.0093759498626036 "EGFR/GLB1/SRC" 3
GO:0010950 "GO:0010950" "positive regulation of endopeptidase activity" "3/34" "210/20610" 0.00494500831613142 0.0203338741959324 0.00946318433550203 "LCK/JAK2/GRIN1" 3
GO:0031032 "GO:0031032" "actomyosin structure organization" "3/34" "210/20610" 0.00494500831613142 0.0203338741959324 0.00946318433550203 "PDGFRB/MET/SRC" 3
GO:0030900 "GO:0030900" "forebrain development" "4/34" "423/20610" 0.00498551615997813 0.0203766464661417 0.00948309012785316 "EGFR/FGFR1/SRC/GRIN1" 4
GO:0002534 "GO:0002534" "cytokine production involved in inflammatory response" "2/34" "64/20610" 0.00499505341387909 0.0203766464661417 0.00948309012785316 "MAPK14/F2" 2
GO:0050999 "GO:0050999" "regulation of nitric-oxide synthase activity" "2/34" "64/20610" 0.00499505341387909 0.0203766464661417 0.00948309012785316 "HSP90AA1/EGFR" 2
GO:1904707 "GO:1904707" "positive regulation of vascular smooth muscle cell proliferation" "2/34" "64/20610" 0.00499505341387909 0.0203766464661417 0.00948309012785316 "MMP9/JAK2" 2
GO:0061138 "GO:0061138" "morphogenesis of a branching epithelium" "3/34" "211/20610" 0.00501071733031337 0.0204000689725233 0.00949399073112007 "FGFR1/MET/SRC" 3
GO:0050731 "GO:0050731" "positive regulation of peptidyl-tyrosine phosphorylation" "3/34" "212/20610" 0.00507695432649342 0.0206288895163448 0.00960048155353135 "PTPN11/SRC/JAK2" 3
GO:1903555 "GO:1903555" "regulation of tumor necrosis factor superfamily cytokine production" "3/34" "213/20610" 0.0051437205283746 0.0206737337633986 0.00962135162345349 "CD274/PTPN11/JAK2" 3
GO:0006026 "GO:0006026" "aminoglycan catabolic process" "2/34" "65/20610" 0.00514832280489305 0.0206737337633986 0.00962135162345349 "FUCA1/GLB1" 2
GO:0006977 "GO:0006977" "DNA damage response	signal transduction by p53 class mediator resulting in cell cycle arrest" "2/34" "65/20610" 0.00514832280489305 0.0206737337633986 0.00962135162345349 "CDK1/CDK2" 2
GO:0045453 "GO:0045453" "bone resorption" "2/34" "65/20610" 0.00514832280489305 0.0206737337633986 0.00962135162345349 "EGFR/SRC" 2
GO:0046824 "GO:0046824" "positive regulation of nucleocytoplasmic transport" "2/34" "65/20610" 0.00514832280489305 0.0206737337633986 0.00962135162345349 "MAPK14/MAPK1" 2
GO:1903078 "GO:1903078" "positive regulation of protein localization to plasma membrane" "2/34" "65/20610" 0.00514832280489305 0.0206737337633986 0.00962135162345349 "EGFR/LGALS3" 2
GO:0019216 "GO:0019216" "regulation of lipid metabolic process" "4/34" "430/20610" 0.00528200684647168 0.0210511560709779 0.00979700023987249 "PDGFRB/AGTR1/F2/SRC" 4
GO:0046626 "GO:0046626" "regulation of insulin receptor signaling pathway" "2/34" "66/20610" 0.00530374457430281 0.0210511560709779 0.00979700023987249 "PTPN11/SRC" 2
GO:0060135 "GO:0060135" "maternal process involved in female pregnancy" "2/34" "66/20610" 0.00530374457430281 0.0210511560709779 0.00979700023987249 "MAPK1/MAPK3" 2
GO:0072431 "GO:0072431" "signal transduction involved in mitotic G1 DNA damage checkpoint" "2/34" "66/20610" 0.00530374457430281 0.0210511560709779 0.00979700023987249 "CDK1/CDK2" 2
GO:0098586 "GO:0098586" "cellular response to virus" "2/34" "66/20610" 0.00530374457430281 0.0210511560709779 0.00979700023987249 "MAPK14/MAPK11" 2
GO:1902400 "GO:1902400" "intracellular signal transduction involved in G1 DNA damage checkpoint" "2/34" "66/20610" 0.00530374457430281 0.0210511560709779 0.00979700023987249 "CDK1/CDK2" 2
GO:0001503 "GO:0001503" "ossification" "4/34" "431/20610" 0.00532531018925182 0.0210960264915255 0.00981788249068027 "MAPK14/EGFR/MAPK1/MAPK3" 4
GO:0042129 "GO:0042129" "regulation of T cell proliferation" "3/34" "216/20610" 0.00534720646130702 0.0211420317008601 0.00983929286098802 "VCAM1/CD274/LGALS3" 3
GO:0050853 "GO:0050853" "B cell receptor signaling pathway" "2/34" "67/20610" 0.00546131163341254 0.0215517403422192 0.0100299672184504 "LCK/MAPK1" 2
GO:0071706 "GO:0071706" "tumor necrosis factor superfamily cytokine production" "3/34" "218/20610" 0.00548553178204874 0.0216058493178012 0.0100551490015775 "CD274/PTPN11/JAK2" 3
GO:0010959 "GO:0010959" "regulation of metal ion transport" "4/34" "436/20610" 0.00554541939870435 0.0217979096743114 0.0101445319956733 "PDGFRB/LGALS3/F2/GRIN1" 4
GO:0051216 "GO:0051216" "cartilage development" "3/34" "219/20610" 0.00555549838002877 0.0217979096743114 0.0101445319956733 "MAPK14/FGFR1/MAPK3" 3
GO:0046324 "GO:0046324" "regulation of glucose import" "2/34" "68/20610" 0.00562101690986134 0.0218246435919906 0.0101569736970712 "PTPN11/MAPK14" 2
GO:0072413 "GO:0072413" "signal transduction involved in mitotic cell cycle checkpoint" "2/34" "68/20610" 0.00562101690986134 0.0218246435919906 0.0101569736970712 "CDK1/CDK2" 2
GO:1902402 "GO:1902402" "signal transduction involved in mitotic DNA damage checkpoint" "2/34" "68/20610" 0.00562101690986134 0.0218246435919906 0.0101569736970712 "CDK1/CDK2" 2
GO:1902403 "GO:1902403" "signal transduction involved in mitotic DNA integrity checkpoint" "2/34" "68/20610" 0.00562101690986134 0.0218246435919906 0.0101569736970712 "CDK1/CDK2" 2
GO:0022408 "GO:0022408" "negative regulation of cell-cell adhesion" "3/34" "220/20610" 0.00562600248237112 0.0218246435919906 0.0101569736970712 "CD274/LGALS3/JAK2" 3
GO:1902806 "GO:1902806" "regulation of cell cycle G1/S phase transition" "3/34" "220/20610" 0.00562600248237112 0.0218246435919906 0.0101569736970712 "CDK1/CDK2/EGFR" 3
GO:0033209 "GO:0033209" "tumor necrosis factor-mediated signaling pathway" "3/34" "222/20610" 0.00576862778170271 0.0223357791321672 0.0103948511320602 "MAP3K14/MAP3K14/JAK2" 3
GO:0001763 "GO:0001763" "morphogenesis of a branching structure" "3/34" "225/20610" 0.00598662540331553 0.0230928739760164 0.0107471955991188 "FGFR1/MET/SRC" 3
GO:0007266 "GO:0007266" "Rho protein signal transduction" "3/34" "225/20610" 0.00598662540331553 0.0230928739760164 0.0107471955991188 "PDGFRB/AGTR1/MET" 3
GO:0042698 "GO:0042698" "ovulation cycle" "2/34" "71/20610" 0.00611289156398317 0.0234877001830487 0.0109309438185497 "EGFR/SRC" 2
GO:0046579 "GO:0046579" "positive regulation of Ras protein signal transduction" "2/34" "71/20610" 0.00611289156398317 0.0234877001830487 0.0109309438185497 "PDGFRB/JAK2" 2
GO:0030278 "GO:0030278" "regulation of ossification" "3/34" "227/20610" 0.00613467655559201 0.0234877001830487 0.0109309438185497 "MAPK14/MAPK1/MAPK3" 3
GO:0090276 "GO:0090276" "regulation of peptide hormone secretion" "3/34" "227/20610" 0.00613467655559201 0.0234877001830487 0.0109309438185497 "PTPN11/EGFR/JAK2" 3
GO:0038061 "GO:0038061" "NIK/NF-kappaB signaling" "3/34" "228/20610" 0.00620952122938033 0.0237300662594906 0.0110437385981348 "EGFR/MAP3K14/MAP3K14" 3
GO:0031571 "GO:0031571" "mitotic G1 DNA damage checkpoint" "2/34" "72/20610" 0.00628107931175538 0.0238409261192402 0.0110953316825667 "CDK1/CDK2" 2
GO:0044819 "GO:0044819" "mitotic G1/S transition checkpoint" "2/34" "72/20610" 0.00628107931175538 0.0238409261192402 0.0110953316825667 "CDK1/CDK2" 2
GO:1904377 "GO:1904377" "positive regulation of protein localization to cell periphery" "2/34" "72/20610" 0.00628107931175538 0.0238409261192402 0.0110953316825667 "EGFR/LGALS3" 2
GO:0048762 "GO:0048762" "mesenchymal cell differentiation" "3/34" "229/20610" 0.00628491340302928 0.0238409261192402 0.0110953316825667 "FGFR1/MAPK1/MAPK3" 3
GO:0044783 "GO:0044783" "G1 DNA damage checkpoint" "2/34" "73/20610" 0.00645137015896462 0.0244272873790631 0.0113682184249275 "CDK1/CDK2" 2
GO:0010389 "GO:0010389" "regulation of G2/M transition of mitotic cell cycle" "3/34" "233/20610" 0.00659197825406913 0.0249138001661142 0.0115946366736626 "CDK1/CDK2/HSP90AA1" 3
GO:0050854 "GO:0050854" "regulation of antigen receptor-mediated signaling pathway" "2/34" "74/20610" 0.00662375713058757 0.0249422063378902 0.0116078566256104 "LCK/LGALS3" 2
GO:1900076 "GO:1900076" "regulation of cellular response to insulin stimulus" "2/34" "74/20610" 0.00662375713058757 0.0249422063378902 0.0116078566256104 "PTPN11/SRC" 2
GO:0043627 "GO:0043627" "response to estrogen" "2/34" "75/20610" 0.00679823326771234 0.0255057802890813 0.011870138379467 "PDGFRB/MAPK1" 2
GO:0070227 "GO:0070227" "lymphocyte apoptotic process" "2/34" "75/20610" 0.00679823326771234 0.0255057802890813 0.011870138379467 "CD274/LGALS3" 2
GO:0044706 "GO:0044706" "multi-multicellular organism process" "3/34" "237/20610" 0.00690788665243386 0.0258699726000073 0.0120396298860366 "MMP9/MAPK1/MAPK3" 3
GO:0045685 "GO:0045685" "regulation of glial cell differentiation" "2/34" "76/20610" 0.0069747916275069 0.0260257197570856 0.0121121130755636 "CDK1/F2" 2
GO:0099601 "GO:0099601" "regulation of neurotransmitter receptor activity" "2/34" "76/20610" 0.0069747916275069 0.0260257197570856 0.0121121130755636 "SRC/GRIN1" 2
GO:0002685 "GO:0002685" "regulation of leukocyte migration" "3/34" "238/20610" 0.00698825315369223 0.0260287110217232 0.0121135051805992 "MAPK14/LGALS3/MAPK3" 3
GO:0043434 "GO:0043434" "response to peptide hormone" "4/34" "467/20610" 0.0070478007699879 0.0262030350508049 0.0121946338629847 "AGTR1/PTPN11/SRC/JAK2" 4
GO:0033157 "GO:0033157" "regulation of intracellular protein transport" "3/34" "239/20610" 0.00706917739719092 0.0262350699072645 0.0122095425689655 "PTPN11/MAPK14/MAPK1" 3
GO:0032768 "GO:0032768" "regulation of monooxygenase activity" "2/34" "77/20610" 0.0071534252831873 0.0264047439537398 0.0122885071953458 "HSP90AA1/EGFR" 2
GO:0042310 "GO:0042310" "vasoconstriction" "2/34" "77/20610" 0.0071534252831873 0.0264047439537398 0.0122885071953458 "AGTR1/EGFR" 2
GO:1903201 "GO:1903201" "regulation of oxidative stress-induced cell death" "2/34" "77/20610" 0.0071534252831873 0.0264047439537398 0.0122885071953458 "MMP3/MET" 2
GO:0010594 "GO:0010594" "regulation of endothelial cell migration" "3/34" "243/20610" 0.00739847116959081 0.0272455578194126 0.0126798136687723 "FGFR1/FLT4/MET" 3
GO:0010256 "GO:0010256" "endomembrane system organization" "4/34" "474/20610" 0.00742096905587115 0.0272455578194126 0.0126798136687723 "MAP2K1/CDK1/MAPK1/MAPK3" 4
GO:0043062 "GO:0043062" "extracellular structure organization" "4/34" "474/20610" 0.00742096905587115 0.0272455578194126 0.0126798136687723 "MMP9/VCAM1/MMP3/AGTR1" 4
GO:0042098 "GO:0042098" "T cell proliferation" "3/34" "244/20610" 0.00748219857992162 0.0274213908740086 0.0127616446367366 "VCAM1/CD274/LGALS3" 3
GO:0046323 "GO:0046323" "glucose import" "2/34" "79/20610" 0.00751689085512127 0.0274995152991625 0.0127980029730385 "PTPN11/MAPK14" 2
GO:0002573 "GO:0002573" "myeloid leukocyte differentiation" "3/34" "245/20610" 0.00756648945381672 0.0276317980764603 0.0128595660718321 "MMP9/MAPK14/SRC" 3
GO:0019932 "GO:0019932" "second-messenger-mediated signaling" "4/34" "479/20610" 0.0076954102506041 0.0280260419458448 0.0130430432770699 "VCAM1/AGTR1/EGFR/GRIN1" 4
GO:0031100 "GO:0031100" "animal organ regeneration" "2/34" "80/20610" 0.00770170899776378 0.0280260419458448 0.0130430432770699 "CDK1/EGFR" 2
GO:0001894 "GO:0001894" "tissue homeostasis" "3/34" "248/20610" 0.00782275204629542 0.0284162159137515 0.0132246263903339 "PTPN11/EGFR/SRC" 3
GO:0050866 "GO:0050866" "negative regulation of cell activation" "3/34" "249/20610" 0.00790930592105309 0.0286294594607133 0.0133238678321669 "CD274/LGALS3/F2" 3
GO:0097529 "GO:0097529" "myeloid leukocyte migration" "3/34" "249/20610" 0.00790930592105309 0.0286294594607133 0.0133238678321669 "MAPK14/LGALS3/MAPK3" 3
GO:1902749 "GO:1902749" "regulation of cell cycle G2/M phase transition" "3/34" "250/20610" 0.00799642778997931 0.0288822649353984 0.0134415210046473 "CDK1/CDK2/HSP90AA1" 3
GO:0014032 "GO:0014032" "neural crest cell development" "2/34" "82/20610" 0.00807748168183565 0.0288822649353984 0.0134415210046473 "MAPK1/MAPK3" 2
GO:0032655 "GO:0032655" "regulation of interleukin-12 production" "2/34" "82/20610" 0.00807748168183565 0.0288822649353984 0.0134415210046473 "MAPK14/MAPK11" 2
GO:0061515 "GO:0061515" "myeloid cell development" "2/34" "82/20610" 0.00807748168183565 0.0288822649353984 0.0134415210046473 "PTPN11/SRC" 2
GO:0072401 "GO:0072401" "signal transduction involved in DNA integrity checkpoint" "2/34" "82/20610" 0.00807748168183565 0.0288822649353984 0.0134415210046473 "CDK1/CDK2" 2
GO:0072422 "GO:0072422" "signal transduction involved in DNA damage checkpoint" "2/34" "82/20610" 0.00807748168183565 0.0288822649353984 0.0134415210046473 "CDK1/CDK2" 2
GO:0110110 "GO:0110110" "positive regulation of animal organ morphogenesis" "2/34" "82/20610" 0.00807748168183565 0.0288822649353984 0.0134415210046473 "PIM1/FGFR1" 2
GO:0009314 "GO:0009314" "response to radiation" "4/34" "488/20610" 0.00820621795939085 0.0292596846001912 0.0136171683911396 "VCAM1/MAPK14/EGFR/GRIN1" 4
GO:0070555 "GO:0070555" "response to interleukin-1" "3/34" "253/20610" 0.00826121012567102 0.0292596846001912 0.0136171683911396 "MAPK11/MAPK3/SRC" 3
GO:0045428 "GO:0045428" "regulation of nitric oxide biosynthetic process" "2/34" "83/20610" 0.00826842254509293 0.0292596846001912 0.0136171683911396 "HSP90AA1/JAK2" 2
GO:0061900 "GO:0061900" "glial cell activation" "2/34" "83/20610" 0.00826842254509293 0.0292596846001912 0.0136171683911396 "EGFR/JAK2" 2
GO:0071242 "GO:0071242" "cellular response to ammonium ion" "2/34" "83/20610" 0.00826842254509293 0.0292596846001912 0.0136171683911396 "MAPK1/MAPK3" 2
GO:0072395 "GO:0072395" "signal transduction involved in cell cycle checkpoint" "2/34" "83/20610" 0.00826842254509293 0.0292596846001912 0.0136171683911396 "CDK1/CDK2" 2
GO:0007050 "GO:0007050" "cell cycle arrest" "3/34" "255/20610" 0.00844058757367313 0.0298176083358625 0.0138768205904664 "MAP2K1/CDK1/CDK2" 3
GO:0032615 "GO:0032615" "interleukin-12 production" "2/34" "84/20610" 0.00846139066345106 0.0298398271081568 0.0138871609877711 "MAPK14/MAPK11" 2
GO:0016570 "GO:0016570" "histone modification" "4/34" "493/20610" 0.00849945924411217 0.0299227537772168 0.0139257542409841 "CDK1/CDK2/MAPK3/JAK2" 4
GO:2001234 "GO:2001234" "negative regulation of apoptotic signaling pathway" "3/34" "258/20610" 0.00871395443986671 0.0306254535527623 0.0142527837801869 "MMP9/LGALS3/SRC" 3
GO:0014031 "GO:0014031" "mesenchymal cell development" "2/34" "86/20610" 0.00885338148311195 0.0309567216484323 0.0144069526819706 "MAPK1/MAPK3" 2
GO:0042058 "GO:0042058" "regulation of epidermal growth factor receptor signaling pathway" "2/34" "86/20610" 0.00885338148311195 0.0309567216484323 0.0144069526819706 "MMP9/EGFR" 2
GO:0097756 "GO:0097756" "negative regulation of blood vessel diameter" "2/34" "86/20610" 0.00885338148311195 0.0309567216484323 0.0144069526819706 "AGTR1/EGFR" 2
GO:0034113 "GO:0034113" "heterotypic cell-cell adhesion" "2/34" "87/20610" 0.00905239063261957 0.0315452798994336 0.0146808618823393 "VCAM1/LCK" 2
GO:0048864 "GO:0048864" "stem cell development" "2/34" "87/20610" 0.00905239063261957 0.0315452798994336 0.0146808618823393 "MAPK1/MAPK3" 2
GO:0009755 "GO:0009755" "hormone-mediated signaling pathway" "3/34" "262/20610" 0.00908650591644026 0.0316105857262287 0.0147112545694972 "PTPN11/SRC/JAK2" 3
GO:0030595 "GO:0030595" "leukocyte chemotaxis" "3/34" "263/20610" 0.00918108880308323 0.0318856732755728 0.014839277599578 "MAPK14/LGALS3/MAPK3" 3
GO:0002532 "GO:0002532" "production of molecular mediator involved in inflammatory response" "2/34" "88/20610" 0.00925339993357559 0.0320286031370899 0.0149057957462701 "MAPK14/F2" 2
GO:0043154 "GO:0043154" "negative regulation of cysteine-type endopeptidase activity involved in apoptotic process" "2/34" "88/20610" 0.00925339993357559 0.0320286031370899 0.0149057957462701 "MMP9/SRC" 2
GO:0048145 "GO:0048145" "regulation of fibroblast proliferation" "2/34" "89/20610" 0.00945640264932657 0.0326762417596898 0.0152072003683996 "PDGFRB/EGFR" 2
GO:0071383 "GO:0071383" "cellular response to steroid hormone stimulus" "3/34" "267/20610" 0.00956522361650385 0.0329968116703556 0.0153563904404839 "EGFR/SRC/JAK2" 3
GO:0014910 "GO:0014910" "regulation of smooth muscle cell migration" "2/34" "90/20610" 0.00966139205886101 0.033217093767589 0.015458907554136 "PDGFRB/SRC" 2
GO:0048144 "GO:0048144" "fibroblast proliferation" "2/34" "90/20610" 0.00966139205886101 0.033217093767589 0.015458907554136 "PDGFRB/EGFR" 2
GO:0046578 "GO:0046578" "regulation of Ras protein signal transduction" "3/34" "271/20610" 0.0099586795197247 0.0341820452296394 0.0159079864395567 "PDGFRB/MET/JAK2" 3
GO:0014033 "GO:0014033" "neural crest cell differentiation" "2/34" "92/20610" 0.0100773041532589 0.0344168394337214 0.0160172573444874 "MAPK1/MAPK3" 2
GO:0071158 "GO:0071158" "positive regulation of cell cycle arrest" "2/34" "92/20610" 0.0100773041532589 0.0344168394337214 0.0160172573444874 "CDK1/CDK2" 2
GO:1903725 "GO:1903725" "regulation of phospholipid metabolic process" "2/34" "92/20610" 0.0100773041532589 0.0344168394337214 0.0160172573444874 "PDGFRB/SRC" 2
GO:1901184 "GO:1901184" "regulation of ERBB signaling pathway" "2/34" "93/20610" 0.0102882134740316 0.0350208061301474 0.0162983374832603 "MMP9/EGFR" 2
GO:2000106 "GO:2000106" "regulation of leukocyte apoptotic process" "2/34" "93/20610" 0.0102882134740316 0.0350208061301474 0.0162983374832603 "CD274/LGALS3" 2
GO:0030072 "GO:0030072" "peptide hormone secretion" "3/34" "275/20610" 0.0103615026803332 0.0352119826624217 0.0163873091542808 "PTPN11/EGFR/JAK2" 3
GO:0006809 "GO:0006809" "nitric oxide biosynthetic process" "2/34" "94/20610" 0.010501082760345 0.0355102403869561 0.0165261153551828 "HSP90AA1/JAK2" 2
GO:0033273 "GO:0033273" "response to vitamin" "2/34" "94/20610" 0.010501082760345 0.0355102403869561 0.0165261153551828 "PIM1/EGFR" 2
GO:0050918 "GO:0050918" "positive chemotaxis" "2/34" "94/20610" 0.010501082760345 0.0355102403869561 0.0165261153551828 "LGALS3/MET" 2
GO:0007548 "GO:0007548" "sex differentiation" "3/34" "277/20610" 0.0105664408602744 0.0356141023093837 0.0165744516686616 "PDGFRB/PTPN11/SRC" 3
GO:0050670 "GO:0050670" "regulation of lymphocyte proliferation" "3/34" "277/20610" 0.0105664408602744 0.0356141023093837 0.0165744516686616 "VCAM1/CD274/LGALS3" 3
GO:0032944 "GO:0032944" "regulation of mononuclear cell proliferation" "3/34" "278/20610" 0.0106697939541046 0.0358449287085605 0.0166818759963555 "VCAM1/CD274/LGALS3" 3
GO:0097237 "GO:0097237" "cellular response to toxic substance" "3/34" "278/20610" 0.0106697939541046 0.0358449287085605 0.0166818759963555 "CDK1/MET/SRC" 3
GO:0070509 "GO:0070509" "calcium ion import" "2/34" "95/20610" 0.0107159053689354 0.0359411116452384 0.0167266385856654 "PDGFRB/LGALS3" 2
GO:0046849 "GO:0046849" "bone remodeling" "2/34" "96/20610" 0.0109326746719969 0.0365489091473589 0.0170095015435947 "EGFR/SRC" 2
GO:1900407 "GO:1900407" "regulation of cellular response to oxidative stress" "2/34" "96/20610" 0.0109326746719969 0.0365489091473589 0.0170095015435947 "MMP3/MET" 2
GO:0048872 "GO:0048872" "homeostasis of number of cells" "3/34" "281/20610" 0.010983397091145 0.0366588708107047 0.0170606766162864 "PTPN11/MAPK14/JAK2" 3
GO:1901992 "GO:1901992" "positive regulation of mitotic cell cycle phase transition" "2/34" "97/20610" 0.0111513840571508 0.0370991029474144 0.0172655563071881 "CDK1/EGFR" 2
GO:2000117 "GO:2000117" "negative regulation of cysteine-type endopeptidase activity" "2/34" "97/20610" 0.0111513840571508 0.0370991029474144 0.0172655563071881 "MMP9/SRC" 2
GO:0006919 "GO:0006919" "activation of cysteine-type endopeptidase activity involved in apoptotic process" "2/34" "98/20610" 0.0113720269274149 0.0377720312807188 0.0175787305110452 "LCK/JAK2" 2
GO:0000086 "GO:0000086" "G2/M transition of mitotic cell cycle" "3/34" "285/20610" 0.0114098272847407 0.0378364595119789 0.0176087147739038 "CDK1/CDK2/HSP90AA1" 3
GO:0022617 "GO:0022617" "extracellular matrix disassembly" "2/34" "99/20610" 0.011594596701173 0.0382640302048341 0.0178077019538164 "MMP9/MMP3" 2
GO:0046209 "GO:0046209" "nitric oxide metabolic process" "2/34" "99/20610" 0.011594596701173 0.0382640302048341 0.0178077019538164 "HSP90AA1/JAK2" 2
GO:0046427 "GO:0046427" "positive regulation of JAK-STAT cascade" "2/34" "99/20610" 0.011594596701173 0.0382640302048341 0.0178077019538164 "F2/JAK2" 2
GO:0090596 "GO:0090596" "sensory organ morphogenesis" "3/34" "288/20610" 0.0117358909136826 0.0386682559591851 0.0179958246297866 "FGFR1/MAPK1/MAPK3" 3
GO:0030641 "GO:0030641" "regulation of cellular pH" "2/34" "100/20610" 0.011819086812145 0.038756048621643 0.0180366824682949 "MAPK1/MAPK3" 2
GO:0031145 "GO:0031145" "anaphase-promoting complex-dependent catabolic process" "2/34" "100/20610" 0.011819086812145 0.038756048621643 0.0180366824682949 "CDK1/CDK2" 2
GO:1901655 "GO:1901655" "cellular response to ketone" "2/34" "100/20610" 0.011819086812145 0.038756048621643 0.0180366824682949 "EGFR/SRC" 2
GO:0043542 "GO:0043542" "endothelial cell migration" "3/34" "290/20610" 0.011956247431076 0.0391433833093824 0.0182169442085955 "FGFR1/FLT4/MET" 3
GO:0007611 "GO:0007611" "learning or memory" "3/34" "292/20610" 0.0121789938882261 0.0396716488140104 0.0184627937599506 "EGFR/MAPK1/GRIN1" 3
GO:0055013 "GO:0055013" "cardiac muscle cell development" "2/34" "102/20610" 0.0122738018571075 0.0396716488140104 0.0184627937599506 "CDK1/PDGFRB" 2
GO:0090277 "GO:0090277" "positive regulation of peptide hormone secretion" "2/34" "102/20610" 0.0122738018571075 0.0396716488140104 0.0184627937599506 "EGFR/JAK2" 2
GO:1904705 "GO:1904705" "regulation of vascular smooth muscle cell proliferation" "2/34" "102/20610" 0.0122738018571075 0.0396716488140104 0.0184627937599506 "MMP9/JAK2" 2
GO:1904894 "GO:1904894" "positive regulation of STAT cascade" "2/34" "102/20610" 0.0122738018571075 0.0396716488140104 0.0184627937599506 "F2/JAK2" 2
GO:1990874 "GO:1990874" "vascular smooth muscle cell proliferation" "2/34" "102/20610" 0.0122738018571075 0.0396716488140104 0.0184627937599506 "MMP9/JAK2" 2
GO:2001057 "GO:2001057" "reactive nitrogen species metabolic process" "2/34" "102/20610" 0.0122738018571075 0.0396716488140104 0.0184627937599506 "HSP90AA1/JAK2" 2
GO:0044262 "GO:0044262" "cellular carbohydrate metabolic process" "3/34" "293/20610" 0.012291264734691 0.0396716488140104 0.0184627937599506 "GLB1/BRAF/SRC" 3
GO:0070663 "GO:0070663" "regulation of leukocyte proliferation" "3/34" "293/20610" 0.012291264734691 0.0396716488140104 0.0184627937599506 "VCAM1/CD274/LGALS3" 3
GO:0050852 "GO:0050852" "T cell receptor signaling pathway" "3/34" "294/20610" 0.0124041347201087 0.0399731990353346 0.0186031322563584 "LCK/LGALS3/MAPK1" 3
GO:0014909 "GO:0014909" "smooth muscle cell migration" "2/34" "103/20610" 0.012504013734944 0.0401064777520201 0.0186651588555121 "PDGFRB/SRC" 2
GO:0032092 "GO:0032092" "positive regulation of protein binding" "2/34" "103/20610" 0.012504013734944 0.0401064777520201 0.0186651588555121 "MMP9/LGALS3" 2
GO:2001023 "GO:2001023" "regulation of response to drug" "2/34" "103/20610" 0.012504013734944 0.0401064777520201 0.0186651588555121 "PTPN11/MET" 2
GO:0002690 "GO:0002690" "positive regulation of leukocyte chemotaxis" "2/34" "104/20610" 0.0127361198376266 0.040597616102574 0.0188937297958426 "MAPK14/MAPK3" 2
GO:0010522 "GO:0010522" "regulation of calcium ion transport into cytosol" "2/34" "104/20610" 0.0127361198376266 0.040597616102574 0.0188937297958426 "F2/GRIN1" 2
GO:0035249 "GO:0035249" "synaptic transmission	glutamatergic" "2/34" "104/20610" 0.0127361198376266 0.040597616102574 0.0188937297958426 "EGFR/GRIN1" 2
GO:1903076 "GO:1903076" "regulation of protein localization to plasma membrane" "2/34" "104/20610" 0.0127361198376266 0.040597616102574 0.0188937297958426 "EGFR/LGALS3" 2
GO:0000082 "GO:0000082" "G1/S transition of mitotic cell cycle" "3/34" "299/20610" 0.0129774902470594 0.0413029720556565 0.019221995493852 "CDK1/CDK2/EGFR" 3
GO:0000079 "GO:0000079" "regulation of cyclin-dependent protein serine/threonine kinase activity" "2/34" "106/20610" 0.0132059887724655 0.0416593677765679 0.0193878585443888 "EGFR/SRC" 2
GO:0030038 "GO:0030038" "contractile actin filament bundle assembly" "2/34" "106/20610" 0.0132059887724655 0.0416593677765679 0.0193878585443888 "MET/SRC" 2
GO:0032091 "GO:0032091" "negative regulation of protein binding" "2/34" "106/20610" 0.0132059887724655 0.0416593677765679 0.0193878585443888 "MET/MAPK3" 2
GO:0043149 "GO:0043149" "stress fiber assembly" "2/34" "106/20610" 0.0132059887724655 0.0416593677765679 0.0193878585443888 "MET/SRC" 2
GO:1902882 "GO:1902882" "regulation of response to oxidative stress" "2/34" "106/20610" 0.0132059887724655 0.0416593677765679 0.0193878585443888 "MMP3/MET" 2
GO:0048511 "GO:0048511" "rhythmic process" "3/34" "301/20610" 0.0132110446450984 0.0416593677765679 0.0193878585443888 "CDK1/EGFR/SRC" 3
GO:0007200 "GO:0007200" "phospholipase C-activating G protein-coupled receptor signaling pathway" "2/34" "107/20610" 0.0134437386699468 0.0423282185381479 0.019699135086615 "AGTR1/F2" 2
GO:0044839 "GO:0044839" "cell cycle G2/M phase transition" "3/34" "304/20610" 0.0135659016338601 0.0426475439743369 0.0198477459925621 "CDK1/CDK2/HSP90AA1" 3
GO:0006885 "GO:0006885" "regulation of pH" "2/34" "108/20610" 0.013683356922864 0.0427552915401342 0.01989789064611 "MAPK1/MAPK3" 2
GO:0055006 "GO:0055006" "cardiac cell development" "2/34" "108/20610" 0.013683356922864 0.0427552915401342 0.01989789064611 "CDK1/PDGFRB" 2
GO:0097711 "GO:0097711" "ciliary basal body-plasma membrane docking" "2/34" "108/20610" 0.013683356922864 0.0427552915401342 0.01989789064611 "CDK1/HSP90AA1" 2
GO:2001243 "GO:2001243" "negative regulation of intrinsic apoptotic signaling pathway" "2/34" "108/20610" 0.013683356922864 0.0427552915401342 0.01989789064611 "MMP9/SRC" 2
GO:0048562 "GO:0048562" "embryonic organ morphogenesis" "3/34" "308/20610" 0.014047511371532 0.0438265301667219 0.0203964345287478 "FGFR1/MAPK1/MAPK3" 3
GO:1904029 "GO:1904029" "regulation of cyclin-dependent protein kinase activity" "2/34" "110/20610" 0.0141681727915792 0.0441360049386165 0.020540461032768 "EGFR/SRC" 2
GO:1903522 "GO:1903522" "regulation of blood circulation" "3/34" "312/20610" 0.0145388239577351 0.0452221211151337 0.021045928780287 "AGTR1/EGFR/JAK2" 3
GO:0060828 "GO:0060828" "regulation of canonical Wnt signaling pathway" "3/34" "313/20610" 0.0146631713666819 0.0455400004983354 0.0211938667074477 "MAPK14/EGFR/SRC" 3
GO:0051258 "GO:0051258" "protein polymerization" "3/34" "314/20610" 0.0147881272978851 0.0458588080308473 0.0213422365861357 "HSP90AA1/MET/JAK2" 3
GO:0021549 "GO:0021549" "cerebellum development" "2/34" "113/20610" 0.0149092490080519 0.0460261500909229 0.0214201159290646 "MAP2K1/PTPN11" 2
GO:0032760 "GO:0032760" "positive regulation of tumor necrosis factor production" "2/34" "113/20610" 0.0149092490080519 0.0460261500909229 0.0214201159290646 "PTPN11/JAK2" 2
GO:1901989 "GO:1901989" "positive regulation of cell cycle phase transition" "2/34" "113/20610" 0.0149092490080519 0.0460261500909229 0.0214201159290646 "CDK1/EGFR" 2
GO:0044843 "GO:0044843" "cell cycle G1/S phase transition" "3/34" "318/20610" 0.0152940440818943 0.0471432603184027 0.0219400080019599 "CDK1/CDK2/EGFR" 3
GO:0007229 "GO:0007229" "integrin-mediated signaling pathway" "2/34" "115/20610" 0.0154124604484696 0.0471841244044338 0.0219590257442302 "PTPN11/SRC" 2
GO:0071887 "GO:0071887" "leukocyte apoptotic process" "2/34" "115/20610" 0.0154124604484696 0.0471841244044338 0.0219590257442302 "CD274/LGALS3" 2
GO:1903510 "GO:1903510" "mucopolysaccharide metabolic process" "2/34" "115/20610" 0.0154124604484696 0.0471841244044338 0.0219590257442302 "PIM1/GLB1" 2
GO:1903557 "GO:1903557" "positive regulation of tumor necrosis factor superfamily cytokine production" "2/34" "115/20610" 0.0154124604484696 0.0471841244044338 0.0219590257442302 "PTPN11/JAK2" 2
GO:0030522 "GO:0030522" "intracellular receptor signaling pathway" "3/34" "319/20610" 0.0154220484434725 0.0471841244044338 0.0219590257442302 "PIM1/SRC/JAK2" 3
GO:0014812 "GO:0014812" "muscle cell migration" "2/34" "116/20610" 0.0156667953379229 0.0478306434770422 0.0222599093388446 "PDGFRB/SRC" 2
GO:0051146 "GO:0051146" "striated muscle cell differentiation" "3/34" "321/20610" 0.0156798899336218 0.0478306434770422 0.0222599093388446 "CDK1/PDGFRB/MAPK14" 3
GO:0030330 "GO:0030330" "DNA damage response	signal transduction by p53 class mediator" "2/34" "118/20610" 0.0161808919044621 0.0487762740367662 0.0226999964670389 "CDK1/CDK2" 2
GO:0006183 "GO:0006183" "GTP biosynthetic process" "1/34" "10/20610" 0.0163784676044109 0.0487762740367662 0.0226999964670389 "IMPDH1" 1
GO:0010749 "GO:0010749" "regulation of nitric oxide mediated signal transduction" "1/34" "10/20610" 0.0163784676044109 0.0487762740367662 0.0226999964670389 "EGFR" 1
GO:0016139 "GO:0016139" "glycoside catabolic process" "1/34" "10/20610" 0.0163784676044109 0.0487762740367662 0.0226999964670389 "FUCA1" 1
GO:0035768 "GO:0035768" "endothelial cell chemotaxis to fibroblast growth factor" "1/34" "10/20610" 0.0163784676044109 0.0487762740367662 0.0226999964670389 "FGFR1" 1
GO:0042048 "GO:0042048" "olfactory behavior" "1/34" "10/20610" 0.0163784676044109 0.0487762740367662 0.0226999964670389 "GRIN1" 1
GO:0070391 "GO:0070391" "response to lipoteichoic acid" "1/34" "10/20610" 0.0163784676044109 0.0487762740367662 0.0226999964670389 "MAPK14" 1
GO:0070943 "GO:0070943" "neutrophil mediated killing of symbiont cell" "1/34" "10/20610" 0.0163784676044109 0.0487762740367662 0.0226999964670389 "F2" 1
GO:0071223 "GO:0071223" "cellular response to lipoteichoic acid" "1/34" "10/20610" 0.0163784676044109 0.0487762740367662 0.0226999964670389 "MAPK14" 1
GO:0072050 "GO:0072050" "S-shaped body morphogenesis" "1/34" "10/20610" 0.0163784676044109 0.0487762740367662 0.0226999964670389 "PDGFRB" 1
GO:0072203 "GO:0072203" "cell proliferation involved in metanephros development" "1/34" "10/20610" 0.0163784676044109 0.0487762740367662 0.0226999964670389 "PDGFRB" 1
GO:0090037 "GO:0090037" "positive regulation of protein kinase C signaling" "1/34" "10/20610" 0.0163784676044109 0.0487762740367662 0.0226999964670389 "FLT4" 1
GO:1902033 "GO:1902033" "regulation of hematopoietic stem cell proliferation" "1/34" "10/20610" 0.0163784676044109 0.0487762740367662 0.0226999964670389 "PIM1" 1
GO:1903862 "GO:1903862" "positive regulation of oxidative phosphorylation" "1/34" "10/20610" 0.0163784676044109 0.0487762740367662 0.0226999964670389 "CDK1" 1
GO:2000544 "GO:2000544" "regulation of endothelial cell chemotaxis to fibroblast growth factor" "1/34" "10/20610" 0.0163784676044109 0.0487762740367662 0.0226999964670389 "FGFR1" 1
GO:2001186 "GO:2001186" "negative regulation of CD8-positive	alpha-beta T cell activation" "1/34" "10/20610" 0.0163784676044109 0.0487762740367662 0.0226999964670389 "CD274" 1
GO:0030004 "GO:0030004" "cellular monovalent inorganic cation homeostasis" "2/34" "119/20610" 0.0164406410055832 0.0487762740367662 0.0226999964670389 "MAPK1/MAPK3" 2
GO:0071156 "GO:0071156" "regulation of cell cycle arrest" "2/34" "119/20610" 0.0164406410055832 0.0487762740367662 0.0226999964670389 "CDK1/CDK2" 2
GO:2001237 "GO:2001237" "negative regulation of extrinsic apoptotic signaling pathway" "2/34" "119/20610" 0.0164406410055832 0.0487762740367662 0.0226999964670389 "LGALS3/SRC" 2
GO:0044773 "GO:0044773" "mitotic DNA damage checkpoint" "2/34" "120/20610" 0.0167021822925477 0.0494808167052998 0.0230278836704472 "CDK1/CDK2" 2
GO:0060964 "GO:0060964" "regulation of gene silencing by miRNA" "2/34" "121/20610" 0.016965509514208 0.0501886151959879 0.0233572861013481 "MAP2K1/EGFR" 2
GO:0002720 "GO:0002720" "positive regulation of cytokine production involved in immune response" "2/34" "123/20610" 0.017497496830402 0.0512198252175436 0.0238372010663256 "MAPK14/MAPK3" 2
GO:0043200 "GO:0043200" "response to amino acid" "2/34" "123/20610" 0.017497496830402 0.0512198252175436 0.0238372010663256 "EGFR/GRIN1" 2
GO:1990778 "GO:1990778" "protein localization to cell periphery" "3/34" "336/20610" 0.0176918469741958 0.0512198252175436 0.0238372010663256 "EGFR/LGALS3/GRIN1" 3
GO:0002465 "GO:0002465" "peripheral tolerance induction" "1/34" "11/20610" 0.0180019206190445 0.0512198252175436 0.0238372010663256 "CD274" 1
GO:0002836 "GO:0002836" "positive regulation of response to tumor cell" "1/34" "11/20610" 0.0180019206190445 0.0512198252175436 0.0238372010663256 "CD274" 1
GO:0002839 "GO:0002839" "positive regulation of immune response to tumor cell" "1/34" "11/20610" 0.0180019206190445 0.0512198252175436 0.0238372010663256 "CD274" 1
GO:0003264 "GO:0003264" "regulation of cardioblast proliferation" "1/34" "11/20610" 0.0180019206190445 0.0512198252175436 0.0238372010663256 "PIM1" 1
GO:0010727 "GO:0010727" "negative regulation of hydrogen peroxide metabolic process" "1/34" "11/20610" 0.0180019206190445 0.0512198252175436 0.0238372010663256 "MMP3" 1
GO:0021548 "GO:0021548" "pons development" "1/34" "11/20610" 0.0180019206190445 0.0512198252175436 0.0238372010663256 "GRIN1" 1
GO:0033629 "GO:0033629" "negative regulation of cell adhesion mediated by integrin" "1/34" "11/20610" 0.0180019206190445 0.0512198252175436 0.0238372010663256 "PTPN11" 1
GO:0033860 "GO:0033860" "regulation of NAD(P)H oxidase activity" "1/34" "11/20610" 0.0180019206190445 0.0512198252175436 0.0238372010663256 "AGTR1" 1
GO:0035766 "GO:0035766" "cell chemotaxis to fibroblast growth factor" "1/34" "11/20610" 0.0180019206190445 0.0512198252175436 0.0238372010663256 "FGFR1" 1
GO:0045348 "GO:0045348" "positive regulation of MHC class II biosynthetic process" "1/34" "11/20610" 0.0180019206190445 0.0512198252175436 0.0238372010663256 "JAK2" 1
GO:0046007 "GO:0046007" "negative regulation of activated T cell proliferation" "1/34" "11/20610" 0.0180019206190445 0.0512198252175436 0.0238372010663256 "CD274" 1
GO:0051918 "GO:0051918" "negative regulation of fibrinolysis" "1/34" "11/20610" 0.0180019206190445 0.0512198252175436 0.0238372010663256 "F2" 1
GO:0055015 "GO:0055015" "ventricular cardiac muscle cell development" "1/34" "11/20610" 0.0180019206190445 0.0512198252175436 0.0238372010663256 "CDK1" 1
GO:0072110 "GO:0072110" "glomerular mesangial cell proliferation" "1/34" "11/20610" 0.0180019206190445 0.0512198252175436 0.0238372010663256 "PDGFRB" 1
GO:0072321 "GO:0072321" "chaperone-mediated protein transport" "1/34" "11/20610" 0.0180019206190445 0.0512198252175436 0.0238372010663256 "HSPA8" 1
GO:0090073 "GO:0090073" "positive regulation of protein homodimerization activity" "1/34" "11/20610" 0.0180019206190445 0.0512198252175436 0.0238372010663256 "LGALS3" 1
GO:1900122 "GO:1900122" "positive regulation of receptor binding" "1/34" "11/20610" 0.0180019206190445 0.0512198252175436 0.0238372010663256 "MMP9" 1
GO:1904847 "GO:1904847" "regulation of cell chemotaxis to fibroblast growth factor" "1/34" "11/20610" 0.0180019206190445 0.0512198252175436 0.0238372010663256 "FGFR1" 1
GO:1905902 "GO:1905902" "regulation of mesoderm formation" "1/34" "11/20610" 0.0180019206190445 0.0512198252175436 0.0238372010663256 "FGFR1" 1
GO:1905941 "GO:1905941" "positive regulation of gonad development" "1/34" "11/20610" 0.0180019206190445 0.0512198252175436 0.0238372010663256 "SRC" 1
GO:2000392 "GO:2000392" "regulation of lamellipodium morphogenesis" "1/34" "11/20610" 0.0180019206190445 0.0512198252175436 0.0238372010663256 "SRC" 1
GO:2001269 "GO:2001269" "positive regulation of cysteine-type endopeptidase activity involved in apoptotic signaling pathway" "1/34" "11/20610" 0.0180019206190445 0.0512198252175436 0.0238372010663256 "JAK2" 1
GO:0002062 "GO:0002062" "chondrocyte differentiation" "2/34" "125/20610" 0.0180365532380844 0.0512198252175436 0.0238372010663256 "MAPK14/FGFR1" 2
GO:0060147 "GO:0060147" "regulation of posttranscriptional gene silencing" "2/34" "125/20610" 0.0180365532380844 0.0512198252175436 0.0238372010663256 "MAP2K1/EGFR" 2
GO:0060966 "GO:0060966" "regulation of gene silencing by RNA" "2/34" "125/20610" 0.0180365532380844 0.0512198252175436 0.0238372010663256 "MAP2K1/EGFR" 2
GO:1904375 "GO:1904375" "regulation of protein localization to cell periphery" "2/34" "125/20610" 0.0180365532380844 0.0512198252175436 0.0238372010663256 "EGFR/LGALS3" 2
GO:0072089 "GO:0072089" "stem cell proliferation" "2/34" "126/20610" 0.0183087168788327 0.0519209957281104 0.0241635189007026 "PIM1/FGFR1" 2
GO:0070588 "GO:0070588" "calcium ion transmembrane transport" "3/34" "341/20610" 0.01839325268976 0.0520888808955187 0.0242416510004231 "LCK/F2/GRIN1" 3
GO:0006664 "GO:0006664" "glycolipid metabolic process" "2/34" "127/20610" 0.0185826292546787 0.052480612290686 0.0244239589249609 "FUCA1/GLB1" 2
GO:0051149 "GO:0051149" "positive regulation of muscle cell differentiation" "2/34" "127/20610" 0.0185826292546787 0.052480612290686 0.0244239589249609 "MAPK14/MAPK11" 2
GO:1903509 "GO:1903509" "liposaccharide metabolic process" "2/34" "128/20610" 0.0188582842166332 0.0531860526054841 0.02475226388408 "FUCA1/GLB1" 2
GO:0050851 "GO:0050851" "antigen receptor-mediated signaling pathway" "3/34" "345/20610" 0.0189654850076795 0.0534151194188892 0.0248588693179246 "LCK/LGALS3/MAPK1" 3
GO:0090398 "GO:0090398" "cellular senescence" "2/34" "129/20610" 0.0191356756301856 0.0537209333409135 0.0250011920985513 "MAP2K1/MAPK14" 2
GO:0050890 "GO:0050890" "cognition" "3/34" "347/20610" 0.0192553084542136 0.0537209333409135 0.0250011920985513 "EGFR/MAPK1/GRIN1" 3
GO:0030316 "GO:0030316" "osteoclast differentiation" "2/34" "130/20610" 0.0194147973752746 0.0537209333409135 0.0250011920985513 "MAPK14/SRC" 2
GO:0044774 "GO:0044774" "mitotic DNA integrity checkpoint" "2/34" "130/20610" 0.0194147973752746 0.0537209333409135 0.0250011920985513 "CDK1/CDK2" 2
GO:0009895 "GO:0009895" "negative regulation of catabolic process" "3/34" "349/20610" 0.0195476054996122 0.0537209333409135 0.0250011920985513 "MAPK14/EGFR/MET" 3
GO:0002461 "GO:0002461" "tolerance induction dependent upon immune response" "1/34" "12/20610" 0.0196227728302656 0.0537209333409135 0.0250011920985513 "CD274" 1
GO:0005984 "GO:0005984" "disaccharide metabolic process" "1/34" "12/20610" 0.0196227728302656 0.0537209333409135 0.0250011920985513 "BRAF" 1
GO:0032463 "GO:0032463" "negative regulation of protein homooligomerization" "1/34" "12/20610" 0.0196227728302656 0.0537209333409135 0.0250011920985513 "SRC" 1
GO:0035739 "GO:0035739" "CD4-positive	alpha-beta T cell proliferation" "1/34" "12/20610" 0.0196227728302656 0.0537209333409135 0.0250011920985513 "CD274" 1
GO:0042340 "GO:0042340" "keratan sulfate catabolic process" "1/34" "12/20610" 0.0196227728302656 0.0537209333409135 0.0250011920985513 "GLB1" 1
GO:0042659 "GO:0042659" "regulation of cell fate specification" "1/34" "12/20610" 0.0196227728302656 0.0537209333409135 0.0250011920985513 "FGFR1" 1
GO:0046642 "GO:0046642" "negative regulation of alpha-beta T cell proliferation" "1/34" "12/20610" 0.0196227728302656 0.0537209333409135 0.0250011920985513 "CD274" 1
GO:0070493 "GO:0070493" "thrombin-activated receptor signaling pathway" "1/34" "12/20610" 0.0196227728302656 0.0537209333409135 0.0250011920985513 "MET" 1
GO:0070942 "GO:0070942" "neutrophil mediated cytotoxicity" "1/34" "12/20610" 0.0196227728302656 0.0537209333409135 0.0250011920985513 "F2" 1
GO:0072537 "GO:0072537" "fibroblast activation" "1/34" "12/20610" 0.0196227728302656 0.0537209333409135 0.0250011920985513 "PDGFRB" 1
GO:0090336 "GO:0090336" "positive regulation of brown fat cell differentiation" "1/34" "12/20610" 0.0196227728302656 0.0537209333409135 0.0250011920985513 "MAPK14" 1
GO:0098962 "GO:0098962" "regulation of postsynaptic neurotransmitter receptor activity" "1/34" "12/20610" 0.0196227728302656 0.0537209333409135 0.0250011920985513 "SRC" 1
GO:1901298 "GO:1901298" "regulation of hydrogen peroxide-mediated programmed cell death" "1/34" "12/20610" 0.0196227728302656 0.0537209333409135 0.0250011920985513 "MET" 1
GO:1904424 "GO:1904424" "regulation of GTP binding" "1/34" "12/20610" 0.0196227728302656 0.0537209333409135 0.0250011920985513 "MET" 1
GO:2000561 "GO:2000561" "regulation of CD4-positive	alpha-beta T cell proliferation" "1/34" "12/20610" 0.0196227728302656 0.0537209333409135 0.0250011920985513 "CD274" 1
GO:2001181 "GO:2001181" "positive regulation of interleukin-10 secretion" "1/34" "12/20610" 0.0196227728302656 0.0537209333409135 0.0250011920985513 "CD274" 1
GO:0007098 "GO:0007098" "centrosome cycle" "2/34" "132/20610" 0.0199782074518931 0.0545487311037081 0.02538644100618 "CDK1/CDK2" 2
GO:0042136 "GO:0042136" "neurotransmitter biosynthetic process" "2/34" "132/20610" 0.0199782074518931 0.0545487311037081 0.02538644100618 "HSP90AA1/JAK2" 2
GO:0051209 "GO:0051209" "release of sequestered calcium ion into cytosol" "2/34" "133/20610" 0.0202624836152897 0.0552515468342648 0.0257135245097004 "LCK/F2" 2
GO:0032368 "GO:0032368" "regulation of lipid transport" "2/34" "134/20610" 0.0205484657738999 0.0558093073066556 0.025973100727908 "AGTR1/PTPN11" 2
GO:0038095 "GO:0038095" "Fc-epsilon receptor signaling pathway" "2/34" "134/20610" 0.0205484657738999 0.0558093073066556 0.025973100727908 "MAPK1/MAPK3" 2
GO:1905477 "GO:1905477" "positive regulation of protein localization to membrane" "2/34" "134/20610" 0.0205484657738999 0.0558093073066556 0.025973100727908 "EGFR/LGALS3" 2
GO:0002688 "GO:0002688" "regulation of leukocyte chemotaxis" "2/34" "135/20610" 0.0208361478794804 0.0559174828946225 0.0260234445787487 "MAPK14/MAPK3" 2
GO:0021987 "GO:0021987" "cerebral cortex development" "2/34" "135/20610" 0.0208361478794804 0.0559174828946225 0.0260234445787487 "EGFR/GRIN1" 2
GO:0051283 "GO:0051283" "negative regulation of sequestering of calcium ion" "2/34" "135/20610" 0.0208361478794804 0.0559174828946225 0.0260234445787487 "LCK/F2" 2
GO:1904062 "GO:1904062" "regulation of cation transmembrane transport" "3/34" "359/20610" 0.0210462417284066 0.0559174828946225 0.0260234445787487 "MMP9/F2/GRIN1" 3
GO:2000134 "GO:2000134" "negative regulation of G1/S transition of mitotic cell cycle" "2/34" "136/20610" 0.0211255238980656 0.0559174828946225 0.0260234445787487 "CDK1/CDK2" 2
GO:0001967 "GO:0001967" "suckling behavior" "1/34" "13/20610" 0.0212410282785507 0.0559174828946225 0.0260234445787487 "GRIN1" 1
GO:0006012 "GO:0006012" "galactose metabolic process" "1/34" "13/20610" 0.0212410282785507 0.0559174828946225 0.0260234445787487 "GLB1" 1
GO:0007077 "GO:0007077" "mitotic nuclear envelope disassembly" "1/34" "13/20610" 0.0212410282785507 0.0559174828946225 0.0260234445787487 "CDK1" 1
GO:0007494 "GO:0007494" "midgut development" "1/34" "13/20610" 0.0212410282785507 0.0559174828946225 0.0260234445787487 "EGFR" 1
GO:0010870 "GO:0010870" "positive regulation of receptor biosynthetic process" "1/34" "13/20610" 0.0212410282785507 0.0559174828946225 0.0260234445787487 "JAK2" 1
GO:0010960 "GO:0010960" "magnesium ion homeostasis" "1/34" "13/20610" 0.0212410282785507 0.0559174828946225 0.0260234445787487 "EGFR" 1
GO:0033127 "GO:0033127" "regulation of histone phosphorylation" "1/34" "13/20610" 0.0212410282785507 0.0559174828946225 0.0260234445787487 "MAPK3" 1
GO:0033623 "GO:0033623" "regulation of integrin activation" "1/34" "13/20610" 0.0212410282785507 0.0559174828946225 0.0260234445787487 "SRC" 1
GO:0034374 "GO:0034374" "low-density lipoprotein particle remodeling" "1/34" "13/20610" 0.0212410282785507 0.0559174828946225 0.0260234445787487 "AGTR1" 1
GO:0051549 "GO:0051549" "positive regulation of keratinocyte migration" "1/34" "13/20610" 0.0212410282785507 0.0559174828946225 0.0260234445787487 "MMP9" 1
GO:0051974 "GO:0051974" "negative regulation of telomerase activity" "1/34" "13/20610" 0.0212410282785507 0.0559174828946225 0.0260234445787487 "SRC" 1
GO:0060123 "GO:0060123" "regulation of growth hormone secretion" "1/34" "13/20610" 0.0212410282785507 0.0559174828946225 0.0260234445787487 "PTPN11" 1
GO:0070106 "GO:0070106" "interleukin-27-mediated signaling pathway" "1/34" "13/20610" 0.0212410282785507 0.0559174828946225 0.0260234445787487 "JAK2" 1
GO:0070757 "GO:0070757" "interleukin-35-mediated signaling pathway" "1/34" "13/20610" 0.0212410282785507 0.0559174828946225 0.0260234445787487 "JAK2" 1
GO:0090269 "GO:0090269" "fibroblast growth factor production" "1/34" "13/20610" 0.0212410282785507 0.0559174828946225 0.0260234445787487 "FGFR1" 1
GO:0090270 "GO:0090270" "regulation of fibroblast growth factor production" "1/34" "13/20610" 0.0212410282785507 0.0559174828946225 0.0260234445787487 "FGFR1" 1
GO:1901070 "GO:1901070" "guanosine-containing compound biosynthetic process" "1/34" "13/20610" 0.0212410282785507 0.0559174828946225 0.0260234445787487 "IMPDH1" 1
GO:1902947 "GO:1902947" "regulation of tau-protein kinase activity" "1/34" "13/20610" 0.0212410282785507 0.0559174828946225 0.0260234445787487 "HSP90AA1" 1
GO:2000194 "GO:2000194" "regulation of female gonad development" "1/34" "13/20610" 0.0212410282785507 0.0559174828946225 0.0260234445787487 "SRC" 1
GO:0051282 "GO:0051282" "regulation of sequestering of calcium ion" "2/34" "137/20610" 0.0214165878099397 0.0563075505591255 0.0262049782194578 "LCK/F2" 2
GO:0032355 "GO:0032355" "response to estradiol" "2/34" "138/20610" 0.0217093336096081 0.0570043293759313 0.0265292522029088 "PDGFRB/EGFR" 2
GO:0001818 "GO:0001818" "negative regulation of cytokine production" "3/34" "365/20610" 0.0219751843067216 0.0576287996615047 0.0268198745096804 "CD274/F2/FGFR1" 3
GO:0009205 "GO:0009205" "purine ribonucleoside triphosphate metabolic process" "3/34" "366/20610" 0.022132180352801 0.0579665768221133 0.0269770726660357 "CDK1/HSPA8/IMPDH1" 3
GO:0001704 "GO:0001704" "formation of primary germ layer" "2/34" "140/20610" 0.022299846921284 0.0579756958682579 0.0269813165800975 "MMP9/FGFR1" 2
GO:0042102 "GO:0042102" "positive regulation of T cell proliferation" "2/34" "140/20610" 0.022299846921284 0.0579756958682579 0.0269813165800975 "VCAM1/CD274" 2
GO:0050868 "GO:0050868" "negative regulation of T cell activation" "2/34" "140/20610" 0.022299846921284 0.0579756958682579 0.0269813165800975 "CD274/LGALS3" 2
GO:0051208 "GO:0051208" "sequestering of calcium ion" "2/34" "140/20610" 0.022299846921284 0.0579756958682579 0.0269813165800975 "LCK/F2" 2
GO:0060070 "GO:0060070" "canonical Wnt signaling pathway" "3/34" "368/20610" 0.0224480351709029 0.0579756958682579 0.0269813165800975 "MAPK14/EGFR/SRC" 3
GO:0031023 "GO:0031023" "microtubule organizing center organization" "2/34" "141/20610" 0.0225976024931531 0.0579756958682579 0.0269813165800975 "CDK1/CDK2" 2
GO:0051101 "GO:0051101" "regulation of DNA binding" "2/34" "141/20610" 0.0225976024931531 0.0579756958682579 0.0269813165800975 "MMP9/JAK2" 2
GO:0090150 "GO:0090150" "establishment of protein localization to membrane" "3/34" "370/20610" 0.0227663740924158 0.0579756958682579 0.0269813165800975 "HSP90AA1/EGFR/BRAF" 3
GO:0001771 "GO:0001771" "immunological synapse formation" "1/34" "14/20610" 0.0228566909982927 0.0579756958682579 0.0269813165800975 "LGALS3" 1
GO:0002834 "GO:0002834" "regulation of response to tumor cell" "1/34" "14/20610" 0.0228566909982927 0.0579756958682579 0.0269813165800975 "CD274" 1
GO:0002837 "GO:0002837" "regulation of immune response to tumor cell" "1/34" "14/20610" 0.0228566909982927 0.0579756958682579 0.0269813165800975 "CD274" 1
GO:0007501 "GO:0007501" "mesodermal cell fate specification" "1/34" "14/20610" 0.0228566909982927 0.0579756958682579 0.0269813165800975 "FGFR1" 1
GO:0010421 "GO:0010421" "hydrogen peroxide-mediated programmed cell death" "1/34" "14/20610" 0.0228566909982927 0.0579756958682579 0.0269813165800975 "MET" 1
GO:0010872 "GO:0010872" "regulation of cholesterol esterification" "1/34" "14/20610" 0.0228566909982927 0.0579756958682579 0.0269813165800975 "AGTR1" 1
GO:0014842 "GO:0014842" "regulation of skeletal muscle satellite cell proliferation" "1/34" "14/20610" 0.0228566909982927 0.0579756958682579 0.0269813165800975 "JAK2" 1
GO:0045362 "GO:0045362" "positive regulation of interleukin-1 biosynthetic process" "1/34" "14/20610" 0.0228566909982927 0.0579756958682579 0.0269813165800975 "JAK2" 1
GO:0050725 "GO:0050725" "positive regulation of interleukin-1 beta biosynthetic process" "1/34" "14/20610" 0.0228566909982927 0.0579756958682579 0.0269813165800975 "JAK2" 1
GO:0050862 "GO:0050862" "positive regulation of T cell receptor signaling pathway" "1/34" "14/20610" 0.0228566909982927 0.0579756958682579 0.0269813165800975 "LCK" 1
GO:0051873 "GO:0051873" "killing by host of symbiont cells" "1/34" "14/20610" 0.0228566909982927 0.0579756958682579 0.0269813165800975 "F2" 1
GO:0060397 "GO:0060397" "JAK-STAT cascade involved in growth hormone signaling pathway" "1/34" "14/20610" 0.0228566909982927 0.0579756958682579 0.0269813165800975 "JAK2" 1
GO:0061029 "GO:0061029" "eyelid development in camera-type eye" "1/34" "14/20610" 0.0228566909982927 0.0579756958682579 0.0269813165800975 "EGFR" 1
GO:0072216 "GO:0072216" "positive regulation of metanephros development" "1/34" "14/20610" 0.0228566909982927 0.0579756958682579 0.0269813165800975 "PDGFRB" 1
GO:0097468 "GO:0097468" "programmed cell death in response to reactive oxygen species" "1/34" "14/20610" 0.0228566909982927 0.0579756958682579 0.0269813165800975 "MET" 1
GO:2000849 "GO:2000849" "regulation of glucocorticoid secretion" "1/34" "14/20610" 0.0228566909982927 0.0579756958682579 0.0269813165800975 "PTPN11" 1
GO:0030218 "GO:0030218" "erythrocyte differentiation" "2/34" "142/20610" 0.0228970160724832 0.0579756958682579 0.0269813165800975 "MAPK14/JAK2" 2
GO:0030518 "GO:0030518" "intracellular steroid hormone receptor signaling pathway" "2/34" "142/20610" 0.0228970160724832 0.0579756958682579 0.0269813165800975 "SRC/JAK2" 2
GO:1902807 "GO:1902807" "negative regulation of cell cycle G1/S phase transition" "2/34" "142/20610" 0.0228970160724832 0.0579756958682579 0.0269813165800975 "CDK1/CDK2" 2
GO:0009199 "GO:0009199" "ribonucleoside triphosphate metabolic process" "3/34" "372/20610" 0.0230871976036942 0.0583853361293915 0.0271719591140778 "CDK1/HSPA8/IMPDH1" 3
GO:0007178 "GO:0007178" "transmembrane receptor protein serine/threonine kinase signaling pathway" "3/34" "373/20610" 0.02324854120881 0.0585772067712173 0.0272612538168321 "MAPK14/MAPK3/SRC" 3
GO:0009144 "GO:0009144" "purine nucleoside triphosphate metabolic process" "3/34" "373/20610" 0.02324854120881 0.0585772067712173 0.0272612538168321 "CDK1/HSPA8/IMPDH1" 3
GO:0033044 "GO:0033044" "regulation of chromosome organization" "3/34" "373/20610" 0.02324854120881 0.0585772067712173 0.0272612538168321 "MAPK1/MAPK3/SRC" 3
GO:0009167 "GO:0009167" "purine ribonucleoside monophosphate metabolic process" "3/34" "374/20610" 0.0234105061045919 0.0589130973696952 0.0274175739857941 "CDK1/HSPA8/IMPDH1" 3
GO:0014013 "GO:0014013" "regulation of gliogenesis" "2/34" "144/20610" 0.0235007935283263 0.0589958870503528 0.0274561034859567 "CDK1/F2" 2
GO:0045995 "GO:0045995" "regulation of embryonic development" "2/34" "144/20610" 0.0235007935283263 0.0589958870503528 0.0274561034859567 "CDK1/FGFR1" 2
GO:0006913 "GO:0006913" "nucleocytoplasmic transport" "3/34" "375/20610" 0.0235730923276184 0.0590332251225132 0.0274734802561768 "PTPN11/MAPK14/MAPK1" 3
GO:0009126 "GO:0009126" "purine nucleoside monophosphate metabolic process" "3/34" "375/20610" 0.0235730923276184 0.0590332251225132 0.0274734802561768 "CDK1/HSPA8/IMPDH1" 3
GO:0051169 "GO:0051169" "nuclear transport" "3/34" "378/20610" 0.0240645792462605 0.0596795217990812 0.0277742603498694 "PTPN11/MAPK14/MAPK1" 3
GO:0007498 "GO:0007498" "mesoderm development" "2/34" "147/20610" 0.0244187468538266 0.0596795217990812 0.0277742603498694 "FGFR1/JAK2" 2
GO:0031644 "GO:0031644" "regulation of neurological system process" "2/34" "147/20610" 0.0244187468538266 0.0596795217990812 0.0277742603498694 "SRC/GRIN1" 2
GO:0035296 "GO:0035296" "regulation of tube diameter" "2/34" "147/20610" 0.0244187468538266 0.0596795217990812 0.0277742603498694 "AGTR1/EGFR" 2
GO:0050880 "GO:0050880" "regulation of blood vessel size" "2/34" "147/20610" 0.0244187468538266 0.0596795217990812 0.0277742603498694 "AGTR1/EGFR" 2
GO:0097746 "GO:0097746" "regulation of blood vessel diameter" "2/34" "147/20610" 0.0244187468538266 0.0596795217990812 0.0277742603498694 "AGTR1/EGFR" 2
GO:1902904 "GO:1902904" "negative regulation of supramolecular fiber organization" "2/34" "147/20610" 0.0244187468538266 0.0596795217990812 0.0277742603498694 "HSPA8/MET" 2
GO:0014841 "GO:0014841" "skeletal muscle satellite cell proliferation" "1/34" "15/20610" 0.0244697650178139 0.0596795217990812 0.0277742603498694 "JAK2" 1
GO:0014857 "GO:0014857" "regulation of skeletal muscle cell proliferation" "1/34" "15/20610" 0.0244697650178139 0.0596795217990812 0.0277742603498694 "JAK2" 1
GO:0035933 "GO:0035933" "glucocorticoid secretion" "1/34" "15/20610" 0.0244697650178139 0.0596795217990812 0.0277742603498694 "PTPN11" 1
GO:0036445 "GO:0036445" "neuronal stem cell division" "1/34" "15/20610" 0.0244697650178139 0.0596795217990812 0.0277742603498694 "FGFR1" 1
GO:0045346 "GO:0045346" "regulation of MHC class II biosynthetic process" "1/34" "15/20610" 0.0244697650178139 0.0596795217990812 0.0277742603498694 "JAK2" 1
GO:0046037 "GO:0046037" "GMP metabolic process" "1/34" "15/20610" 0.0244697650178139 0.0596795217990812 0.0277742603498694 "IMPDH1" 1
GO:0048368 "GO:0048368" "lateral mesoderm development" "1/34" "15/20610" 0.0244697650178139 0.0596795217990812 0.0277742603498694 "FGFR1" 1
GO:0051770 "GO:0051770" "positive regulation of nitric-oxide synthase biosynthetic process" "1/34" "15/20610" 0.0244697650178139 0.0596795217990812 0.0277742603498694 "JAK2" 1
GO:0051917 "GO:0051917" "regulation of fibrinolysis" "1/34" "15/20610" 0.0244697650178139 0.0596795217990812 0.0277742603498694 "F2" 1
GO:0055057 "GO:0055057" "neuroblast division" "1/34" "15/20610" 0.0244697650178139 0.0596795217990812 0.0277742603498694 "FGFR1" 1
GO:0060312 "GO:0060312" "regulation of blood vessel remodeling" "1/34" "15/20610" 0.0244697650178139 0.0596795217990812 0.0277742603498694 "FLT4" 1
GO:0061635 "GO:0061635" "regulation of protein complex stability" "1/34" "15/20610" 0.0244697650178139 0.0596795217990812 0.0277742603498694 "HSPA8" 1
GO:0071670 "GO:0071670" "smooth muscle cell chemotaxis" "1/34" "15/20610" 0.0244697650178139 0.0596795217990812 0.0277742603498694 "PDGFRB" 1
GO:0072075 "GO:0072075" "metanephric mesenchyme development" "1/34" "15/20610" 0.0244697650178139 0.0596795217990812 0.0277742603498694 "PDGFRB" 1
GO:1902969 "GO:1902969" "mitotic DNA replication" "1/34" "15/20610" 0.0244697650178139 0.0596795217990812 0.0277742603498694 "FGFR1" 1
GO:0055007 "GO:0055007" "cardiac muscle cell differentiation" "2/34" "148/20610" 0.0247279843376907 0.0602378386235688 0.0280340954888511 "CDK1/PDGFRB" 2
GO:0035150 "GO:0035150" "regulation of tube size" "2/34" "149/20610" 0.025038838579438 0.0607790461857431 0.0282859681460375 "AGTR1/EGFR" 2
GO:0046425 "GO:0046425" "regulation of JAK-STAT cascade" "2/34" "149/20610" 0.025038838579438 0.0607790461857431 0.0282859681460375 "F2/JAK2" 2
GO:1901657 "GO:1901657" "glycosyl compound metabolic process" "2/34" "149/20610" 0.025038838579438 0.0607790461857431 0.0282859681460375 "FUCA1/IMPDH1" 2
GO:0031589 "GO:0031589" "cell-substrate adhesion" "3/34" "385/20610" 0.0252331318262519 0.0611784422579881 0.0284718431356293 "VCAM1/SRC/JAK2" 3
GO:0006606 "GO:0006606" "protein import into nucleus" "2/34" "150/20610" 0.0253513037420325 0.0613925565295864 0.0285714898041133 "MAPK14/MAPK1" 2
GO:0008286 "GO:0008286" "insulin receptor signaling pathway" "2/34" "151/20610" 0.0256653740022955 0.0618466008798959 0.0287827975628842 "PTPN11/SRC" 2
GO:0034101 "GO:0034101" "erythrocyte homeostasis" "2/34" "151/20610" 0.0256653740022955 0.0618466008798959 0.0287827975628842 "MAPK14/JAK2" 2
GO:0070613 "GO:0070613" "regulation of protein processing" "2/34" "151/20610" 0.0256653740022955 0.0618466008798959 0.0287827975628842 "F2/SRC" 2
GO:0009161 "GO:0009161" "ribonucleoside monophosphate metabolic process" "3/34" "388/20610" 0.0257432610573109 0.0618466008798959 0.0287827975628842 "CDK1/HSPA8/IMPDH1" 3
GO:0001889 "GO:0001889" "liver development" "2/34" "152/20610" 0.0259810435508774 0.0618466008798959 0.0287827975628842 "EGFR/MET" 2
GO:0001946 "GO:0001946" "lymphangiogenesis" "1/34" "16/20610" 0.0260802543593724 0.0618466008798959 0.0287827975628842 "FLT4" 1
GO:0006004 "GO:0006004" "fucose metabolic process" "1/34" "16/20610" 0.0260802543593724 0.0618466008798959 0.0287827975628842 "FUCA1" 1
GO:0006206 "GO:0006206" "pyrimidine nucleobase metabolic process" "1/34" "16/20610" 0.0260802543593724 0.0618466008798959 0.0287827975628842 "MAPK1" 1
GO:0014856 "GO:0014856" "skeletal muscle cell proliferation" "1/34" "16/20610" 0.0260802543593724 0.0618466008798959 0.0287827975628842 "JAK2" 1
GO:0030252 "GO:0030252" "growth hormone secretion" "1/34" "16/20610" 0.0260802543593724 0.0618466008798959 0.0287827975628842 "PTPN11" 1
GO:0031958 "GO:0031958" "corticosteroid receptor signaling pathway" "1/34" "16/20610" 0.0260802543593724 0.0618466008798959 0.0287827975628842 "JAK2" 1
GO:0042976 "GO:0042976" "activation of Janus kinase activity" "1/34" "16/20610" 0.0260802543593724 0.0618466008798959 0.0287827975628842 "JAK2" 1
GO:0045342 "GO:0045342" "MHC class II biosynthetic process" "1/34" "16/20610" 0.0260802543593724 0.0618466008798959 0.0287827975628842 "JAK2" 1
GO:0051547 "GO:0051547" "regulation of keratinocyte migration" "1/34" "16/20610" 0.0260802543593724 0.0618466008798959 0.0287827975628842 "MMP9" 1
GO:0055012 "GO:0055012" "ventricular cardiac muscle cell differentiation" "1/34" "16/20610" 0.0260802543593724 0.0618466008798959 0.0287827975628842 "CDK1" 1
GO:0070234 "GO:0070234" "positive regulation of T cell apoptotic process" "1/34" "16/20610" 0.0260802543593724 0.0618466008798959 0.0287827975628842 "CD274" 1
GO:0072109 "GO:0072109" "glomerular mesangium development" "1/34" "16/20610" 0.0260802543593724 0.0618466008798959 0.0287827975628842 "PDGFRB" 1
GO:0090036 "GO:0090036" "regulation of protein kinase C signaling" "1/34" "16/20610" 0.0260802543593724 0.0618466008798959 0.0287827975628842 "FLT4" 1
GO:0032273 "GO:0032273" "positive regulation of protein polymerization" "2/34" "153/20610" 0.02629830659223 0.0622201592101551 0.0289566479223997 "HSP90AA1/MET" 2
GO:1903317 "GO:1903317" "regulation of protein maturation" "2/34" "153/20610" 0.02629830659223 0.0622201592101551 0.0289566479223997 "F2/SRC" 2
GO:0009141 "GO:0009141" "nucleoside triphosphate metabolic process" "3/34" "393/20610" 0.0266059015823677 0.062757884748228 0.0292069000799402 "CDK1/HSPA8/IMPDH1" 3
GO:0010212 "GO:0010212" "response to ionizing radiation" "2/34" "154/20610" 0.0266171573445792 0.062757884748228 0.0292069000799402 "VCAM1/MAPK14" 2
GO:0045727 "GO:0045727" "positive regulation of translation" "2/34" "154/20610" 0.0266171573445792 0.062757884748228 0.0292069000799402 "MAPK1/MAPK3" 2
GO:0043280 "GO:0043280" "positive regulation of cysteine-type endopeptidase activity involved in apoptotic process" "2/34" "155/20610" 0.0269375900398975 0.0633680607803537 0.0294908699822556 "LCK/JAK2" 2
GO:0061008 "GO:0061008" "hepaticobiliary system development" "2/34" "155/20610" 0.0269375900398975 0.0633680607803537 0.0294908699822556 "EGFR/MET" 2
GO:0016999 "GO:0016999" "antibiotic metabolic process" "2/34" "156/20610" 0.0272595989238763 0.0634636156170962 0.0295353402600555 "MMP3/EGFR" 2
GO:0051592 "GO:0051592" "response to calcium ion" "2/34" "156/20610" 0.0272595989238763 0.0634636156170962 0.0295353402600555 "EGFR/BRAF" 2
GO:0030111 "GO:0030111" "regulation of Wnt signaling pathway" "3/34" "397/20610" 0.0273071928671983 0.0634636156170962 0.0295353402600555 "MAPK14/EGFR/SRC" 3
GO:0043524 "GO:0043524" "negative regulation of neuron apoptotic process" "2/34" "157/20610" 0.0275831782558988 0.0634636156170962 0.0295353402600555 "JAK2/GRIN1" 2
GO:1903038 "GO:1903038" "negative regulation of leukocyte cell-cell adhesion" "2/34" "157/20610" 0.0275831782558988 0.0634636156170962 0.0295353402600555 "CD274/LGALS3" 2
GO:0001505 "GO:0001505" "regulation of neurotransmitter levels" "3/34" "399/20610" 0.0276615632682245 0.0634636156170962 0.0295353402600555 "HSP90AA1/HSPA8/JAK2" 3
GO:0030397 "GO:0030397" "membrane disassembly" "1/34" "17/20610" 0.0276881630391709 0.0634636156170962 0.0295353402600555 "CDK1" 1
GO:0033262 "GO:0033262" "regulation of nuclear cell cycle DNA replication" "1/34" "17/20610" 0.0276881630391709 0.0634636156170962 0.0295353402600555 "FGFR1" 1
GO:0048712 "GO:0048712" "negative regulation of astrocyte differentiation" "1/34" "17/20610" 0.0276881630391709 0.0634636156170962 0.0295353402600555 "F2" 1
GO:0051081 "GO:0051081" "nuclear envelope disassembly" "1/34" "17/20610" 0.0276881630391709 0.0634636156170962 0.0295353402600555 "CDK1" 1
GO:0051883 "GO:0051883" "killing of cells in other organism involved in symbiotic interaction" "1/34" "17/20610" 0.0276881630391709 0.0634636156170962 0.0295353402600555 "F2" 1
GO:0060134 "GO:0060134" "prepulse inhibition" "1/34" "17/20610" 0.0276881630391709 0.0634636156170962 0.0295353402600555 "GRIN1" 1
GO:0060693 "GO:0060693" "regulation of branching involved in salivary gland morphogenesis" "1/34" "17/20610" 0.0276881630391709 0.0634636156170962 0.0295353402600555 "FGFR1" 1
GO:0061298 "GO:0061298" "retina vasculature development in camera-type eye" "1/34" "17/20610" 0.0276881630391709 0.0634636156170962 0.0295353402600555 "PDGFRB" 1
GO:0061323 "GO:0061323" "cell proliferation involved in heart morphogenesis" "1/34" "17/20610" 0.0276881630391709 0.0634636156170962 0.0295353402600555 "PIM1" 1
GO:0072224 "GO:0072224" "metanephric glomerulus development" "1/34" "17/20610" 0.0276881630391709 0.0634636156170962 0.0295353402600555 "PDGFRB" 1
GO:0072673 "GO:0072673" "lamellipodium morphogenesis" "1/34" "17/20610" 0.0276881630391709 0.0634636156170962 0.0295353402600555 "SRC" 1
GO:0086103 "GO:0086103" "G protein-coupled receptor signaling pathway involved in heart process" "1/34" "17/20610" 0.0276881630391709 0.0634636156170962 0.0295353402600555 "SRC" 1
GO:0090151 "GO:0090151" "establishment of protein localization to mitochondrial membrane" "1/34" "17/20610" 0.0276881630391709 0.0634636156170962 0.0295353402600555 "HSP90AA1" 1
GO:1903209 "GO:1903209" "positive regulation of oxidative stress-induced cell death" "1/34" "17/20610" 0.0276881630391709 0.0634636156170962 0.0295353402600555 "MMP3" 1
GO:2000136 "GO:2000136" "regulation of cell proliferation involved in heart morphogenesis" "1/34" "17/20610" 0.0276881630391709 0.0634636156170962 0.0295353402600555 "PIM1" 1
GO:2000811 "GO:2000811" "negative regulation of anoikis" "1/34" "17/20610" 0.0276881630391709 0.0634636156170962 0.0295353402600555 "SRC" 1
GO:2001188 "GO:2001188" "regulation of T cell activation via T cell receptor contact with antigen bound to MHC molecule on antigen presenting cell" "1/34" "17/20610" 0.0276881630391709 0.0634636156170962 0.0295353402600555 "LGALS3" 1
GO:0045930 "GO:0045930" "negative regulation of mitotic cell cycle" "3/34" "400/20610" 0.0278396793637972 0.063739844957647 0.0296638946684933 "CDK1/CDK2/EGFR" 3
GO:0035023 "GO:0035023" "regulation of Rho protein signal transduction" "2/34" "158/20610" 0.0279083223090122 0.0637550118525879 0.0296709531916867 "PDGFRB/MET" 2
GO:1904892 "GO:1904892" "regulation of STAT cascade" "2/34" "158/20610" 0.0279083223090122 0.0637550118525879 0.0296709531916867 "F2/JAK2" 2
GO:0002223 "GO:0002223" "stimulatory C-type lectin receptor signaling pathway" "2/34" "159/20610" 0.0282350253699008 0.0643583283376009 0.0299517307284862 "NRAS/SRC" 2
GO:0006261 "GO:0006261" "DNA-dependent DNA replication" "2/34" "159/20610" 0.0282350253699008 0.0643583283376009 0.0299517307284862 "CDK2/FGFR1" 2
GO:0002718 "GO:0002718" "regulation of cytokine production involved in immune response" "2/34" "160/20610" 0.0285632817388583 0.0648907262487213 0.030199503461032 "MAPK14/MAPK3" 2
GO:0046718 "GO:0046718" "viral entry into host cell" "2/34" "160/20610" 0.0285632817388583 0.0648907262487213 0.030199503461032 "CDK1/EGFR" 2
GO:0062013 "GO:0062013" "positive regulation of small molecule metabolic process" "2/34" "160/20610" 0.0285632817388583 0.0648907262487213 0.030199503461032 "CDK1/SRC" 2
GO:0045861 "GO:0045861" "negative regulation of proteolysis" "3/34" "405/20610" 0.0287395648480145 0.0652191449531101 0.0303523462842398 "MMP9/F2/SRC" 3
GO:0008277 "GO:0008277" "regulation of G protein-coupled receptor signaling pathway" "2/34" "162/20610" 0.0292244316700408 0.065251815664691 0.0303675509109175 "F2/MET" 2
GO:0051384 "GO:0051384" "response to glucocorticoid" "2/34" "162/20610" 0.0292244316700408 0.065251815664691 0.0303675509109175 "EGFR/GLB1" 2
GO:0090316 "GO:0090316" "positive regulation of intracellular protein transport" "2/34" "162/20610" 0.0292244316700408 0.065251815664691 0.0303675509109175 "MAPK14/MAPK1" 2
GO:0031346 "GO:0031346" "positive regulation of cell projection organization" "3/34" "408/20610" 0.0292869361232664 0.065251815664691 0.0303675509109175 "MAP2K1/FGFR1/SRC" 3
GO:0007597 "GO:0007597" "blood coagulation	intrinsic pathway" "1/34" "18/20610" 0.0292934950673686 0.065251815664691 0.0303675509109175 "F2" 1
GO:0007635 "GO:0007635" "chemosensory behavior" "1/34" "18/20610" 0.0292934950673686 0.065251815664691 0.0303675509109175 "GRIN1" 1
GO:0010744 "GO:0010744" "positive regulation of macrophage derived foam cell differentiation" "1/34" "18/20610" 0.0292934950673686 0.065251815664691 0.0303675509109175 "AGTR1" 1
GO:0034433 "GO:0034433" "steroid esterification" "1/34" "18/20610" 0.0292934950673686 0.065251815664691 0.0303675509109175 "AGTR1" 1
GO:0034434 "GO:0034434" "sterol esterification" "1/34" "18/20610" 0.0292934950673686 0.065251815664691 0.0303675509109175 "AGTR1" 1
GO:0034435 "GO:0034435" "cholesterol esterification" "1/34" "18/20610" 0.0292934950673686 0.065251815664691 0.0303675509109175 "AGTR1" 1
GO:0035994 "GO:0035994" "response to muscle stretch" "1/34" "18/20610" 0.0292934950673686 0.065251815664691 0.0303675509109175 "MAPK14" 1
GO:0048339 "GO:0048339" "paraxial mesoderm development" "1/34" "18/20610" 0.0292934950673686 0.065251815664691 0.0303675509109175 "FGFR1" 1
GO:0051852 "GO:0051852" "disruption by host of symbiont cells" "1/34" "18/20610" 0.0292934950673686 0.065251815664691 0.0303675509109175 "F2" 1
GO:0060977 "GO:0060977" "coronary vasculature morphogenesis" "1/34" "18/20610" 0.0292934950673686 0.065251815664691 0.0303675509109175 "PDGFRB" 1
GO:0090185 "GO:0090185" "negative regulation of kidney development" "1/34" "18/20610" 0.0292934950673686 0.065251815664691 0.0303675509109175 "MMP9" 1
GO:0090335 "GO:0090335" "regulation of brown fat cell differentiation" "1/34" "18/20610" 0.0292934950673686 0.065251815664691 0.0303675509109175 "MAPK14" 1
GO:2001179 "GO:2001179" "regulation of interleukin-10 secretion" "1/34" "18/20610" 0.0292934950673686 0.065251815664691 0.0303675509109175 "CD274" 1
GO:0009123 "GO:0009123" "nucleoside monophosphate metabolic process" "3/34" "411/20610" 0.029839883236614 0.0663969696260588 0.0309004942607452 "CDK1/HSPA8/IMPDH1" 3
GO:0030198 "GO:0030198" "extracellular matrix organization" "3/34" "412/20610" 0.0300254373641982 0.066737620779234 0.0310590299448719 "MMP9/VCAM1/MMP3" 3
GO:0002220 "GO:0002220" "innate immune response activating cell surface receptor signaling pathway" "2/34" "165/20610" 0.0302276646642141 0.0671145556691406 0.0312344517219173 "NRAS/SRC" 2
GO:0002702 "GO:0002702" "positive regulation of production of molecular mediator of immune response" "2/34" "166/20610" 0.0305651219464718 0.0677906048780432 0.0315490783504717 "MAPK14/MAPK3" 2
GO:0010544 "GO:0010544" "negative regulation of platelet activation" "1/34" "19/20610" 0.030896254448085 0.0679387156633826 0.0316180076479699 "F2" 1
GO:0034501 "GO:0034501" "protein localization to kinetochore" "1/34" "19/20610" 0.030896254448085 0.0679387156633826 0.0316180076479699 "CDK1" 1
GO:0036303 "GO:0036303" "lymph vessel morphogenesis" "1/34" "19/20610" 0.030896254448085 0.0679387156633826 0.0316180076479699 "FLT4" 1
GO:0060117 "GO:0060117" "auditory receptor cell development" "1/34" "19/20610" 0.030896254448085 0.0679387156633826 0.0316180076479699 "FGFR1" 1
GO:0060973 "GO:0060973" "cell migration involved in heart development" "1/34" "19/20610" 0.030896254448085 0.0679387156633826 0.0316180076479699 "PDGFRB" 1
GO:0071803 "GO:0071803" "positive regulation of podosome assembly" "1/34" "19/20610" 0.030896254448085 0.0679387156633826 0.0316180076479699 "SRC" 1
GO:0072074 "GO:0072074" "kidney mesenchyme development" "1/34" "19/20610" 0.030896254448085 0.0679387156633826 0.0316180076479699 "PDGFRB" 1
GO:1905939 "GO:1905939" "regulation of gonad development" "1/34" "19/20610" 0.030896254448085 0.0679387156633826 0.0316180076479699 "SRC" 1
GO:0051017 "GO:0051017" "actin filament bundle assembly" "2/34" "168/20610" 0.0312445722859268 0.0686312399784889 0.031940301628326 "MET/SRC" 2
GO:0007259 "GO:0007259" "JAK-STAT cascade" "2/34" "169/20610" 0.0315865541728803 0.0692344940079339 0.0322210500989207 "F2/JAK2" 2
GO:0090263 "GO:0090263" "positive regulation of canonical Wnt signaling pathway" "2/34" "169/20610" 0.0315865541728803 0.0692344940079339 0.0322210500989207 "EGFR/SRC" 2
GO:0001502 "GO:0001502" "cartilage condensation" "1/34" "20/20610" 0.0324964451794125 0.0700342675983985 0.032593256833373 "MAPK14" 1
GO:0001886 "GO:0001886" "endothelial cell morphogenesis" "1/34" "20/20610" 0.0324964451794125 0.0700342675983985 0.032593256833373 "MET" 1
GO:0002645 "GO:0002645" "positive regulation of tolerance induction" "1/34" "20/20610" 0.0324964451794125 0.0700342675983985 0.032593256833373 "CD274" 1
GO:0006622 "GO:0006622" "protein targeting to lysosome" "1/34" "20/20610" 0.0324964451794125 0.0700342675983985 0.032593256833373 "HSPA8" 1
GO:0032460 "GO:0032460" "negative regulation of protein oligomerization" "1/34" "20/20610" 0.0324964451794125 0.0700342675983985 0.032593256833373 "SRC" 1
GO:0032495 "GO:0032495" "response to muramyl dipeptide" "1/34" "20/20610" 0.0324964451794125 0.0700342675983985 0.032593256833373 "MAPK14" 1
GO:0042474 "GO:0042474" "middle ear morphogenesis" "1/34" "20/20610" 0.0324964451794125 0.0700342675983985 0.032593256833373 "FGFR1" 1
GO:0043586 "GO:0043586" "tongue development" "1/34" "20/20610" 0.0324964451794125 0.0700342675983985 0.032593256833373 "EGFR" 1
GO:0045780 "GO:0045780" "positive regulation of bone resorption" "1/34" "20/20610" 0.0324964451794125 0.0700342675983985 0.032593256833373 "EGFR" 1
GO:0046852 "GO:0046852" "positive regulation of bone remodeling" "1/34" "20/20610" 0.0324964451794125 0.0700342675983985 0.032593256833373 "EGFR" 1
GO:0050722 "GO:0050722" "regulation of interleukin-1 beta biosynthetic process" "1/34" "20/20610" 0.0324964451794125 0.0700342675983985 0.032593256833373 "JAK2" 1
GO:0051767 "GO:0051767" "nitric-oxide synthase biosynthetic process" "1/34" "20/20610" 0.0324964451794125 0.0700342675983985 0.032593256833373 "JAK2" 1
GO:0051769 "GO:0051769" "regulation of nitric-oxide synthase biosynthetic process" "1/34" "20/20610" 0.0324964451794125 0.0700342675983985 0.032593256833373 "JAK2" 1
GO:0060716 "GO:0060716" "labyrinthine layer blood vessel development" "1/34" "20/20610" 0.0324964451794125 0.0700342675983985 0.032593256833373 "MAPK1" 1
GO:0070230 "GO:0070230" "positive regulation of lymphocyte apoptotic process" "1/34" "20/20610" 0.0324964451794125 0.0700342675983985 0.032593256833373 "CD274" 1
GO:0072608 "GO:0072608" "interleukin-10 secretion" "1/34" "20/20610" 0.0324964451794125 0.0700342675983985 0.032593256833373 "CD274" 1
GO:0002831 "GO:0002831" "regulation of response to biotic stimulus" "2/34" "172/20610" 0.0326214599613129 0.0700833037413367 0.0326160777702617 "CD274/MAPK3" 2
GO:0061572 "GO:0061572" "actin filament bundle organization" "2/34" "172/20610" 0.0326214599613129 0.0700833037413367 0.0326160777702617 "MET/SRC" 2
GO:1905952 "GO:1905952" "regulation of lipid localization" "2/34" "172/20610" 0.0326214599613129 0.0700833037413367 0.0326160777702617 "AGTR1/PTPN11" 2
GO:0051170 "GO:0051170" "import into nucleus" "2/34" "173/20610" 0.0329693968049537 0.0707568682995666 0.0329295480669189 "MAPK14/MAPK1" 2
GO:0007015 "GO:0007015" "actin filament organization" "3/34" "430/20610" 0.0334710861143214 0.0717476054217405 0.0333906273440314 "MET/SRC/JAK2" 3
GO:0002262 "GO:0002262" "myeloid cell homeostasis" "2/34" "176/20610" 0.0340220349100707 0.0717476054217405 0.0333906273440314 "MAPK14/JAK2" 2
GO:0050671 "GO:0050671" "positive regulation of lymphocyte proliferation" "2/34" "176/20610" 0.0340220349100707 0.0717476054217405 0.0333906273440314 "VCAM1/CD274" 2
GO:0002291 "GO:0002291" "T cell activation via T cell receptor contact with antigen bound to MHC molecule on antigen presenting cell" "1/34" "21/20610" 0.0340940712534243 0.0717476054217405 0.0333906273440314 "LGALS3" 1
GO:0002418 "GO:0002418" "immune response to tumor cell" "1/34" "21/20610" 0.0340940712534243 0.0717476054217405 0.0333906273440314 "CD274" 1
GO:0007095 "GO:0007095" "mitotic G2 DNA damage checkpoint" "1/34" "21/20610" 0.0340940712534243 0.0717476054217405 0.0333906273440314 "CDK1" 1
GO:0016137 "GO:0016137" "glycoside metabolic process" "1/34" "21/20610" 0.0340940712534243 0.0717476054217405 0.0333906273440314 "FUCA1" 1
GO:0032930 "GO:0032930" "positive regulation of superoxide anion generation" "1/34" "21/20610" 0.0340940712534243 0.0717476054217405 0.0333906273440314 "EGFR" 1
GO:0035813 "GO:0035813" "regulation of renal sodium excretion" "1/34" "21/20610" 0.0340940712534243 0.0717476054217405 0.0333906273440314 "AGTR1" 1
GO:0050720 "GO:0050720" "interleukin-1 beta biosynthetic process" "1/34" "21/20610" 0.0340940712534243 0.0717476054217405 0.0333906273440314 "JAK2" 1
GO:0051818 "GO:0051818" "disruption of cells of other organism involved in symbiotic interaction" "1/34" "21/20610" 0.0340940712534243 0.0717476054217405 0.0333906273440314 "F2" 1
GO:0051895 "GO:0051895" "negative regulation of focal adhesion assembly" "1/34" "21/20610" 0.0340940712534243 0.0717476054217405 0.0333906273440314 "SRC" 1
GO:0051900 "GO:0051900" "regulation of mitochondrial depolarization" "1/34" "21/20610" 0.0340940712534243 0.0717476054217405 0.0333906273440314 "SRC" 1
GO:0055093 "GO:0055093" "response to hyperoxia" "1/34" "21/20610" 0.0340940712534243 0.0717476054217405 0.0333906273440314 "PDGFRB" 1
GO:0071498 "GO:0071498" "cellular response to fluid shear stress" "1/34" "21/20610" 0.0340940712534243 0.0717476054217405 0.0333906273440314 "SRC" 1
GO:0072111 "GO:0072111" "cell proliferation involved in kidney development" "1/34" "21/20610" 0.0340940712534243 0.0717476054217405 0.0333906273440314 "PDGFRB" 1
GO:0098743 "GO:0098743" "cell aggregation" "1/34" "21/20610" 0.0340940712534243 0.0717476054217405 0.0333906273440314 "MAPK14" 1
GO:2000380 "GO:2000380" "regulation of mesoderm development" "1/34" "21/20610" 0.0340940712534243 0.0717476054217405 0.0333906273440314 "FGFR1" 1
GO:2000696 "GO:2000696" "regulation of epithelial cell differentiation involved in kidney development" "1/34" "21/20610" 0.0340940712534243 0.0717476054217405 0.0333906273440314 "MMP9" 1
GO:0032946 "GO:0032946" "positive regulation of mononuclear cell proliferation" "2/34" "177/20610" 0.0343758385177426 0.0722665889493648 0.0336321571549112 "VCAM1/CD274" 2
GO:0048754 "GO:0048754" "branching morphogenesis of an epithelial tube" "2/34" "178/20610" 0.0347310951352186 0.0729388473932681 0.0339450195988535 "MET/SRC" 2
GO:0002367 "GO:0002367" "cytokine production involved in immune response" "2/34" "179/20610" 0.0350877993162581 0.0735377323080802 0.0342237347266255 "MAPK14/MAPK3" 2
GO:0097696 "GO:0097696" "STAT cascade" "2/34" "179/20610" 0.0350877993162581 0.0735377323080802 0.0342237347266255 "F2/JAK2" 2
GO:0001759 "GO:0001759" "organ induction" "1/34" "22/20610" 0.0356891366561821 0.0739686138761194 0.0344242627551672 "FGFR1" 1
GO:0010869 "GO:0010869" "regulation of receptor biosynthetic process" "1/34" "22/20610" 0.0356891366561821 0.0739686138761194 0.0344242627551672 "JAK2" 1
GO:0033622 "GO:0033622" "integrin activation" "1/34" "22/20610" 0.0356891366561821 0.0739686138761194 0.0344242627551672 "SRC" 1
GO:0042451 "GO:0042451" "purine nucleoside biosynthetic process" "1/34" "22/20610" 0.0356891366561821 0.0739686138761194 0.0344242627551672 "IMPDH1" 1
GO:0043496 "GO:0043496" "regulation of protein homodimerization activity" "1/34" "22/20610" 0.0356891366561821 0.0739686138761194 0.0344242627551672 "LGALS3" 1
GO:0045360 "GO:0045360" "regulation of interleukin-1 biosynthetic process" "1/34" "22/20610" 0.0356891366561821 0.0739686138761194 0.0344242627551672 "JAK2" 1
GO:0045663 "GO:0045663" "positive regulation of myoblast differentiation" "1/34" "22/20610" 0.0356891366561821 0.0739686138761194 0.0344242627551672 "MAPK14" 1
GO:0046129 "GO:0046129" "purine ribonucleoside biosynthetic process" "1/34" "22/20610" 0.0356891366561821 0.0739686138761194 0.0344242627551672 "IMPDH1" 1
GO:0051546 "GO:0051546" "keratinocyte migration" "1/34" "22/20610" 0.0356891366561821 0.0739686138761194 0.0344242627551672 "MMP9" 1
GO:0060044 "GO:0060044" "negative regulation of cardiac muscle cell proliferation" "1/34" "22/20610" 0.0356891366561821 0.0739686138761194 0.0344242627551672 "MAPK11" 1
GO:0070935 "GO:0070935" "3'-UTR-mediated mRNA stabilization" "1/34" "22/20610" 0.0356891366561821 0.0739686138761194 0.0344242627551672 "MAPK14" 1
GO:0070482 "GO:0070482" "response to oxygen levels" "3/34" "443/20610" 0.0360836893010911 0.0747110425005472 0.0347697817084771 "VCAM1/PDGFRB/SRC" 3
GO:0034250 "GO:0034250" "positive regulation of cellular amide metabolic process" "2/34" "182/20610" 0.0361665429743088 0.0748072558905219 0.0348145584704508 "MAPK1/MAPK3" 2
GO:0042133 "GO:0042133" "neurotransmitter metabolic process" "2/34" "184/20610" 0.0368928439702193 0.0758170750505314 0.0352845183396135 "HSP90AA1/JAK2" 2
GO:0070665 "GO:0070665" "positive regulation of leukocyte proliferation" "2/34" "185/20610" 0.0372581198919128 0.0758170750505314 0.0352845183396135 "VCAM1/CD274" 2
GO:0140056 "GO:0140056" "organelle localization by membrane tethering" "2/34" "185/20610" 0.0372581198919128 0.0758170750505314 0.0352845183396135 "CDK1/HSP90AA1" 2
GO:0010310 "GO:0010310" "regulation of hydrogen peroxide metabolic process" "1/34" "23/20610" 0.0372816453677467 0.0758170750505314 0.0352845183396135 "MMP3" 1
GO:0032211 "GO:0032211" "negative regulation of telomere maintenance via telomerase" "1/34" "23/20610" 0.0372816453677467 0.0758170750505314 0.0352845183396135 "SRC" 1
GO:0032462 "GO:0032462" "regulation of protein homooligomerization" "1/34" "23/20610" 0.0372816453677467 0.0758170750505314 0.0352845183396135 "SRC" 1
GO:0035855 "GO:0035855" "megakaryocyte development" "1/34" "23/20610" 0.0372816453677467 0.0758170750505314 0.0352845183396135 "PTPN11" 1
GO:0042222 "GO:0042222" "interleukin-1 biosynthetic process" "1/34" "23/20610" 0.0372816453677467 0.0758170750505314 0.0352845183396135 "JAK2" 1
GO:0061436 "GO:0061436" "establishment of skin barrier" "1/34" "23/20610" 0.0372816453677467 0.0758170750505314 0.0352845183396135 "MET" 1
GO:0071305 "GO:0071305" "cellular response to vitamin D" "1/34" "23/20610" 0.0372816453677467 0.0758170750505314 0.0352845183396135 "PIM1" 1
GO:0071425 "GO:0071425" "hematopoietic stem cell proliferation" "1/34" "23/20610" 0.0372816453677467 0.0758170750505314 0.0352845183396135 "PIM1" 1
GO:0071459 "GO:0071459" "protein localization to chromosome	centromeric region" "1/34" "23/20610" 0.0372816453677467 0.0758170750505314 0.0352845183396135 "CDK1" 1
GO:0071801 "GO:0071801" "regulation of podosome assembly" "1/34" "23/20610" 0.0372816453677467 0.0758170750505314 0.0352845183396135 "SRC" 1
GO:1901032 "GO:1901032" "negative regulation of response to reactive oxygen species" "1/34" "23/20610" 0.0372816453677467 0.0758170750505314 0.0352845183396135 "MET" 1
GO:1903206 "GO:1903206" "negative regulation of hydrogen peroxide-induced cell death" "1/34" "23/20610" 0.0372816453677467 0.0758170750505314 0.0352845183396135 "MET" 1
GO:1903589 "GO:1903589" "positive regulation of blood vessel endothelial cell proliferation involved in sprouting angiogenesis" "1/34" "23/20610" 0.0372816453677467 0.0758170750505314 0.0352845183396135 "AGTR1" 1
GO:2001039 "GO:2001039" "negative regulation of cellular response to drug" "1/34" "23/20610" 0.0372816453677467 0.0758170750505314 0.0352845183396135 "MET" 1
GO:2001257 "GO:2001257" "regulation of cation channel activity" "2/34" "187/20610" 0.0379928958063988 0.0771871480019328 0.0359221367672317 "MMP9/GRIN1" 2
GO:1903034 "GO:1903034" "regulation of response to wounding" "2/34" "188/20610" 0.0383623851272993 0.077743202724369 0.0361809191462479 "MAP2K1/F2" 2
GO:0055002 "GO:0055002" "striated muscle cell development" "2/34" "189/20610" 0.0387332682641267 0.077743202724369 0.0361809191462479 "CDK1/PDGFRB" 2
GO:0007617 "GO:0007617" "mating behavior" "1/34" "24/20610" 0.0388716013621845 0.077743202724369 0.0361809191462479 "GRIN1" 1
GO:0010447 "GO:0010447" "response to acidic pH" "1/34" "24/20610" 0.0388716013621845 0.077743202724369 0.0361809191462479 "SRC" 1
GO:0010640 "GO:0010640" "regulation of platelet-derived growth factor receptor signaling pathway" "1/34" "24/20610" 0.0388716013621845 0.077743202724369 0.0361809191462479 "SRC" 1
GO:0035024 "GO:0035024" "negative regulation of Rho protein signal transduction" "1/34" "24/20610" 0.0388716013621845 0.077743202724369 0.0361809191462479 "MET" 1
GO:0035812 "GO:0035812" "renal sodium excretion" "1/34" "24/20610" 0.0388716013621845 0.077743202724369 0.0361809191462479 "AGTR1" 1
GO:0036035 "GO:0036035" "osteoclast development" "1/34" "24/20610" 0.0388716013621845 0.077743202724369 0.0361809191462479 "SRC" 1
GO:0043576 "GO:0043576" "regulation of respiratory gaseous exchange" "1/34" "24/20610" 0.0388716013621845 0.077743202724369 0.0361809191462479 "GRIN1" 1
GO:0044062 "GO:0044062" "regulation of excretion" "1/34" "24/20610" 0.0388716013621845 0.077743202724369 0.0361809191462479 "AGTR1" 1
GO:0045056 "GO:0045056" "transcytosis" "1/34" "24/20610" 0.0388716013621845 0.077743202724369 0.0361809191462479 "SRC" 1
GO:0050860 "GO:0050860" "negative regulation of T cell receptor signaling pathway" "1/34" "24/20610" 0.0388716013621845 0.077743202724369 0.0361809191462479 "LGALS3" 1
GO:0051882 "GO:0051882" "mitochondrial depolarization" "1/34" "24/20610" 0.0388716013621845 0.077743202724369 0.0361809191462479 "SRC" 1
GO:0060396 "GO:0060396" "growth hormone receptor signaling pathway" "1/34" "24/20610" 0.0388716013621845 0.077743202724369 0.0361809191462479 "JAK2" 1
GO:1903392 "GO:1903392" "negative regulation of adherens junction organization" "1/34" "24/20610" 0.0388716013621845 0.077743202724369 0.0361809191462479 "SRC" 1
GO:2000209 "GO:2000209" "regulation of anoikis" "1/34" "24/20610" 0.0388716013621845 0.077743202724369 0.0361809191462479 "SRC" 1
GO:0002040 "GO:0002040" "sprouting angiogenesis" "2/34" "190/20610" 0.0391055399130213 0.0781350729457453 0.0363632916791329 "AGTR1/FLT4" 2
GO:0010469 "GO:0010469" "regulation of signaling receptor activity" "2/34" "191/20610" 0.0394791947829113 0.0788050723045298 0.0366751027671603 "SRC/GRIN1" 2
GO:0051250 "GO:0051250" "negative regulation of lymphocyte activation" "2/34" "192/20610" 0.0398542275954872 0.0794765198218445 0.036987587813873 "CD274/LGALS3" 2
GO:0007093 "GO:0007093" "mitotic cell cycle checkpoint" "2/34" "193/20610" 0.0402306330851759 0.0795255465556233 0.0370104043718317 "CDK1/CDK2" 2
GO:0001945 "GO:0001945" "lymph vessel development" "1/34" "25/20610" 0.0404590086075788 0.0795255465556233 0.0370104043718317 "FLT4" 1
GO:0002053 "GO:0002053" "positive regulation of mesenchymal cell proliferation" "1/34" "25/20610" 0.0404590086075788 0.0795255465556233 0.0370104043718317 "FGFR1" 1
GO:0019377 "GO:0019377" "glycolipid catabolic process" "1/34" "25/20610" 0.0404590086075788 0.0795255465556233 0.0370104043718317 "FUCA1" 1
GO:0032528 "GO:0032528" "microvillus organization" "1/34" "25/20610" 0.0404590086075788 0.0795255465556233 0.0370104043718317 "PTPN11" 1
GO:0032928 "GO:0032928" "regulation of superoxide anion generation" "1/34" "25/20610" 0.0404590086075788 0.0795255465556233 0.0370104043718317 "EGFR" 1
GO:0033194 "GO:0033194" "response to hydroperoxide" "1/34" "25/20610" 0.0404590086075788 0.0795255465556233 0.0370104043718317 "JAK2" 1
GO:0048103 "GO:0048103" "somatic stem cell division" "1/34" "25/20610" 0.0404590086075788 0.0795255465556233 0.0370104043718317 "FGFR1" 1
GO:0050857 "GO:0050857" "positive regulation of antigen receptor-mediated signaling pathway" "1/34" "25/20610" 0.0404590086075788 0.0795255465556233 0.0370104043718317 "LCK" 1
GO:0051195 "GO:0051195" "negative regulation of cofactor metabolic process" "1/34" "25/20610" 0.0404590086075788 0.0795255465556233 0.0370104043718317 "MMP3" 1
GO:0060571 "GO:0060571" "morphogenesis of an epithelial fold" "1/34" "25/20610" 0.0404590086075788 0.0795255465556233 0.0370104043718317 "EGFR" 1
GO:0071378 "GO:0071378" "cellular response to growth hormone stimulus" "1/34" "25/20610" 0.0404590086075788 0.0795255465556233 0.0370104043718317 "JAK2" 1
GO:0072012 "GO:0072012" "glomerulus vasculature development" "1/34" "25/20610" 0.0404590086075788 0.0795255465556233 0.0370104043718317 "PDGFRB" 1
GO:0072215 "GO:0072215" "regulation of metanephros development" "1/34" "25/20610" 0.0404590086075788 0.0795255465556233 0.0370104043718317 "PDGFRB" 1
GO:2001185 "GO:2001185" "regulation of CD8-positive	alpha-beta T cell activation" "1/34" "25/20610" 0.0404590086075788 0.0795255465556233 0.0370104043718317 "CD274" 1
GO:0030307 "GO:0030307" "positive regulation of cell growth" "2/34" "194/20610" 0.0406084059991156 0.0796668728379597 0.037076176228602 "EGFR/F2" 2
GO:0050796 "GO:0050796" "regulation of insulin secretion" "2/34" "194/20610" 0.0406084059991156 0.0796668728379597 0.037076176228602 "PTPN11/JAK2" 2
GO:0050770 "GO:0050770" "regulation of axonogenesis" "2/34" "195/20610" 0.0409875410971295 0.0803340176317429 0.0373866588302551 "MAP2K1/GRIN1" 2
GO:0002526 "GO:0002526" "acute inflammatory response" "2/34" "197/20610" 0.041749876947946 0.0811663839547137 0.0377740339006936 "VCAM1/F2" 2
GO:2001252 "GO:2001252" "positive regulation of chromosome organization" "2/34" "197/20610" 0.041749876947946 0.0811663839547137 0.0377740339006936 "MAPK1/MAPK3" 2
GO:0001558 "GO:0001558" "regulation of cell growth" "3/34" "470/20610" 0.0418395883367175 0.0811663839547137 0.0377740339006936 "AGTR1/EGFR/F2" 3
GO:0001710 "GO:0001710" "mesodermal cell fate commitment" "1/34" "26/20610" 0.042043871066036 0.0811663839547137 0.0377740339006936 "FGFR1" 1
GO:0003071 "GO:0003071" "renal system process involved in regulation of systemic arterial blood pressure" "1/34" "26/20610" 0.042043871066036 0.0811663839547137 0.0377740339006936 "AGTR1" 1
GO:0030220 "GO:0030220" "platelet formation" "1/34" "26/20610" 0.042043871066036 0.0811663839547137 0.0377740339006936 "PTPN11" 1
GO:0032461 "GO:0032461" "positive regulation of protein oligomerization" "1/34" "26/20610" 0.042043871066036 0.0811663839547137 0.0377740339006936 "MMP3" 1
GO:0035235 "GO:0035235" "ionotropic glutamate receptor signaling pathway" "1/34" "26/20610" 0.042043871066036 0.0811663839547137 0.0377740339006936 "GRIN1" 1
GO:0048012 "GO:0048012" "hepatocyte growth factor receptor signaling pathway" "1/34" "26/20610" 0.042043871066036 0.0811663839547137 0.0377740339006936 "MET" 1
GO:0060065 "GO:0060065" "uterus development" "1/34" "26/20610" 0.042043871066036 0.0811663839547137 0.0377740339006936 "SRC" 1
GO:0060330 "GO:0060330" "regulation of response to interferon-gamma" "1/34" "26/20610" 0.042043871066036 0.0811663839547137 0.0377740339006936 "JAK2" 1
GO:0060334 "GO:0060334" "regulation of interferon-gamma-mediated signaling pathway" "1/34" "26/20610" 0.042043871066036 0.0811663839547137 0.0377740339006936 "JAK2" 1
GO:0060914 "GO:0060914" "heart formation" "1/34" "26/20610" 0.042043871066036 0.0811663839547137 0.0377740339006936 "PIM1" 1
GO:1900409 "GO:1900409" "positive regulation of cellular response to oxidative stress" "1/34" "26/20610" 0.042043871066036 0.0811663839547137 0.0377740339006936 "MMP3" 1
GO:1901741 "GO:1901741" "positive regulation of myoblast fusion" "1/34" "26/20610" 0.042043871066036 0.0811663839547137 0.0377740339006936 "MAPK14" 1
GO:1905564 "GO:1905564" "positive regulation of vascular endothelial cell proliferation" "1/34" "26/20610" 0.042043871066036 0.0811663839547137 0.0377740339006936 "FGFR1" 1
GO:0021543 "GO:0021543" "pallium development" "2/34" "199/20610" 0.0425175989689478 0.0818503590638171 0.038092349164965 "EGFR/GRIN1" 2
GO:0043401 "GO:0043401" "steroid hormone mediated signaling pathway" "2/34" "199/20610" 0.0425175989689478 0.0818503590638171 0.038092349164965 "SRC/JAK2" 2
GO:0060333 "GO:0060333" "interferon-gamma-mediated signaling pathway" "2/34" "199/20610" 0.0425175989689478 0.0818503590638171 0.038092349164965 "VCAM1/JAK2" 2
GO:0006986 "GO:0006986" "response to unfolded protein" "2/34" "200/20610" 0.0429034668268807 0.0824388110243614 0.0383662088988043 "HSP90AA1/HSPA8" 2
GO:1905475 "GO:1905475" "regulation of protein localization to membrane" "2/34" "200/20610" 0.0429034668268807 0.0824388110243614 0.0383662088988043 "EGFR/LGALS3" 2
GO:0051147 "GO:0051147" "regulation of muscle cell differentiation" "2/34" "201/20610" 0.0432906656927907 0.0825408230628556 0.0384136842945606 "MAPK14/MAPK11" 2
GO:0002347 "GO:0002347" "response to tumor cell" "1/34" "27/20610" 0.0436261926936962 0.0825408230628556 0.0384136842945606 "CD274" 1
GO:0006817 "GO:0006817" "phosphate ion transport" "1/34" "27/20610" 0.0436261926936962 0.0825408230628556 0.0384136842945606 "FGFR1" 1
GO:0030194 "GO:0030194" "positive regulation of blood coagulation" "1/34" "27/20610" 0.0436261926936962 0.0825408230628556 0.0384136842945606 "F2" 1
GO:0033561 "GO:0033561" "regulation of water loss via skin" "1/34" "27/20610" 0.0436261926936962 0.0825408230628556 0.0384136842945606 "MET" 1
GO:0035584 "GO:0035584" "calcium-mediated signaling using intracellular calcium source" "1/34" "27/20610" 0.0436261926936962 0.0825408230628556 0.0384136842945606 "VCAM1" 1
GO:0042535 "GO:0042535" "positive regulation of tumor necrosis factor biosynthetic process" "1/34" "27/20610" 0.0436261926936962 0.0825408230628556 0.0384136842945606 "JAK2" 1
GO:0051131 "GO:0051131" "chaperone-mediated protein complex assembly" "1/34" "27/20610" 0.0436261926936962 0.0825408230628556 0.0384136842945606 "HSP90AA1" 1
GO:0051497 "GO:0051497" "negative regulation of stress fiber assembly" "1/34" "27/20610" 0.0436261926936962 0.0825408230628556 0.0384136842945606 "MET" 1
GO:0055003 "GO:0055003" "cardiac myofibril assembly" "1/34" "27/20610" 0.0436261926936962 0.0825408230628556 0.0384136842945606 "PDGFRB" 1
GO:0061437 "GO:0061437" "renal system vasculature development" "1/34" "27/20610" 0.0436261926936962 0.0825408230628556 0.0384136842945606 "PDGFRB" 1
GO:0061440 "GO:0061440" "kidney vasculature development" "1/34" "27/20610" 0.0436261926936962 0.0825408230628556 0.0384136842945606 "PDGFRB" 1
GO:0071800 "GO:0071800" "podosome assembly" "1/34" "27/20610" 0.0436261926936962 0.0825408230628556 0.0384136842945606 "SRC" 1
GO:0072378 "GO:0072378" "blood coagulation	fibrin clot formation" "1/34" "27/20610" 0.0436261926936962 0.0825408230628556 0.0384136842945606 "F2" 1
GO:0099560 "GO:0099560" "synaptic membrane adhesion" "1/34" "27/20610" 0.0436261926936962 0.0825408230628556 0.0384136842945606 "MAPK14" 1
GO:1900048 "GO:1900048" "positive regulation of hemostasis" "1/34" "27/20610" 0.0436261926936962 0.0825408230628556 0.0384136842945606 "F2" 1
GO:0043123 "GO:0043123" "positive regulation of I-kappaB kinase/NF-kappaB signaling" "2/34" "202/20610" 0.0436791904145851 0.0825408230628556 0.0384136842945606 "MAP3K14/MAP3K14" 2
GO:0071466 "GO:0071466" "cellular response to xenobiotic stimulus" "2/34" "202/20610" 0.0436791904145851 0.0825408230628556 0.0384136842945606 "EGFR/GRIN1" 2
GO:0030177 "GO:0030177" "positive regulation of Wnt signaling pathway" "2/34" "203/20610" 0.0440690358526532 0.0830485221934509 0.0386499624584512 "EGFR/SRC" 2
GO:0043488 "GO:0043488" "regulation of mRNA stability" "2/34" "203/20610" 0.0440690358526532 0.0830485221934509 0.0386499624584512 "MAPK14/HSPA8" 2
GO:0055001 "GO:0055001" "muscle cell development" "2/34" "203/20610" 0.0440690358526532 0.0830485221934509 0.0386499624584512 "CDK1/PDGFRB" 2
GO:0007369 "GO:0007369" "gastrulation" "2/34" "205/20610" 0.0448526683814277 0.0838840159008682 0.0390387929827408 "MMP9/FGFR1" 2
GO:0050821 "GO:0050821" "protein stabilization" "2/34" "205/20610" 0.0448526683814277 0.0838840159008682 0.0390387929827408 "PIM1/HSP90AA1" 2
GO:1901136 "GO:1901136" "carbohydrate derivative catabolic process" "2/34" "205/20610" 0.0448526683814277 0.0838840159008682 0.0390387929827408 "FUCA1/GLB1" 2
GO:0002643 "GO:0002643" "regulation of tolerance induction" "1/34" "28/20610" 0.0452059774407403 0.0838840159008682 0.0390387929827408 "CD274" 1
GO:0003081 "GO:0003081" "regulation of systemic arterial blood pressure by renin-angiotensin" "1/34" "28/20610" 0.0452059774407403 0.0838840159008682 0.0390387929827408 "AGTR1" 1
GO:0010971 "GO:0010971" "positive regulation of G2/M transition of mitotic cell cycle" "1/34" "28/20610" 0.0452059774407403 0.0838840159008682 0.0390387929827408 "CDK1" 1
GO:0021846 "GO:0021846" "cell proliferation in forebrain" "1/34" "28/20610" 0.0452059774407403 0.0838840159008682 0.0390387929827408 "FGFR1" 1
GO:0031954 "GO:0031954" "positive regulation of protein autophosphorylation" "1/34" "28/20610" 0.0452059774407403 0.0838840159008682 0.0390387929827408 "SRC" 1
GO:0036296 "GO:0036296" "response to increased oxygen levels" "1/34" "28/20610" 0.0452059774407403 0.0838840159008682 0.0390387929827408 "PDGFRB" 1
GO:0036344 "GO:0036344" "platelet morphogenesis" "1/34" "28/20610" 0.0452059774407403 0.0838840159008682 0.0390387929827408 "PTPN11" 1
GO:0042730 "GO:0042730" "fibrinolysis" "1/34" "28/20610" 0.0452059774407403 0.0838840159008682 0.0390387929827408 "F2" 1
GO:0050820 "GO:0050820" "positive regulation of coagulation" "1/34" "28/20610" 0.0452059774407403 0.0838840159008682 0.0390387929827408 "F2" 1
GO:0060384 "GO:0060384" "innervation" "1/34" "28/20610" 0.0452059774407403 0.0838840159008682 0.0390387929827408 "VCAM1" 1
GO:1900120 "GO:1900120" "regulation of receptor binding" "1/34" "28/20610" 0.0452059774407403 0.0838840159008682 0.0390387929827408 "MMP9" 1
GO:1901739 "GO:1901739" "regulation of myoblast fusion" "1/34" "28/20610" 0.0452059774407403 0.0838840159008682 0.0390387929827408 "MAPK14" 1
GO:1902745 "GO:1902745" "positive regulation of lamellipodium organization" "1/34" "28/20610" 0.0452059774407403 0.0838840159008682 0.0390387929827408 "SRC" 1
GO:1902884 "GO:1902884" "positive regulation of response to oxidative stress" "1/34" "28/20610" 0.0452059774407403 0.0838840159008682 0.0390387929827408 "MMP3" 1
GO:0046328 "GO:0046328" "regulation of JNK cascade" "2/34" "209/20610" 0.0464355572710225 0.0860879222265305 0.0400644692319866 "EGFR/FLT4" 2
GO:0001964 "GO:0001964" "startle response" "1/34" "29/20610" 0.046783229251401 0.0862431162252155 0.0401366949870576 "GRIN1" 1
GO:0032693 "GO:0032693" "negative regulation of interleukin-10 production" "1/34" "29/20610" 0.046783229251401 0.0862431162252155 0.0401366949870576 "CD274" 1
GO:0033598 "GO:0033598" "mammary gland epithelial cell proliferation" "1/34" "29/20610" 0.046783229251401 0.0862431162252155 0.0401366949870576 "MAPK1" 1
GO:0048169 "GO:0048169" "regulation of long-term neuronal synaptic plasticity" "1/34" "29/20610" 0.046783229251401 0.0862431162252155 0.0401366949870576 "GRIN1" 1
GO:1905208 "GO:1905208" "negative regulation of cardiocyte differentiation" "1/34" "29/20610" 0.046783229251401 0.0862431162252155 0.0401366949870576 "EGFR" 1
GO:0001959 "GO:0001959" "regulation of cytokine-mediated signaling pathway" "2/34" "210/20610" 0.0468345048571273 0.0862431162252155 0.0401366949870576 "PTPN11/JAK2" 2
GO:0032680 "GO:0032680" "regulation of tumor necrosis factor production" "2/34" "210/20610" 0.0468345048571273 0.0862431162252155 0.0401366949870576 "PTPN11/JAK2" 2
GO:0043588 "GO:0043588" "skin development" "3/34" "492/20610" 0.0468548447585436 0.0862431162252155 0.0401366949870576 "MAP2K1/EGFR/MET" 3
GO:0007623 "GO:0007623" "circadian rhythm" "2/34" "213/20610" 0.0480390077884586 0.0875981933423072 0.0407673345014116 "CDK1/EGFR" 2
GO:0032640 "GO:0032640" "tumor necrosis factor production" "2/34" "213/20610" 0.0480390077884586 0.0875981933423072 0.0407673345014116 "PTPN11/JAK2" 2
GO:0048167 "GO:0048167" "regulation of synaptic plasticity" "2/34" "213/20610" 0.0480390077884586 0.0875981933423072 0.0407673345014116 "MAPK1/GRIN1" 2
GO:0002082 "GO:0002082" "regulation of oxidative phosphorylation" "1/34" "30/20610" 0.0483579520639682 0.0875981933423072 0.0407673345014116 "CDK1" 1
GO:0003016 "GO:0003016" "respiratory system process" "1/34" "30/20610" 0.0483579520639682 0.0875981933423072 0.0407673345014116 "FLT4" 1
GO:0010575 "GO:0010575" "positive regulation of vascular endothelial growth factor production" "1/34" "30/20610" 0.0483579520639682 0.0875981933423072 0.0407673345014116 "FLT4" 1
GO:0010800 "GO:0010800" "positive regulation of peptidyl-threonine phosphorylation" "1/34" "30/20610" 0.0483579520639682 0.0875981933423072 0.0407673345014116 "MAPK1" 1
GO:0010954 "GO:0010954" "positive regulation of protein processing" "1/34" "30/20610" 0.0483579520639682 0.0875981933423072 0.0407673345014116 "SRC" 1
GO:0035025 "GO:0035025" "positive regulation of Rho protein signal transduction" "1/34" "30/20610" 0.0483579520639682 0.0875981933423072 0.0407673345014116 "PDGFRB" 1
GO:0042359 "GO:0042359" "vitamin D metabolic process" "1/34" "30/20610" 0.0483579520639682 0.0875981933423072 0.0407673345014116 "FGFR1" 1
GO:0045686 "GO:0045686" "negative regulation of glial cell differentiation" "1/34" "30/20610" 0.0483579520639682 0.0875981933423072 0.0407673345014116 "F2" 1
GO:0045822 "GO:0045822" "negative regulation of heart contraction" "1/34" "30/20610" 0.0483579520639682 0.0875981933423072 0.0407673345014116 "JAK2" 1
GO:0048245 "GO:0048245" "eosinophil chemotaxis" "1/34" "30/20610" 0.0483579520639682 0.0875981933423072 0.0407673345014116 "LGALS3" 1
GO:0048679 "GO:0048679" "regulation of axon regeneration" "1/34" "30/20610" 0.0483579520639682 0.0875981933423072 0.0407673345014116 "MAP2K1" 1
GO:0072273 "GO:0072273" "metanephric nephron morphogenesis" "1/34" "30/20610" 0.0483579520639682 0.0875981933423072 0.0407673345014116 "PDGFRB" 1
GO:1900016 "GO:1900016" "negative regulation of cytokine production involved in inflammatory response" "1/34" "30/20610" 0.0483579520639682 0.0875981933423072 0.0407673345014116 "F2" 1
GO:1903205 "GO:1903205" "regulation of hydrogen peroxide-induced cell death" "1/34" "30/20610" 0.0483579520639682 0.0875981933423072 0.0407673345014116 "MET" 1
GO:2000108 "GO:2000108" "positive regulation of leukocyte apoptotic process" "1/34" "30/20610" 0.0483579520639682 0.0875981933423072 0.0407673345014116 "CD274" 1
GO:0043487 "GO:0043487" "regulation of RNA stability" "2/34" "214/20610" 0.0484430454359907 0.0876750892749973 0.0408031211094473 "MAPK14/HSPA8" 2
GO:0007202 "GO:0007202" "activation of phospholipase C activity" "1/34" "31/20610" 0.0499301498108015 0.0894999023635639 0.041652371108171 "EGFR" 1
GO:0010543 "GO:0010543" "regulation of platelet activation" "1/34" "31/20610" 0.0499301498108015 0.0894999023635639 0.041652371108171 "F2" 1
GO:0010743 "GO:0010743" "regulation of macrophage derived foam cell differentiation" "1/34" "31/20610" 0.0499301498108015 0.0894999023635639 0.041652371108171 "AGTR1" 1
GO:0032232 "GO:0032232" "negative regulation of actin filament bundle assembly" "1/34" "31/20610" 0.0499301498108015 0.0894999023635639 0.041652371108171 "MET" 1
GO:0043457 "GO:0043457" "regulation of cellular respiration" "1/34" "31/20610" 0.0499301498108015 0.0894999023635639 0.041652371108171 "CDK1" 1
GO:0045742 "GO:0045742" "positive regulation of epidermal growth factor receptor signaling pathway" "1/34" "31/20610" 0.0499301498108015 0.0894999023635639 0.041652371108171 "MMP9" 1
GO:0046039 "GO:0046039" "GTP metabolic process" "1/34" "31/20610" 0.0499301498108015 0.0894999023635639 0.041652371108171 "IMPDH1" 1
GO:0048873 "GO:0048873" "homeostasis of number of cells within a tissue" "1/34" "31/20610" 0.0499301498108015 0.0894999023635639 0.041652371108171 "PTPN11" 1
GO:0060445 "GO:0060445" "branching involved in salivary gland morphogenesis" "1/34" "31/20610" 0.0499301498108015 0.0894999023635639 0.041652371108171 "FGFR1" 1
GO:1902751 "GO:1902751" "positive regulation of cell cycle G2/M phase transition" "1/34" "31/20610" 0.0499301498108015 0.0894999023635639 0.041652371108171 "CDK1" 1
GO:1904357 "GO:1904357" "negative regulation of telomere maintenance via telomere lengthening" "1/34" "31/20610" 0.0499301498108015 0.0894999023635639 0.041652371108171 "SRC" 1
GO:0002700 "GO:0002700" "regulation of production of molecular mediator of immune response" "2/34" "218/20610" 0.0500717463448191 0.0896755317813137 0.0417341073055571 "MAPK14/MAPK3" 2
GO:0008406 "GO:0008406" "gonad development" "2/34" "220/20610" 0.0508935575725875 0.0910680194684421 0.0423821573299272 "PDGFRB/SRC" 2
GO:0019098 "GO:0019098" "reproductive behavior" "1/34" "32/20610" 0.0514998264183353 0.0913577593754075 0.0425169994226118 "GRIN1" 1
GO:0031572 "GO:0031572" "G2 DNA damage checkpoint" "1/34" "32/20610" 0.0514998264183353 0.0913577593754075 0.0425169994226118 "CDK1" 1
GO:0035066 "GO:0035066" "positive regulation of histone acetylation" "1/34" "32/20610" 0.0514998264183353 0.0913577593754075 0.0425169994226118 "MAPK3" 1
GO:0044818 "GO:0044818" "mitotic G2/M transition checkpoint" "1/34" "32/20610" 0.0514998264183353 0.0913577593754075 0.0425169994226118 "CDK1" 1
GO:0045907 "GO:0045907" "positive regulation of vasoconstriction" "1/34" "32/20610" 0.0514998264183353 0.0913577593754075 0.0425169994226118 "EGFR" 1
GO:0051385 "GO:0051385" "response to mineralocorticoid" "1/34" "32/20610" 0.0514998264183353 0.0913577593754075 0.0425169994226118 "SRC" 1
GO:0060444 "GO:0060444" "branching involved in mammary gland duct morphogenesis" "1/34" "32/20610" 0.0514998264183353 0.0913577593754075 0.0425169994226118 "SRC" 1
GO:0071295 "GO:0071295" "cellular response to vitamin" "1/34" "32/20610" 0.0514998264183353 0.0913577593754075 0.0425169994226118 "PIM1" 1
GO:0071549 "GO:0071549" "cellular response to dexamethasone stimulus" "1/34" "32/20610" 0.0514998264183353 0.0913577593754075 0.0425169994226118 "EGFR" 1
GO:1903319 "GO:1903319" "positive regulation of protein maturation" "1/34" "32/20610" 0.0514998264183353 0.0913577593754075 0.0425169994226118 "SRC" 1
GO:0002695 "GO:0002695" "negative regulation of leukocyte activation" "2/34" "224/20610" 0.0525519045652102 0.0926194590996392 0.0431041820200553 "CD274/LGALS3" 2
GO:0060759 "GO:0060759" "regulation of response to cytokine stimulus" "2/34" "224/20610" 0.0525519045652102 0.0926194590996392 0.0431041820200553 "PTPN11/JAK2" 2
GO:0071347 "GO:0071347" "cellular response to interleukin-1" "2/34" "224/20610" 0.0525519045652102 0.0926194590996392 0.0431041820200553 "MAPK11/MAPK3" 2
GO:0001975 "GO:0001975" "response to amphetamine" "1/34" "33/20610" 0.053066985807089 0.0926194590996392 0.0431041820200553 "GRIN1" 1
GO:0002544 "GO:0002544" "chronic inflammatory response" "1/34" "33/20610" 0.053066985807089 0.0926194590996392 0.0431041820200553 "VCAM1" 1
GO:0007616 "GO:0007616" "long-term memory" "1/34" "33/20610" 0.053066985807089 0.0926194590996392 0.0431041820200553 "GRIN1" 1
GO:0010092 "GO:0010092" "specification of animal organ identity" "1/34" "33/20610" 0.053066985807089 0.0926194590996392 0.0431041820200553 "FGFR1" 1
GO:0010464 "GO:0010464" "regulation of mesenchymal cell proliferation" "1/34" "33/20610" 0.053066985807089 0.0926194590996392 0.0431041820200553 "FGFR1" 1
GO:0032800 "GO:0032800" "receptor biosynthetic process" "1/34" "33/20610" 0.053066985807089 0.0926194590996392 0.0431041820200553 "JAK2" 1
GO:0036037 "GO:0036037" "CD8-positive	alpha-beta T cell activation" "1/34" "33/20610" 0.053066985807089 0.0926194590996392 0.0431041820200553 "CD274" 1
GO:0045745 "GO:0045745" "positive regulation of G protein-coupled receptor signaling pathway" "1/34" "33/20610" 0.053066985807089 0.0926194590996392 0.0431041820200553 "F2" 1
GO:0048710 "GO:0048710" "regulation of astrocyte differentiation" "1/34" "33/20610" 0.053066985807089 0.0926194590996392 0.0431041820200553 "F2" 1
GO:0050901 "GO:0050901" "leukocyte tethering or rolling" "1/34" "33/20610" 0.053066985807089 0.0926194590996392 0.0431041820200553 "VCAM1" 1
GO:0051482 "GO:0051482" "positive regulation of cytosolic calcium ion concentration involved in phospholipase C-activating G protein-coupled signaling pathway" "1/34" "33/20610" 0.053066985807089 0.0926194590996392 0.0431041820200553 "AGTR1" 1
GO:0090200 "GO:0090200" "positive regulation of release of cytochrome c from mitochondria" "1/34" "33/20610" 0.053066985807089 0.0926194590996392 0.0431041820200553 "MMP9" 1
GO:1901186 "GO:1901186" "positive regulation of ERBB signaling pathway" "1/34" "33/20610" 0.053066985807089 0.0926194590996392 0.0431041820200553 "MMP9" 1
GO:1901889 "GO:1901889" "negative regulation of cell junction assembly" "1/34" "33/20610" 0.053066985807089 0.0926194590996392 0.0431041820200553 "SRC" 1
GO:2000463 "GO:2000463" "positive regulation of excitatory postsynaptic potential" "1/34" "33/20610" 0.053066985807089 0.0926194590996392 0.0431041820200553 "GRIN1" 1
GO:2001038 "GO:2001038" "regulation of cellular response to drug" "1/34" "33/20610" 0.053066985807089 0.0926194590996392 0.0431041820200553 "MET" 1
GO:0006006 "GO:0006006" "glucose metabolic process" "2/34" "226/20610" 0.0533883621022848 0.0930224343070318 0.0432917227038152 "MAPK14/SRC" 2
GO:0045137 "GO:0045137" "development of primary sexual characteristics" "2/34" "226/20610" 0.0533883621022848 0.0930224343070318 0.0432917227038152 "PDGFRB/SRC" 2
GO:0030073 "GO:0030073" "insulin secretion" "2/34" "227/20610" 0.0538083948626998 0.0935956513009398 0.043558492234566 "PTPN11/JAK2" 2
GO:0061013 "GO:0061013" "regulation of mRNA catabolic process" "2/34" "227/20610" 0.0538083948626998 0.0935956513009398 0.043558492234566 "MAPK14/HSPA8" 2
GO:0071229 "GO:0071229" "cellular response to acid chemical" "2/34" "228/20610" 0.0542296238329062 0.0936371690440198 0.0435778141823746 "EGFR/SRC" 2
GO:0032148 "GO:0032148" "activation of protein kinase B activity" "1/34" "34/20610" 0.0546316318916765 0.0936371690440198 0.0435778141823746 "SRC" 1
GO:0034368 "GO:0034368" "protein-lipid complex remodeling" "1/34" "34/20610" 0.0546316318916765 0.0936371690440198 0.0435778141823746 "AGTR1" 1
GO:0034369 "GO:0034369" "plasma lipoprotein particle remodeling" "1/34" "34/20610" 0.0546316318916765 0.0936371690440198 0.0435778141823746 "AGTR1" 1
GO:0036474 "GO:0036474" "cell death in response to hydrogen peroxide" "1/34" "34/20610" 0.0546316318916765 0.0936371690440198 0.0435778141823746 "MET" 1
GO:0042339 "GO:0042339" "keratan sulfate metabolic process" "1/34" "34/20610" 0.0546316318916765 0.0936371690440198 0.0435778141823746 "GLB1" 1
GO:0042455 "GO:0042455" "ribonucleoside biosynthetic process" "1/34" "34/20610" 0.0546316318916765 0.0936371690440198 0.0435778141823746 "IMPDH1" 1
GO:0043276 "GO:0043276" "anoikis" "1/34" "34/20610" 0.0546316318916765 0.0936371690440198 0.0435778141823746 "SRC" 1
GO:0050690 "GO:0050690" "regulation of defense response to virus by virus" "1/34" "34/20610" 0.0546316318916765 0.0936371690440198 0.0435778141823746 "LCK" 1
GO:0050858 "GO:0050858" "negative regulation of antigen receptor-mediated signaling pathway" "1/34" "34/20610" 0.0546316318916765 0.0936371690440198 0.0435778141823746 "LGALS3" 1
GO:0051968 "GO:0051968" "positive regulation of synaptic transmission	glutamatergic" "1/34" "34/20610" 0.0546316318916765 0.0936371690440198 0.0435778141823746 "EGFR" 1
GO:0055022 "GO:0055022" "negative regulation of cardiac muscle tissue growth" "1/34" "34/20610" 0.0546316318916765 0.0936371690440198 0.0435778141823746 "MAPK11" 1
GO:0060325 "GO:0060325" "face morphogenesis" "1/34" "34/20610" 0.0546316318916765 0.0936371690440198 0.0435778141823746 "PTPN11" 1
GO:0061117 "GO:0061117" "negative regulation of heart growth" "1/34" "34/20610" 0.0546316318916765 0.0936371690440198 0.0435778141823746 "MAPK11" 1
GO:0070570 "GO:0070570" "regulation of neuron projection regeneration" "1/34" "34/20610" 0.0546316318916765 0.0936371690440198 0.0435778141823746 "MAP2K1" 1
GO:0072677 "GO:0072677" "eosinophil migration" "1/34" "34/20610" 0.0546316318916765 0.0936371690440198 0.0435778141823746 "LGALS3" 1
GO:0032388 "GO:0032388" "positive regulation of intracellular transport" "2/34" "229/20610" 0.0546520441891166 0.0936371690440198 0.0435778141823746 "MAPK14/MAPK1" 2
GO:0043523 "GO:0043523" "regulation of neuron apoptotic process" "2/34" "229/20610" 0.0546520441891166 0.0936371690440198 0.0435778141823746 "JAK2/GRIN1" 2
GO:0010810 "GO:0010810" "regulation of cell-substrate adhesion" "2/34" "230/20610" 0.0550756511193612 0.094284378602337 0.0438790191222222 "SRC/JAK2" 2
GO:0002064 "GO:0002064" "epithelial cell development" "2/34" "231/20610" 0.0555004398234641 0.0949325326764079 0.0441806636303782 "FGFR1/MET" 2
GO:0007263 "GO:0007263" "nitric oxide mediated signal transduction" "1/34" "35/20610" 0.0561937685808135 0.0954829654563244 0.0444368296128399 "EGFR" 1
GO:0010574 "GO:0010574" "regulation of vascular endothelial growth factor production" "1/34" "35/20610" 0.0561937685808135 0.0954829654563244 0.0444368296128399 "FLT4" 1
GO:0034367 "GO:0034367" "protein-containing complex remodeling" "1/34" "35/20610" 0.0561937685808135 0.0954829654563244 0.0444368296128399 "AGTR1" 1
GO:0035909 "GO:0035909" "aorta morphogenesis" "1/34" "35/20610" 0.0561937685808135 0.0954829654563244 0.0444368296128399 "PDGFRB" 1
GO:0042491 "GO:0042491" "inner ear auditory receptor cell differentiation" "1/34" "35/20610" 0.0561937685808135 0.0954829654563244 0.0444368296128399 "FGFR1" 1
GO:0060143 "GO:0060143" "positive regulation of syncytium formation by plasma membrane fusion" "1/34" "35/20610" 0.0561937685808135 0.0954829654563244 0.0444368296128399 "MAPK14" 1
GO:0098801 "GO:0098801" "regulation of renal system process" "1/34" "35/20610" 0.0561937685808135 0.0954829654563244 0.0444368296128399 "AGTR1" 1
GO:2000758 "GO:2000758" "positive regulation of peptidyl-lysine acetylation" "1/34" "35/20610" 0.0561937685808135 0.0954829654563244 0.0444368296128399 "MAPK3" 1
GO:0032869 "GO:0032869" "cellular response to insulin stimulus" "2/34" "235/20610" 0.0572113167863732 0.097051540687115 0.0451668290418736 "PTPN11/SRC" 2
GO:0060348 "GO:0060348" "bone development" "2/34" "235/20610" 0.0572113167863732 0.097051540687115 0.0451668290418736 "PTPN11/SRC" 2
GO:0006643 "GO:0006643" "membrane lipid metabolic process" "2/34" "236/20610" 0.057641942768229 0.0974085233323903 0.0453329652412158 "FUCA1/GLB1" 2
GO:0035966 "GO:0035966" "response to topologically incorrect protein" "2/34" "236/20610" 0.057641942768229 0.0974085233323903 0.0453329652412158 "HSP90AA1/HSPA8" 2
GO:0010453 "GO:0010453" "regulation of cell fate commitment" "1/34" "36/20610" 0.0577533997773267 0.0974085233323903 0.0453329652412158 "FGFR1" 1
GO:0021955 "GO:0021955" "central nervous system neuron axonogenesis" "1/34" "36/20610" 0.0577533997773267 0.0974085233323903 0.0453329652412158 "HSP90AA1" 1
GO:0031128 "GO:0031128" "developmental induction" "1/34" "36/20610" 0.0577533997773267 0.0974085233323903 0.0453329652412158 "FGFR1" 1
GO:0097421 "GO:0097421" "liver regeneration" "1/34" "36/20610" 0.0577533997773267 0.0974085233323903 0.0453329652412158 "EGFR" 1
GO:2000310 "GO:2000310" "regulation of NMDA receptor activity" "1/34" "36/20610" 0.0577533997773267 0.0974085233323903 0.0453329652412158 "GRIN1" 1
GO:0032271 "GO:0032271" "regulation of protein polymerization" "2/34" "239/20610" 0.0589407211670227 0.0988188398715558 0.0459893126373358 "HSP90AA1/MET" 2
GO:0003338 "GO:0003338" "metanephros morphogenesis" "1/34" "37/20610" 0.0593105293781614 0.0988188398715558 0.0459893126373358 "PDGFRB" 1
GO:0006623 "GO:0006623" "protein targeting to vacuole" "1/34" "37/20610" 0.0593105293781614 0.0988188398715558 0.0459893126373358 "HSPA8" 1
GO:0010573 "GO:0010573" "vascular endothelial growth factor production" "1/34" "37/20610" 0.0593105293781614 0.0988188398715558 0.0459893126373358 "FLT4" 1
GO:0010742 "GO:0010742" "macrophage derived foam cell differentiation" "1/34" "37/20610" 0.0593105293781614 0.0988188398715558 0.0459893126373358 "AGTR1" 1
GO:0030212 "GO:0030212" "hyaluronan metabolic process" "1/34" "37/20610" 0.0593105293781614 0.0988188398715558 0.0459893126373358 "PIM1" 1
GO:0033280 "GO:0033280" "response to vitamin D" "1/34" "37/20610" 0.0593105293781614 0.0988188398715558 0.0459893126373358 "PIM1" 1
GO:0034116 "GO:0034116" "positive regulation of heterotypic cell-cell adhesion" "1/34" "37/20610" 0.0593105293781614 0.0988188398715558 0.0459893126373358 "LCK" 1
GO:0045940 "GO:0045940" "positive regulation of steroid metabolic process" "1/34" "37/20610" 0.0593105293781614 0.0988188398715558 0.0459893126373358 "AGTR1" 1
GO:0060142 "GO:0060142" "regulation of syncytium formation by plasma membrane fusion" "1/34" "37/20610" 0.0593105293781614 0.0988188398715558 0.0459893126373358 "MAPK14" 1
GO:0060428 "GO:0060428" "lung epithelium development" "1/34" "37/20610" 0.0593105293781614 0.0988188398715558 0.0459893126373358 "MAP2K1" 1
GO:0070528 "GO:0070528" "protein kinase C signaling" "1/34" "37/20610" 0.0593105293781614 0.0988188398715558 0.0459893126373358 "FLT4" 1
GO:0071392 "GO:0071392" "cellular response to estradiol stimulus" "1/34" "37/20610" 0.0593105293781614 0.0988188398715558 0.0459893126373358 "EGFR" 1
GO:0090077 "GO:0090077" "foam cell differentiation" "1/34" "37/20610" 0.0593105293781614 0.0988188398715558 0.0459893126373358 "AGTR1" 1
GO:1903539 "GO:1903539" "protein localization to postsynaptic membrane" "1/34" "37/20610" 0.0593105293781614 0.0988188398715558 0.0459893126373358 "GRIN1" 1
GO:0007254 "GO:0007254" "JNK cascade" "2/34" "242/20610" 0.0602497515265984 0.100302420355212 0.0466797563500345 "EGFR/FLT4" 2
GO:0006270 "GO:0006270" "DNA replication initiation" "1/34" "38/20610" 0.0608651612743909 0.101081398691557 0.0470422851784894 "CDK2" 1
GO:0032728 "GO:0032728" "positive regulation of interferon-beta production" "1/34" "38/20610" 0.0608651612743909 0.101081398691557 0.0470422851784894 "PTPN11" 1
GO:0060416 "GO:0060416" "response to growth hormone" "1/34" "38/20610" 0.0608651612743909 0.101081398691557 0.0470422851784894 "JAK2" 1
GO:0048705 "GO:0048705" "skeletal system morphogenesis" "2/34" "245/20610" 0.0615689077018564 0.102167614394687 0.0475477992447113 "MAPK14/FGFR1" 2
GO:0007099 "GO:0007099" "centriole replication" "1/34" "39/20610" 0.0624172993512273 0.102499974014476 0.0477024761310456 "CDK2" 1
GO:0009112 "GO:0009112" "nucleobase metabolic process" "1/34" "39/20610" 0.0624172993512273 0.102499974014476 0.0477024761310456 "MAPK1" 1
GO:0014037 "GO:0014037" "Schwann cell differentiation" "1/34" "39/20610" 0.0624172993512273 0.102499974014476 0.0477024761310456 "CDK1" 1
GO:0014072 "GO:0014072" "response to isoquinoline alkaloid" "1/34" "39/20610" 0.0624172993512273 0.102499974014476 0.0477024761310456 "GRIN1" 1
GO:0031116 "GO:0031116" "positive regulation of microtubule polymerization" "1/34" "39/20610" 0.0624172993512273 0.102499974014476 0.0477024761310456 "MET" 1
GO:0033146 "GO:0033146" "regulation of intracellular estrogen receptor signaling pathway" "1/34" "39/20610" 0.0624172993512273 0.102499974014476 0.0477024761310456 "SRC" 1
GO:0042554 "GO:0042554" "superoxide anion generation" "1/34" "39/20610" 0.0624172993512273 0.102499974014476 0.0477024761310456 "EGFR" 1
GO:0043278 "GO:0043278" "response to morphine" "1/34" "39/20610" 0.0624172993512273 0.102499974014476 0.0477024761310456 "GRIN1" 1
GO:0046640 "GO:0046640" "regulation of alpha-beta T cell proliferation" "1/34" "39/20610" 0.0624172993512273 0.102499974014476 0.0477024761310456 "CD274" 1
GO:0060338 "GO:0060338" "regulation of type I interferon-mediated signaling pathway" "1/34" "39/20610" 0.0624172993512273 0.102499974014476 0.0477024761310456 "PTPN11" 1
GO:0061462 "GO:0061462" "protein localization to lysosome" "1/34" "39/20610" 0.0624172993512273 0.102499974014476 0.0477024761310456 "HSPA8" 1
GO:2000515 "GO:2000515" "negative regulation of CD4-positive	alpha-beta T cell activation" "1/34" "39/20610" 0.0624172993512273 0.102499974014476 0.0477024761310456 "CD274" 1
GO:2000826 "GO:2000826" "regulation of heart morphogenesis" "1/34" "39/20610" 0.0624172993512273 0.102499974014476 0.0477024761310456 "PIM1" 1
GO:0007160 "GO:0007160" "cell-matrix adhesion" "2/34" "249/20610" 0.0633433175837654 0.103937638429546 0.0483715509586615 "VCAM1/SRC" 2
GO:0006457 "GO:0006457" "protein folding" "2/34" "250/20610" 0.0637896634691991 0.104460718058283 0.0486149870545663 "HSP90AA1/HSPA8" 2
GO:0032205 "GO:0032205" "negative regulation of telomere maintenance" "1/34" "40/20610" 0.0639669474880242 0.104460718058283 0.0486149870545663 "SRC" 1
GO:0045648 "GO:0045648" "positive regulation of erythrocyte differentiation" "1/34" "40/20610" 0.0639669474880242 0.104460718058283 0.0486149870545663 "MAPK14" 1
GO:0046676 "GO:0046676" "negative regulation of insulin secretion" "1/34" "40/20610" 0.0639669474880242 0.104460718058283 0.0486149870545663 "PTPN11" 1
GO:0051281 "GO:0051281" "positive regulation of release of sequestered calcium ion into cytosol" "1/34" "40/20610" 0.0639669474880242 0.104460718058283 0.0486149870545663 "F2" 1
GO:1901998 "GO:1901998" "toxin transport" "1/34" "40/20610" 0.0639669474880242 0.104460718058283 0.0486149870545663 "CD274" 1
GO:0050807 "GO:0050807" "regulation of synapse organization" "2/34" "251/20610" 0.0642370975650668 0.10481862904268 0.0487815552937725 "MAPK14/GRIN1" 2
GO:0003382 "GO:0003382" "epithelial cell morphogenesis" "1/34" "41/20610" 0.0655141095582923 0.105977190599409 0.049320738406135 "MET" 1
GO:0006882 "GO:0006882" "cellular zinc ion homeostasis" "1/34" "41/20610" 0.0655141095582923 0.105977190599409 0.049320738406135 "LCK" 1
GO:0032689 "GO:0032689" "negative regulation of interferon-gamma production" "1/34" "41/20610" 0.0655141095582923 0.105977190599409 0.049320738406135 "CD274" 1
GO:0032733 "GO:0032733" "positive regulation of interleukin-10 production" "1/34" "41/20610" 0.0655141095582923 0.105977190599409 0.049320738406135 "CD274" 1
GO:0043114 "GO:0043114" "regulation of vascular permeability" "1/34" "41/20610" 0.0655141095582923 0.105977190599409 0.049320738406135 "SRC" 1
GO:0046825 "GO:0046825" "regulation of protein export from nucleus" "1/34" "41/20610" 0.0655141095582923 0.105977190599409 0.049320738406135 "PTPN11" 1
GO:0060323 "GO:0060323" "head morphogenesis" "1/34" "41/20610" 0.0655141095582923 0.105977190599409 0.049320738406135 "PTPN11" 1
GO:0060603 "GO:0060603" "mammary gland duct morphogenesis" "1/34" "41/20610" 0.0655141095582923 0.105977190599409 0.049320738406135 "SRC" 1
GO:0071526 "GO:0071526" "semaphorin-plexin signaling pathway" "1/34" "41/20610" 0.0655141095582923 0.105977190599409 0.049320738406135 "MET" 1
GO:0090184 "GO:0090184" "positive regulation of kidney development" "1/34" "41/20610" 0.0655141095582923 0.105977190599409 0.049320738406135 "PDGFRB" 1
GO:2000279 "GO:2000279" "negative regulation of DNA biosynthetic process" "1/34" "41/20610" 0.0655141095582923 0.105977190599409 0.049320738406135 "SRC" 1
GO:0030258 "GO:0030258" "lipid modification" "2/34" "254/20610" 0.0655858835918779 0.106009887315174 0.0493359551349032 "AGTR1/MAPK14" 2
GO:0043122 "GO:0043122" "regulation of I-kappaB kinase/NF-kappaB signaling" "2/34" "257/20610" 0.0669443001008349 0.107461318057261 0.0500114366752254 "MAP3K14/MAP3K14" 2
GO:0001990 "GO:0001990" "regulation of systemic arterial blood pressure by hormone" "1/34" "42/20610" 0.0670587894297013 0.107461318057261 0.0500114366752254 "AGTR1" 1
GO:0009163 "GO:0009163" "nucleoside biosynthetic process" "1/34" "42/20610" 0.0670587894297013 0.107461318057261 0.0500114366752254 "IMPDH1" 1
GO:0009268 "GO:0009268" "response to pH" "1/34" "42/20610" 0.0670587894297013 0.107461318057261 0.0500114366752254 "SRC" 1
GO:0010907 "GO:0010907" "positive regulation of glucose metabolic process" "1/34" "42/20610" 0.0670587894297013 0.107461318057261 0.0500114366752254 "SRC" 1
GO:0017145 "GO:0017145" "stem cell division" "1/34" "42/20610" 0.0670587894297013 0.107461318057261 0.0500114366752254 "FGFR1" 1
GO:0046621 "GO:0046621" "negative regulation of organ growth" "1/34" "42/20610" 0.0670587894297013 0.107461318057261 0.0500114366752254 "MAPK11" 1
GO:0046633 "GO:0046633" "alpha-beta T cell proliferation" "1/34" "42/20610" 0.0670587894297013 0.107461318057261 0.0500114366752254 "CD274" 1
GO:0048286 "GO:0048286" "lung alveolus development" "1/34" "42/20610" 0.0670587894297013 0.107461318057261 0.0500114366752254 "FLT4" 1
GO:0048333 "GO:0048333" "mesodermal cell differentiation" "1/34" "42/20610" 0.0670587894297013 0.107461318057261 0.0500114366752254 "FGFR1" 1
GO:0098534 "GO:0098534" "centriole assembly" "1/34" "42/20610" 0.0670587894297013 0.107461318057261 0.0500114366752254 "CDK2" 1
GO:0051402 "GO:0051402" "neuron apoptotic process" "2/34" "258/20610" 0.0673992246763112 0.107922746054903 0.0502261807105811 "JAK2/GRIN1" 2
GO:0002507 "GO:0002507" "tolerance induction" "1/34" "43/20610" 0.0686009909640941 0.10908247287098 0.0507659061231421 "CD274" 1
GO:0010470 "GO:0010470" "regulation of gastrulation" "1/34" "43/20610" 0.0686009909640941 0.10908247287098 0.0507659061231421 "FGFR1" 1
GO:0031112 "GO:0031112" "positive regulation of microtubule polymerization or depolymerization" "1/34" "43/20610" 0.0686009909640941 0.10908247287098 0.0507659061231421 "MET" 1
GO:0048143 "GO:0048143" "astrocyte activation" "1/34" "43/20610" 0.0686009909640941 0.10908247287098 0.0507659061231421 "EGFR" 1
GO:0051085 "GO:0051085" "chaperone cofactor-dependent protein refolding" "1/34" "43/20610" 0.0686009909640941 0.10908247287098 0.0507659061231421 "HSPA8" 1
GO:0055069 "GO:0055069" "zinc ion homeostasis" "1/34" "43/20610" 0.0686009909640941 0.10908247287098 0.0507659061231421 "LCK" 1
GO:0060119 "GO:0060119" "inner ear receptor cell development" "1/34" "43/20610" 0.0686009909640941 0.10908247287098 0.0507659061231421 "FGFR1" 1
GO:0071548 "GO:0071548" "response to dexamethasone" "1/34" "43/20610" 0.0686009909640941 0.10908247287098 0.0507659061231421 "EGFR" 1
GO:0071677 "GO:0071677" "positive regulation of mononuclear cell migration" "1/34" "43/20610" 0.0686009909640941 0.10908247287098 0.0507659061231421 "LGALS3" 1
GO:0050803 "GO:0050803" "regulation of synapse structure or activity" "2/34" "261/20610" 0.0687702929067676 0.109267173273813 0.0508518638674463 "MAPK14/GRIN1" 2
GO:0010463 "GO:0010463" "mesenchymal cell proliferation" "1/34" "44/20610" 0.0701407180174917 0.111101168138646 0.0517053869742113 "FGFR1" 1
GO:0030225 "GO:0030225" "macrophage differentiation" "1/34" "44/20610" 0.0701407180174917 0.111101168138646 0.0517053869742113 "MMP9" 1
GO:0046006 "GO:0046006" "regulation of activated T cell proliferation" "1/34" "44/20610" 0.0701407180174917 0.111101168138646 0.0517053869742113 "CD274" 1
GO:0050873 "GO:0050873" "brown fat cell differentiation" "1/34" "44/20610" 0.0701407180174917 0.111101168138646 0.0517053869742113 "MAPK14" 1
GO:0008631 "GO:0008631" "intrinsic apoptotic signaling pathway in response to oxidative stress" "1/34" "45/20610" 0.0716779744401018 0.112582059166424 0.052394579040692 "JAK2" 1
GO:0042533 "GO:0042533" "tumor necrosis factor biosynthetic process" "1/34" "45/20610" 0.0716779744401018 0.112582059166424 0.052394579040692 "JAK2" 1
GO:0042534 "GO:0042534" "regulation of tumor necrosis factor biosynthetic process" "1/34" "45/20610" 0.0716779744401018 0.112582059166424 0.052394579040692 "JAK2" 1
GO:0048255 "GO:0048255" "mRNA stabilization" "1/34" "45/20610" 0.0716779744401018 0.112582059166424 0.052394579040692 "MAPK14" 1
GO:0048483 "GO:0048483" "autonomic nervous system development" "1/34" "45/20610" 0.0716779744401018 0.112582059166424 0.052394579040692 "VCAM1" 1
GO:0072210 "GO:0072210" "metanephric nephron development" "1/34" "45/20610" 0.0716779744401018 0.112582059166424 0.052394579040692 "PDGFRB" 1
GO:0090322 "GO:0090322" "regulation of superoxide metabolic process" "1/34" "45/20610" 0.0716779744401018 0.112582059166424 0.052394579040692 "EGFR" 1
GO:1901658 "GO:1901658" "glycosyl compound catabolic process" "1/34" "45/20610" 0.0716779744401018 0.112582059166424 0.052394579040692 "FUCA1" 1
GO:1901985 "GO:1901985" "positive regulation of protein acetylation" "1/34" "45/20610" 0.0716779744401018 0.112582059166424 0.052394579040692 "MAPK3" 1
GO:1902743 "GO:1902743" "regulation of lamellipodium organization" "1/34" "45/20610" 0.0716779744401018 0.112582059166424 0.052394579040692 "SRC" 1
GO:1903523 "GO:1903523" "negative regulation of blood circulation" "1/34" "45/20610" 0.0716779744401018 0.112582059166424 0.052394579040692 "JAK2" 1
GO:0010831 "GO:0010831" "positive regulation of myotube differentiation" "1/34" "46/20610" 0.07321276407633 0.114120881683802 0.0531107318505918 "MAPK14" 1
GO:0022602 "GO:0022602" "ovulation cycle process" "1/34" "46/20610" 0.07321276407633 0.114120881683802 0.0531107318505918 "SRC" 1
GO:0032570 "GO:0032570" "response to progesterone" "1/34" "46/20610" 0.07321276407633 0.114120881683802 0.0531107318505918 "SRC" 1
GO:0034105 "GO:0034105" "positive regulation of tissue remodeling" "1/34" "46/20610" 0.07321276407633 0.114120881683802 0.0531107318505918 "EGFR" 1
GO:0035850 "GO:0035850" "epithelial cell differentiation involved in kidney development" "1/34" "46/20610" 0.07321276407633 0.114120881683802 0.0531107318505918 "MMP9" 1
GO:0046466 "GO:0046466" "membrane lipid catabolic process" "1/34" "46/20610" 0.07321276407633 0.114120881683802 0.0531107318505918 "FUCA1" 1
GO:0055026 "GO:0055026" "negative regulation of cardiac muscle tissue development" "1/34" "46/20610" 0.07321276407633 0.114120881683802 0.0531107318505918 "MAPK11" 1
GO:0098815 "GO:0098815" "modulation of excitatory postsynaptic potential" "1/34" "46/20610" 0.07321276407633 0.114120881683802 0.0531107318505918 "GRIN1" 1
GO:1901659 "GO:1901659" "glycosyl compound biosynthetic process" "1/34" "46/20610" 0.07321276407633 0.114120881683802 0.0531107318505918 "IMPDH1" 1
GO:1903580 "GO:1903580" "positive regulation of ATP metabolic process" "1/34" "46/20610" 0.07321276407633 0.114120881683802 0.0531107318505918 "CDK1" 1
GO:0032412 "GO:0032412" "regulation of ion transmembrane transporter activity" "2/34" "272/20610" 0.0738766170989818 0.115068427845081 0.0535517104808409 "MMP9/GRIN1" 2
GO:0001953 "GO:0001953" "negative regulation of cell-matrix adhesion" "1/34" "47/20610" 0.0747450907647861 0.115719809196084 0.0538548569318251 "SRC" 1
GO:0001974 "GO:0001974" "blood vessel remodeling" "1/34" "47/20610" 0.0747450907647861 0.115719809196084 0.0538548569318251 "FLT4" 1
GO:0007618 "GO:0007618" "mating" "1/34" "47/20610" 0.0747450907647861 0.115719809196084 0.0538548569318251 "GRIN1" 1
GO:0030261 "GO:0030261" "chromosome condensation" "1/34" "47/20610" 0.0747450907647861 0.115719809196084 0.0538548569318251 "CDK1" 1
GO:0034114 "GO:0034114" "regulation of heterotypic cell-cell adhesion" "1/34" "47/20610" 0.0747450907647861 0.115719809196084 0.0538548569318251 "LCK" 1
GO:0090278 "GO:0090278" "negative regulation of peptide hormone secretion" "1/34" "47/20610" 0.0747450907647861 0.115719809196084 0.0538548569318251 "PTPN11" 1
GO:1901068 "GO:1901068" "guanosine-containing compound metabolic process" "1/34" "47/20610" 0.0747450907647861 0.115719809196084 0.0538548569318251 "IMPDH1" 1
GO:1904037 "GO:1904037" "positive regulation of epithelial cell apoptotic process" "1/34" "47/20610" 0.0747450907647861 0.115719809196084 0.0538548569318251 "JAK2" 1
GO:0051607 "GO:0051607" "defense response to virus" "2/34" "276/20610" 0.0757634823352106 0.117205765578123 0.0545464063641785 "MAP3K14/MAP3K14" 2
GO:0010951 "GO:0010951" "negative regulation of endopeptidase activity" "2/34" "277/20610" 0.0762376426368465 0.117205765578123 0.0545464063641785 "MMP9/SRC" 2
GO:1901215 "GO:1901215" "negative regulation of neuron death" "2/34" "277/20610" 0.0762376426368465 0.117205765578123 0.0545464063641785 "JAK2/GRIN1" 2
GO:0032369 "GO:0032369" "negative regulation of lipid transport" "1/34" "48/20610" 0.0762749583382919 0.117205765578123 0.0545464063641785 "PTPN11" 1
GO:0033628 "GO:0033628" "regulation of cell adhesion mediated by integrin" "1/34" "48/20610" 0.0762749583382919 0.117205765578123 0.0545464063641785 "PTPN11" 1
GO:0042059 "GO:0042059" "negative regulation of epidermal growth factor receptor signaling pathway" "1/34" "48/20610" 0.0762749583382919 0.117205765578123 0.0545464063641785 "EGFR" 1
GO:0050798 "GO:0050798" "activated T cell proliferation" "1/34" "48/20610" 0.0762749583382919 0.117205765578123 0.0545464063641785 "CD274" 1
GO:0051084 "GO:0051084" "'de novo' posttranslational protein folding" "1/34" "48/20610" 0.0762749583382919 0.117205765578123 0.0545464063641785 "HSPA8" 1
GO:0060795 "GO:0060795" "cell fate commitment involved in formation of primary germ layer" "1/34" "48/20610" 0.0762749583382919 0.117205765578123 0.0545464063641785 "FGFR1" 1
GO:1903587 "GO:1903587" "regulation of blood vessel endothelial cell proliferation involved in sprouting angiogenesis" "1/34" "48/20610" 0.0762749583382919 0.117205765578123 0.0545464063641785 "AGTR1" 1
GO:0042445 "GO:0042445" "hormone metabolic process" "2/34" "279/20610" 0.0771888660885934 0.118521515069565 0.0551587431897578 "PTPN11/FGFR1" 2
GO:0022898 "GO:0022898" "regulation of transmembrane transporter activity" "2/34" "280/20610" 0.0776659207264557 0.118754026728077 0.0552669518205111 "MMP9/GRIN1" 2
GO:0010799 "GO:0010799" "regulation of peptidyl-threonine phosphorylation" "1/34" "49/20610" 0.0778023706238912 0.118754026728077 0.0552669518205111 "MAPK1" 1
GO:0014014 "GO:0014014" "negative regulation of gliogenesis" "1/34" "49/20610" 0.0778023706238912 0.118754026728077 0.0552669518205111 "F2" 1
GO:0045746 "GO:0045746" "negative regulation of Notch signaling pathway" "1/34" "49/20610" 0.0778023706238912 0.118754026728077 0.0552669518205111 "EGFR" 1
GO:0046688 "GO:0046688" "response to copper ion" "1/34" "49/20610" 0.0778023706238912 0.118754026728077 0.0552669518205111 "CDK1" 1
GO:0072666 "GO:0072666" "establishment of protein localization to vacuole" "1/34" "49/20610" 0.0778023706238912 0.118754026728077 0.0552669518205111 "HSPA8" 1
GO:1901031 "GO:1901031" "regulation of response to reactive oxygen species" "1/34" "49/20610" 0.0778023706238912 0.118754026728077 0.0552669518205111 "MET" 1
GO:1904646 "GO:1904646" "cellular response to amyloid-beta" "1/34" "49/20610" 0.0778023706238912 0.118754026728077 0.0552669518205111 "VCAM1" 1
GO:1901991 "GO:1901991" "negative regulation of mitotic cell cycle phase transition" "2/34" "282/20610" 0.0786228946254291 0.119917411980625 0.055808379833293 "CDK1/CDK2" 2
GO:0003254 "GO:0003254" "regulation of membrane depolarization" "1/34" "50/20610" 0.0793273314428589 0.120455682013676 0.056058885393422 "SRC" 1
GO:0007520 "GO:0007520" "myoblast fusion" "1/34" "50/20610" 0.0793273314428589 0.120455682013676 0.056058885393422 "MAPK14" 1
GO:0009409 "GO:0009409" "response to cold" "1/34" "50/20610" 0.0793273314428589 0.120455682013676 0.056058885393422 "HSP90AA1" 1
GO:0035315 "GO:0035315" "hair cell differentiation" "1/34" "50/20610" 0.0793273314428589 0.120455682013676 0.056058885393422 "FGFR1" 1
GO:0035722 "GO:0035722" "interleukin-12-mediated signaling pathway" "1/34" "50/20610" 0.0793273314428589 0.120455682013676 0.056058885393422 "JAK2" 1
GO:0060976 "GO:0060976" "coronary vasculature development" "1/34" "50/20610" 0.0793273314428589 0.120455682013676 0.056058885393422 "PDGFRB" 1
GO:0021537 "GO:0021537" "telencephalon development" "2/34" "284/20610" 0.0795836598783002 0.12066667013996 0.0561570771847344 "EGFR/GRIN1" 2
GO:0072659 "GO:0072659" "protein localization to plasma membrane" "2/34" "284/20610" 0.0795836598783002 0.12066667013996 0.0561570771847344 "EGFR/LGALS3" 2
GO:0098742 "GO:0098742" "cell-cell adhesion via plasma-membrane adhesion molecules" "2/34" "285/20610" 0.0800654537482193 0.121307717690743 0.0564554143871011 "VCAM1/MAPK14" 2
GO:0045637 "GO:0045637" "regulation of myeloid cell differentiation" "2/34" "286/20610" 0.0805481828606436 0.121867507712325 0.0567159351374686 "MAPK14/LGALS3" 2
GO:0006775 "GO:0006775" "fat-soluble vitamin metabolic process" "1/34" "51/20610" 0.0808498446107061 0.121867507712325 0.0567159351374686 "FGFR1" 1
GO:0010667 "GO:0010667" "negative regulation of cardiac muscle cell apoptotic process" "1/34" "51/20610" 0.0808498446107061 0.121867507712325 0.0567159351374686 "JAK2" 1
GO:0031952 "GO:0031952" "regulation of protein autophosphorylation" "1/34" "51/20610" 0.0808498446107061 0.121867507712325 0.0567159351374686 "SRC" 1
GO:0048806 "GO:0048806" "genitalia development" "1/34" "51/20610" 0.0808498446107061 0.121867507712325 0.0567159351374686 "PTPN11" 1
GO:0101023 "GO:0101023" "vascular endothelial cell proliferation" "1/34" "51/20610" 0.0808498446107061 0.121867507712325 0.0567159351374686 "FGFR1" 1
GO:1905562 "GO:1905562" "regulation of vascular endothelial cell proliferation" "1/34" "51/20610" 0.0808498446107061 0.121867507712325 0.0567159351374686 "FGFR1" 1
GO:0002440 "GO:0002440" "production of molecular mediator of immune response" "2/34" "287/20610" 0.0810318430388624 0.122052358452675 0.0568019628473691 "MAPK14/MAPK3" 2
GO:0048863 "GO:0048863" "stem cell differentiation" "2/34" "288/20610" 0.0815164301166609 0.122602619107428 0.0570580487244791 "MAPK1/MAPK3" 2
GO:2000027 "GO:2000027" "regulation of animal organ morphogenesis" "2/34" "288/20610" 0.0815164301166609 0.122602619107428 0.0570580487244791 "PIM1/FGFR1" 2
GO:0006352 "GO:0006352" "DNA-templated transcription	initiation" "2/34" "289/20610" 0.0820019399382985 0.122630371509679 0.0570709644185432 "CDK1/MAPK3" 2
GO:0010466 "GO:0010466" "negative regulation of peptidase activity" "2/34" "289/20610" 0.0820019399382985 0.122630371509679 0.0570709644185432 "MMP9/SRC" 2
GO:0003044 "GO:0003044" "regulation of systemic arterial blood pressure mediated by a chemical signal" "1/34" "52/20610" 0.0823699139371923 0.122630371509679 0.0570709644185432 "AGTR1" 1
GO:0006458 "GO:0006458" "'de novo' protein folding" "1/34" "52/20610" 0.0823699139371923 0.122630371509679 0.0570709644185432 "HSPA8" 1
GO:0007157 "GO:0007157" "heterophilic cell-cell adhesion via plasma membrane cell adhesion molecules" "1/34" "52/20610" 0.0823699139371923 0.122630371509679 0.0570709644185432 "VCAM1" 1
GO:0031648 "GO:0031648" "protein destabilization" "1/34" "52/20610" 0.0823699139371923 0.122630371509679 0.0570709644185432 "SRC" 1
GO:0035987 "GO:0035987" "endodermal cell differentiation" "1/34" "52/20610" 0.0823699139371923 0.122630371509679 0.0570709644185432 "MMP9" 1
GO:0043489 "GO:0043489" "RNA stabilization" "1/34" "52/20610" 0.0823699139371923 0.122630371509679 0.0570709644185432 "MAPK14" 1
GO:0048546 "GO:0048546" "digestive tract morphogenesis" "1/34" "52/20610" 0.0823699139371923 0.122630371509679 0.0570709644185432 "EGFR" 1
GO:0061756 "GO:0061756" "leukocyte adhesion to vascular endothelial cell" "1/34" "52/20610" 0.0823699139371923 0.122630371509679 0.0570709644185432 "VCAM1" 1
GO:0071349 "GO:0071349" "cellular response to interleukin-12" "1/34" "52/20610" 0.0823699139371923 0.122630371509679 0.0570709644185432 "JAK2" 1
GO:0072132 "GO:0072132" "mesenchyme morphogenesis" "1/34" "52/20610" 0.0823699139371923 0.122630371509679 0.0570709644185432 "FGFR1" 1
GO:0090199 "GO:0090199" "regulation of release of cytochrome c from mitochondria" "1/34" "52/20610" 0.0823699139371923 0.122630371509679 0.0570709644185432 "MMP9" 1
GO:1902373 "GO:1902373" "negative regulation of mRNA catabolic process" "1/34" "52/20610" 0.0823699139371923 0.122630371509679 0.0570709644185432 "MAPK14" 1
GO:0031330 "GO:0031330" "negative regulation of cellular catabolic process" "2/34" "290/20610" 0.0824883683584875 0.122717862044175 0.0571116816496802 "MAPK14/MET" 2
GO:0015850 "GO:0015850" "organic hydroxy compound transport" "2/34" "291/20610" 0.0829757112423714 0.123353624233055 0.0574075590967886 "AGTR1/PTPN11" 2
GO:0032868 "GO:0032868" "response to insulin" "2/34" "292/20610" 0.0834639644655034 0.123725099622194 0.0575804400760673 "PTPN11/SRC" 2
GO:0006361 "GO:0006361" "transcription initiation from RNA polymerase I promoter" "1/34" "53/20610" 0.0838875432263322 0.123725099622194 0.0575804400760673 "MAPK3" 1
GO:0006998 "GO:0006998" "nuclear envelope organization" "1/34" "53/20610" 0.0838875432263322 0.123725099622194 0.0575804400760673 "CDK1" 1
GO:0010043 "GO:0010043" "response to zinc ion" "1/34" "53/20610" 0.0838875432263322 0.123725099622194 0.0575804400760673 "VCAM1" 1
GO:0021795 "GO:0021795" "cerebral cortex cell migration" "1/34" "53/20610" 0.0838875432263322 0.123725099622194 0.0575804400760673 "EGFR" 1
GO:0030195 "GO:0030195" "negative regulation of blood coagulation" "1/34" "53/20610" 0.0838875432263322 0.123725099622194 0.0575804400760673 "F2" 1
GO:0045840 "GO:0045840" "positive regulation of mitotic nuclear division" "1/34" "53/20610" 0.0838875432263322 0.123725099622194 0.0575804400760673 "PDGFRB" 1
GO:0046636 "GO:0046636" "negative regulation of alpha-beta T cell activation" "1/34" "53/20610" 0.0838875432263322 0.123725099622194 0.0575804400760673 "CD274" 1
GO:0070671 "GO:0070671" "response to interleukin-12" "1/34" "53/20610" 0.0838875432263322 0.123725099622194 0.0575804400760673 "JAK2" 1
GO:0071827 "GO:0071827" "plasma lipoprotein particle organization" "1/34" "53/20610" 0.0838875432263322 0.123725099622194 0.0575804400760673 "AGTR1" 1
GO:1901185 "GO:1901185" "negative regulation of ERBB signaling pathway" "1/34" "53/20610" 0.0838875432263322 0.123725099622194 0.0575804400760673 "EGFR" 1
GO:0032409 "GO:0032409" "regulation of transporter activity" "2/34" "295/20610" 0.0849341450816175 0.125178926371187 0.0582570366943522 "MMP9/GRIN1" 2
GO:0010171 "GO:0010171" "body morphogenesis" "1/34" "54/20610" 0.0854027362764029 0.125241102556551 0.0582859728772808 "PTPN11" 1
GO:0010664 "GO:0010664" "negative regulation of striated muscle cell apoptotic process" "1/34" "54/20610" 0.0854027362764029 0.125241102556551 0.0582859728772808 "JAK2" 1
GO:0051602 "GO:0051602" "response to electrical stimulus" "1/34" "54/20610" 0.0854027362764029 0.125241102556551 0.0582859728772808 "SRC" 1
GO:0055078 "GO:0055078" "sodium ion homeostasis" "1/34" "54/20610" 0.0854027362764029 0.125241102556551 0.0582859728772808 "AGTR1" 1
GO:0060443 "GO:0060443" "mammary gland morphogenesis" "1/34" "54/20610" 0.0854027362764029 0.125241102556551 0.0582859728772808 "SRC" 1
GO:0061912 "GO:0061912" "selective autophagy" "1/34" "54/20610" 0.0854027362764029 0.125241102556551 0.0582859728772808 "MAPK3" 1
GO:1900047 "GO:1900047" "negative regulation of hemostasis" "1/34" "54/20610" 0.0854027362764029 0.125241102556551 0.0582859728772808 "F2" 1
GO:0007249 "GO:0007249" "I-kappaB kinase/NF-kappaB signaling" "2/34" "297/20610" 0.0859187420402363 0.125908006867232 0.0585963435604718 "MAP3K14/MAP3K14" 2
GO:0010976 "GO:0010976" "positive regulation of neuron projection development" "2/34" "299/20610" 0.0869068822490182 0.12682630346713 0.0590237097335764 "MAP2K1/FGFR1" 2
GO:0002043 "GO:0002043" "blood vessel endothelial cell proliferation involved in sprouting angiogenesis" "1/34" "55/20610" 0.0869154968799545 0.12682630346713 0.0590237097335764 "AGTR1" 1
GO:0008542 "GO:0008542" "visual learning" "1/34" "55/20610" 0.0869154968799545 0.12682630346713 0.0590237097335764 "GRIN1" 1
GO:0035065 "GO:0035065" "regulation of histone acetylation" "1/34" "55/20610" 0.0869154968799545 0.12682630346713 0.0590237097335764 "MAPK3" 1
GO:0048168 "GO:0048168" "regulation of neuronal synaptic plasticity" "1/34" "55/20610" 0.0869154968799545 0.12682630346713 0.0590237097335764 "GRIN1" 1
GO:1900087 "GO:1900087" "positive regulation of G1/S transition of mitotic cell cycle" "1/34" "55/20610" 0.0869154968799545 0.12682630346713 0.0590237097335764 "EGFR" 1
GO:0003015 "GO:0003015" "heart process" "2/34" "301/20610" 0.0878985333314699 0.128078940134303 0.0596066744737261 "SRC/JAK2" 2
GO:1901988 "GO:1901988" "negative regulation of cell cycle phase transition" "2/34" "301/20610" 0.0878985333314699 0.128078940134303 0.0596066744737261 "CDK1/CDK2" 2
GO:0001541 "GO:0001541" "ovarian follicle development" "1/34" "56/20610" 0.0884258288238164 0.12857390669149 0.0598370270236352 "SRC" 1
GO:0043392 "GO:0043392" "negative regulation of DNA binding" "1/34" "56/20610" 0.0884258288238164 0.12857390669149 0.0598370270236352 "JAK2" 1
GO:0044273 "GO:0044273" "sulfur compound catabolic process" "1/34" "56/20610" 0.0884258288238164 0.12857390669149 0.0598370270236352 "GLB1" 1
GO:0021700 "GO:0021700" "developmental maturation" "2/34" "303/20610" 0.0888936630745921 0.129162806559266 0.0601110952090788 "FGFR1/GRIN1" 2
GO:0006953 "GO:0006953" "acute-phase response" "1/34" "57/20610" 0.0899337358891074 0.129575165373514 0.0603030029308439 "F2" 1
GO:0007566 "GO:0007566" "embryo implantation" "1/34" "57/20610" 0.0899337358891074 0.129575165373514 0.0603030029308439 "MMP9" 1
GO:0019835 "GO:0019835" "cytolysis" "1/34" "57/20610" 0.0899337358891074 0.129575165373514 0.0603030029308439 "F2" 1
GO:0035176 "GO:0035176" "social behavior" "1/34" "57/20610" 0.0899337358891074 0.129575165373514 0.0603030029308439 "GRIN1" 1
GO:0045981 "GO:0045981" "positive regulation of nucleotide metabolic process" "1/34" "57/20610" 0.0899337358891074 0.129575165373514 0.0603030029308439 "CDK1" 1
GO:0046580 "GO:0046580" "negative regulation of Ras protein signal transduction" "1/34" "57/20610" 0.0899337358891074 0.129575165373514 0.0603030029308439 "MET" 1
GO:0050819 "GO:0050819" "negative regulation of coagulation" "1/34" "57/20610" 0.0899337358891074 0.129575165373514 0.0603030029308439 "F2" 1
GO:0051703 "GO:0051703" "intraspecies interaction between organisms" "1/34" "57/20610" 0.0899337358891074 0.129575165373514 0.0603030029308439 "GRIN1" 1
GO:0061005 "GO:0061005" "cell differentiation involved in kidney development" "1/34" "57/20610" 0.0899337358891074 0.129575165373514 0.0603030029308439 "MMP9" 1
GO:0071825 "GO:0071825" "protein-lipid complex subunit organization" "1/34" "57/20610" 0.0899337358891074 0.129575165373514 0.0603030029308439 "AGTR1" 1
GO:1900544 "GO:1900544" "positive regulation of purine nucleotide metabolic process" "1/34" "57/20610" 0.0899337358891074 0.129575165373514 0.0603030029308439 "CDK1" 1
GO:2001258 "GO:2001258" "negative regulation of cation channel activity" "1/34" "57/20610" 0.0899337358891074 0.129575165373514 0.0603030029308439 "MMP9" 1
GO:0009311 "GO:0009311" "oligosaccharide metabolic process" "1/34" "58/20610" 0.0914392218512429 0.131375988907167 0.061141088427511 "BRAF" 1
GO:0035904 "GO:0035904" "aorta development" "1/34" "58/20610" 0.0914392218512429 0.131375988907167 0.061141088427511 "PDGFRB" 1
GO:0051205 "GO:0051205" "protein insertion into membrane" "1/34" "58/20610" 0.0914392218512429 0.131375988907167 0.061141088427511 "EGFR" 1
GO:1903202 "GO:1903202" "negative regulation of oxidative stress-induced cell death" "1/34" "58/20610" 0.0914392218512429 0.131375988907167 0.061141088427511 "MET" 1
GO:0016485 "GO:0016485" "protein processing" "2/34" "309/20610" 0.0918996045762612 0.131853166091272 0.0613631619787868 "F2/SRC" 2
GO:0071346 "GO:0071346" "cellular response to interferon-gamma" "2/34" "309/20610" 0.0918996045762612 0.131853166091272 0.0613631619787868 "VCAM1/JAK2" 2
GO:0001706 "GO:0001706" "endoderm formation" "1/34" "59/20610" 0.0929422904799437 0.132425051439199 0.0616293117746426 "MMP9" 1
GO:0002066 "GO:0002066" "columnar/cuboidal epithelial cell development" "1/34" "59/20610" 0.0929422904799437 0.132425051439199 0.0616293117746426 "FGFR1" 1
GO:0019320 "GO:0019320" "hexose catabolic process" "1/34" "59/20610" 0.0929422904799437 0.132425051439199 0.0616293117746426 "GLB1" 1
GO:0044764 "GO:0044764" "multi-organism cellular process" "1/34" "59/20610" 0.0929422904799437 0.132425051439199 0.0616293117746426 "F2" 1
GO:0045646 "GO:0045646" "regulation of erythrocyte differentiation" "1/34" "59/20610" 0.0929422904799437 0.132425051439199 0.0616293117746426 "MAPK14" 1
GO:0051290 "GO:0051290" "protein heterotetramerization" "1/34" "59/20610" 0.0929422904799437 0.132425051439199 0.0616293117746426 "GRIN1" 1
GO:0060113 "GO:0060113" "inner ear receptor cell differentiation" "1/34" "59/20610" 0.0929422904799437 0.132425051439199 0.0616293117746426 "FGFR1" 1
GO:0060563 "GO:0060563" "neuroepithelial cell differentiation" "1/34" "59/20610" 0.0929422904799437 0.132425051439199 0.0616293117746426 "FGFR1" 1
GO:1900408 "GO:1900408" "negative regulation of cellular response to oxidative stress" "1/34" "59/20610" 0.0929422904799437 0.132425051439199 0.0616293117746426 "MET" 1
GO:1902041 "GO:1902041" "regulation of extrinsic apoptotic signaling pathway via death domain receptors" "1/34" "59/20610" 0.0929422904799437 0.132425051439199 0.0616293117746426 "LGALS3" 1
GO:0007632 "GO:0007632" "visual behavior" "1/34" "60/20610" 0.0944429455392439 0.134006001400059 0.0623650702808999 "GRIN1" 1
GO:0032648 "GO:0032648" "regulation of interferon-beta production" "1/34" "60/20610" 0.0944429455392439 0.134006001400059 0.0623650702808999 "PTPN11" 1
GO:0045744 "GO:0045744" "negative regulation of G protein-coupled receptor signaling pathway" "1/34" "60/20610" 0.0944429455392439 0.134006001400059 0.0623650702808999 "MET" 1
GO:0071385 "GO:0071385" "cellular response to glucocorticoid stimulus" "1/34" "60/20610" 0.0944429455392439 0.134006001400059 0.0623650702808999 "EGFR" 1
GO:0071398 "GO:0071398" "cellular response to fatty acid" "1/34" "60/20610" 0.0944429455392439 0.134006001400059 0.0623650702808999 "SRC" 1
GO:0097755 "GO:0097755" "positive regulation of blood vessel diameter" "1/34" "60/20610" 0.0944429455392439 0.134006001400059 0.0623650702808999 "EGFR" 1
GO:0014002 "GO:0014002" "astrocyte development" "1/34" "61/20610" 0.0959411907875003 0.135198826771145 0.0629201994342468 "EGFR" 1
GO:0019369 "GO:0019369" "arachidonic acid metabolic process" "1/34" "61/20610" 0.0959411907875003 0.135198826771145 0.0629201994342468 "MAPK3" 1
GO:0031113 "GO:0031113" "regulation of microtubule polymerization" "1/34" "61/20610" 0.0959411907875003 0.135198826771145 0.0629201994342468 "MET" 1
GO:0033260 "GO:0033260" "nuclear DNA replication" "1/34" "61/20610" 0.0959411907875003 0.135198826771145 0.0629201994342468 "FGFR1" 1
GO:0038066 "GO:0038066" "p38MAPK cascade" "1/34" "61/20610" 0.0959411907875003 0.135198826771145 0.0629201994342468 "MAPK14" 1
GO:0061098 "GO:0061098" "positive regulation of protein tyrosine kinase activity" "1/34" "61/20610" 0.0959411907875003 0.135198826771145 0.0629201994342468 "SRC" 1
GO:1902369 "GO:1902369" "negative regulation of RNA catabolic process" "1/34" "61/20610" 0.0959411907875003 0.135198826771145 0.0629201994342468 "MAPK14" 1
GO:1902883 "GO:1902883" "negative regulation of response to oxidative stress" "1/34" "61/20610" 0.0959411907875003 0.135198826771145 0.0629201994342468 "MET" 1
GO:2000756 "GO:2000756" "regulation of peptidyl-lysine acetylation" "1/34" "61/20610" 0.0959411907875003 0.135198826771145 0.0629201994342468 "MAPK3" 1
GO:2001239 "GO:2001239" "regulation of extrinsic apoptotic signaling pathway in absence of ligand" "1/34" "61/20610" 0.0959411907875003 0.135198826771145 0.0629201994342468 "FGFR1" 1
GO:0010676 "GO:0010676" "positive regulation of cellular carbohydrate metabolic process" "1/34" "62/20610" 0.0974370299773984 0.136837796197767 0.0636829596271608 "SRC" 1
GO:0030520 "GO:0030520" "intracellular estrogen receptor signaling pathway" "1/34" "62/20610" 0.0974370299773984 0.136837796197767 0.0636829596271608 "SRC" 1
GO:0030857 "GO:0030857" "negative regulation of epithelial cell differentiation" "1/34" "62/20610" 0.0974370299773984 0.136837796197767 0.0636829596271608 "MMP9" 1
GO:0045661 "GO:0045661" "regulation of myoblast differentiation" "1/34" "62/20610" 0.0974370299773984 0.136837796197767 0.0636829596271608 "MAPK14" 1
GO:0051353 "GO:0051353" "positive regulation of oxidoreductase activity" "1/34" "62/20610" 0.0974370299773984 0.136837796197767 0.0636829596271608 "AGTR1" 1
GO:0010769 "GO:0010769" "regulation of cell morphogenesis involved in differentiation" "2/34" "322/20610" 0.0985148317122134 0.138086245659106 0.0642639756830469 "MAP2K1/GRIN1" 2
GO:0007405 "GO:0007405" "neuroblast proliferation" "1/34" "63/20610" 0.0989304668559644 0.138086245659106 0.0642639756830469 "FGFR1" 1
GO:0032608 "GO:0032608" "interferon-beta production" "1/34" "63/20610" 0.0989304668559644 0.138086245659106 0.0642639756830469 "PTPN11" 1
GO:0032835 "GO:0032835" "glomerulus development" "1/34" "63/20610" 0.0989304668559644 0.138086245659106 0.0642639756830469 "PDGFRB" 1
GO:0045843 "GO:0045843" "negative regulation of striated muscle tissue development" "1/34" "63/20610" 0.0989304668559644 0.138086245659106 0.0642639756830469 "MAPK11" 1
GO:0051058 "GO:0051058" "negative regulation of small GTPase mediated signal transduction" "1/34" "63/20610" 0.0989304668559644 0.138086245659106 0.0642639756830469 "MET" 1
GO:0071384 "GO:0071384" "cellular response to corticosteroid stimulus" "1/34" "63/20610" 0.0989304668559644 0.138086245659106 0.0642639756830469 "EGFR" 1
GO:0090303 "GO:0090303" "positive regulation of wound healing" "1/34" "63/20610" 0.0989304668559644 0.138086245659106 0.0642639756830469 "F2" 1
GO:2001244 "GO:2001244" "positive regulation of intrinsic apoptotic signaling pathway" "1/34" "63/20610" 0.0989304668559644 0.138086245659106 0.0642639756830469 "LCK" 1
GO:0009410 "GO:0009410" "response to xenobiotic stimulus" "2/34" "325/20610" 0.100060630581538 0.139474343373317 0.0649099826573545 "EGFR/GRIN1" 2
GO:0016236 "GO:0016236" "macroautophagy" "2/34" "325/20610" 0.100060630581538 0.139474343373317 0.0649099826573545 "MAPK3/SRC" 2
GO:0001836 "GO:0001836" "release of cytochrome c from mitochondria" "1/34" "64/20610" 0.100421505164569 0.139598792845405 0.0649679002132261 "MMP9" 1
GO:0048635 "GO:0048635" "negative regulation of muscle organ development" "1/34" "64/20610" 0.100421505164569 0.139598792845405 0.0649679002132261 "MAPK11" 1
GO:0051893 "GO:0051893" "regulation of focal adhesion assembly" "1/34" "64/20610" 0.100421505164569 0.139598792845405 0.0649679002132261 "SRC" 1
GO:0090109 "GO:0090109" "regulation of cell-substrate junction assembly" "1/34" "64/20610" 0.100421505164569 0.139598792845405 0.0649679002132261 "SRC" 1
GO:0007588 "GO:0007588" "excretion" "1/34" "65/20610" 0.101910148638939 0.141476884268507 0.065841945422933 "AGTR1" 1
GO:1902808 "GO:1902808" "positive regulation of cell cycle G1/S phase transition" "1/34" "65/20610" 0.101910148638939 0.141476884268507 0.065841945422933 "EGFR" 1
GO:0030100 "GO:0030100" "regulation of endocytosis" "2/34" "330/20610" 0.102652434968452 0.142411205327353 0.0662767692210547 "LGALS3/SRC" 2
GO:0022029 "GO:0022029" "telencephalon cell migration" "1/34" "66/20610" 0.103396401009164 0.142864919673953 0.0664879233993565 "EGFR" 1
GO:0045600 "GO:0045600" "positive regulation of fat cell differentiation" "1/34" "66/20610" 0.103396401009164 0.142864919673953 0.0664879233993565 "MAPK14" 1
GO:0045739 "GO:0045739" "positive regulation of DNA repair" "1/34" "66/20610" 0.103396401009164 0.142864919673953 0.0664879233993565 "EGFR" 1
GO:0072665 "GO:0072665" "protein localization to vacuole" "1/34" "66/20610" 0.103396401009164 0.142864919673953 0.0664879233993565 "HSPA8" 1
GO:1900449 "GO:1900449" "regulation of glutamate receptor signaling pathway" "1/34" "66/20610" 0.103396401009164 0.142864919673953 0.0664879233993565 "GRIN1" 1
GO:1901862 "GO:1901862" "negative regulation of muscle tissue development" "1/34" "66/20610" 0.103396401009164 0.142864919673953 0.0664879233993565 "MAPK11" 1
GO:0034341 "GO:0034341" "response to interferon-gamma" "2/34" "334/20610" 0.104739534003132 0.144526693629622 0.0672612965949858 "VCAM1/JAK2" 2
GO:0000768 "GO:0000768" "syncytium formation by plasma membrane fusion" "1/34" "67/20610" 0.104880265999706 0.144526693629622 0.0672612965949858 "MAPK14" 1
GO:0140253 "GO:0140253" "cell-cell fusion" "1/34" "67/20610" 0.104880265999706 0.144526693629622 0.0672612965949858 "MAPK14" 1
GO:1903672 "GO:1903672" "positive regulation of sprouting angiogenesis" "1/34" "67/20610" 0.104880265999706 0.144526693629622 0.0672612965949858 "AGTR1" 1
GO:0046034 "GO:0046034" "ATP metabolic process" "2/34" "337/20610" 0.106312667943219 0.146176305153247 0.068029009514797 "CDK1/HSPA8" 2
GO:0014823 "GO:0014823" "response to activity" "1/34" "68/20610" 0.106361747329405 0.146176305153247 0.068029009514797 "CDK1" 1
GO:0032653 "GO:0032653" "regulation of interleukin-10 production" "1/34" "68/20610" 0.106361747329405 0.146176305153247 0.068029009514797 "CD274" 1
GO:0051785 "GO:0051785" "positive regulation of nuclear division" "1/34" "68/20610" 0.106361747329405 0.146176305153247 0.068029009514797 "PDGFRB" 1
GO:0006949 "GO:0006949" "syncytium formation" "1/34" "69/20610" 0.10784084871149 0.147715379714073 0.0687452796232299 "MAPK14" 1
GO:0021885 "GO:0021885" "forebrain cell migration" "1/34" "69/20610" 0.10784084871149 0.147715379714073 0.0687452796232299 "EGFR" 1
GO:0046365 "GO:0046365" "monosaccharide catabolic process" "1/34" "69/20610" 0.10784084871149 0.147715379714073 0.0687452796232299 "GLB1" 1
GO:0060688 "GO:0060688" "regulation of morphogenesis of a branching structure" "1/34" "69/20610" 0.10784084871149 0.147715379714073 0.0687452796232299 "FGFR1" 1
GO:2000378 "GO:2000378" "negative regulation of reactive oxygen species metabolic process" "1/34" "69/20610" 0.10784084871149 0.147715379714073 0.0687452796232299 "MMP3" 1
GO:0010830 "GO:0010830" "regulation of myotube differentiation" "1/34" "70/20610" 0.109317573853587 0.149141958754463 0.0694091954268927 "MAPK14" 1
GO:0031646 "GO:0031646" "positive regulation of neurological system process" "1/34" "70/20610" 0.109317573853587 0.149141958754463 0.0694091954268927 "GRIN1" 1
GO:0033627 "GO:0033627" "cell adhesion mediated by integrin" "1/34" "70/20610" 0.109317573853587 0.149141958754463 0.0694091954268927 "PTPN11" 1
GO:0035418 "GO:0035418" "protein localization to synapse" "1/34" "70/20610" 0.109317573853587 0.149141958754463 0.0694091954268927 "GRIN1" 1
GO:0071806 "GO:0071806" "protein transmembrane transport" "1/34" "70/20610" 0.109317573853587 0.149141958754463 0.0694091954268927 "HSPA8" 1
GO:1905953 "GO:1905953" "negative regulation of lipid localization" "1/34" "70/20610" 0.109317573853587 0.149141958754463 0.0694091954268927 "PTPN11" 1
GO:0009416 "GO:0009416" "response to light stimulus" "2/34" "344/20610" 0.110008746494245 0.149886005826486 0.0697554675897379 "EGFR/GRIN1" 2
GO:0043010 "GO:0043010" "camera-type eye development" "2/34" "344/20610" 0.110008746494245 0.149886005826486 0.0697554675897379 "PDGFRB/EGFR" 2
GO:0010665 "GO:0010665" "regulation of cardiac muscle cell apoptotic process" "1/34" "71/20610" 0.110791926457724 0.150256069127362 0.0699276913970778 "JAK2" 1
GO:0021872 "GO:0021872" "forebrain generation of neurons" "1/34" "71/20610" 0.110791926457724 0.150256069127362 0.0699276913970778 "FGFR1" 1
GO:0032613 "GO:0032613" "interleukin-10 production" "1/34" "71/20610" 0.110791926457724 0.150256069127362 0.0699276913970778 "CD274" 1
GO:0042490 "GO:0042490" "mechanoreceptor differentiation" "1/34" "71/20610" 0.110791926457724 0.150256069127362 0.0699276913970778 "FGFR1" 1
GO:0061077 "GO:0061077" "chaperone-mediated protein folding" "1/34" "71/20610" 0.110791926457724 0.150256069127362 0.0699276913970778 "HSPA8" 1
GO:1903391 "GO:1903391" "regulation of adherens junction organization" "1/34" "71/20610" 0.110791926457724 0.150256069127362 0.0699276913970778 "SRC" 1
GO:1904427 "GO:1904427" "positive regulation of calcium ion transmembrane transport" "1/34" "71/20610" 0.110791926457724 0.150256069127362 0.0699276913970778 "F2" 1
GO:0044786 "GO:0044786" "cell cycle DNA replication" "1/34" "72/20610" 0.112263910220344 0.151652167814078 0.0705774219450116 "FGFR1" 1
GO:0050891 "GO:0050891" "multicellular organismal water homeostasis" "1/34" "72/20610" 0.112263910220344 0.151652167814078 0.0705774219450116 "MET" 1
GO:0051298 "GO:0051298" "centrosome duplication" "1/34" "72/20610" 0.112263910220344 0.151652167814078 0.0705774219450116 "CDK2" 1
GO:0051705 "GO:0051705" "multi-organism behavior" "1/34" "72/20610" 0.112263910220344 0.151652167814078 0.0705774219450116 "GRIN1" 1
GO:0072091 "GO:0072091" "regulation of stem cell proliferation" "1/34" "72/20610" 0.112263910220344 0.151652167814078 0.0705774219450116 "PIM1" 1
GO:2000243 "GO:2000243" "positive regulation of reproductive process" "1/34" "72/20610" 0.112263910220344 0.151652167814078 0.0705774219450116 "SRC" 1
GO:0001774 "GO:0001774" "microglial cell activation" "1/34" "73/20610" 0.113733528832307 0.152934032229708 0.0711739889907869 "JAK2" 1
GO:0002269 "GO:0002269" "leukocyte activation involved in inflammatory response" "1/34" "73/20610" 0.113733528832307 0.152934032229708 0.0711739889907869 "JAK2" 1
GO:0010656 "GO:0010656" "negative regulation of muscle cell apoptotic process" "1/34" "73/20610" 0.113733528832307 0.152934032229708 0.0711739889907869 "JAK2" 1
GO:0010662 "GO:0010662" "regulation of striated muscle cell apoptotic process" "1/34" "73/20610" 0.113733528832307 0.152934032229708 0.0711739889907869 "JAK2" 1
GO:0016239 "GO:0016239" "positive regulation of macroautophagy" "1/34" "73/20610" 0.113733528832307 0.152934032229708 0.0711739889907869 "MAPK3" 1
GO:0046128 "GO:0046128" "purine ribonucleoside metabolic process" "1/34" "73/20610" 0.113733528832307 0.152934032229708 0.0711739889907869 "IMPDH1" 1
GO:0046888 "GO:0046888" "negative regulation of hormone secretion" "1/34" "73/20610" 0.113733528832307 0.152934032229708 0.0711739889907869 "PTPN11" 1
GO:0008088 "GO:0008088" "axo-dendritic transport" "1/34" "74/20610" 0.115200785978906 0.154502815376798 0.0719040851820137 "HSPA8" 1
GO:0010659 "GO:0010659" "cardiac muscle cell apoptotic process" "1/34" "74/20610" 0.115200785978906 0.154502815376798 0.0719040851820137 "JAK2" 1
GO:0030449 "GO:0030449" "regulation of complement activation" "1/34" "74/20610" 0.115200785978906 0.154502815376798 0.0719040851820137 "F2" 1
GO:0071479 "GO:0071479" "cellular response to ionizing radiation" "1/34" "74/20610" 0.115200785978906 0.154502815376798 0.0719040851820137 "MAPK14" 1
GO:0002699 "GO:0002699" "positive regulation of immune effector process" "2/34" "354/20610" 0.115348575763191 0.154600177163703 0.0719493963965829 "MAPK14/MAPK3" 2
GO:0051235 "GO:0051235" "maintenance of location" "2/34" "355/20610" 0.115886305075566 0.155219702433462 0.0722377173418067 "LCK/F2" 2
GO:0001885 "GO:0001885" "endothelial cell development" "1/34" "75/20610" 0.116665685339868 0.155655190823342 0.0724403893397591 "MET" 1
GO:0010812 "GO:0010812" "negative regulation of cell-substrate adhesion" "1/34" "75/20610" 0.116665685339868 0.155655190823342 0.0724403893397591 "SRC" 1
GO:0045806 "GO:0045806" "negative regulation of endocytosis" "1/34" "75/20610" 0.116665685339868 0.155655190823342 0.0724403893397591 "LGALS3" 1
GO:1901983 "GO:1901983" "regulation of protein acetylation" "1/34" "75/20610" 0.116665685339868 0.155655190823342 0.0724403893397591 "MAPK3" 1
GO:1903524 "GO:1903524" "positive regulation of blood circulation" "1/34" "75/20610" 0.116665685339868 0.155655190823342 0.0724403893397591 "EGFR" 1
GO:2000257 "GO:2000257" "regulation of protein activation cascade" "1/34" "75/20610" 0.116665685339868 0.155655190823342 0.0724403893397591 "F2" 1
GO:0010506 "GO:0010506" "regulation of autophagy" "2/34" "357/20610" 0.116963761430941 0.155951681907921 0.0725783733638647 "MET/MAPK3" 2
GO:0010658 "GO:0010658" "striated muscle cell apoptotic process" "1/34" "76/20610" 0.118128230589366 0.157198473845785 0.0731586180246868 "JAK2" 1
GO:0030239 "GO:0030239" "myofibril assembly" "1/34" "76/20610" 0.118128230589366 0.157198473845785 0.0731586180246868 "PDGFRB" 1
GO:0042278 "GO:0042278" "purine nucleoside metabolic process" "1/34" "76/20610" 0.118128230589366 0.157198473845785 0.0731586180246868 "IMPDH1" 1
GO:0007422 "GO:0007422" "peripheral nervous system development" "1/34" "77/20610" 0.119588425396027 0.158525984922135 0.0737764285757835 "CDK1" 1
GO:0031670 "GO:0031670" "cellular response to nutrient" "1/34" "77/20610" 0.119588425396027 0.158525984922135 0.0737764285757835 "PIM1" 1
GO:0032024 "GO:0032024" "positive regulation of insulin secretion" "1/34" "77/20610" 0.119588425396027 0.158525984922135 0.0737764285757835 "JAK2" 1
GO:0042130 "GO:0042130" "negative regulation of T cell proliferation" "1/34" "77/20610" 0.119588425396027 0.158525984922135 0.0737764285757835 "CD274" 1
GO:1903036 "GO:1903036" "positive regulation of response to wounding" "1/34" "77/20610" 0.119588425396027 0.158525984922135 0.0737764285757835 "F2" 1
GO:2000514 "GO:2000514" "regulation of CD4-positive	alpha-beta T cell activation" "1/34" "77/20610" 0.119588425396027 0.158525984922135 0.0737764285757835 "CD274" 1
GO:0032956 "GO:0032956" "regulation of actin cytoskeleton organization" "2/34" "363/20610" 0.12021186205776 0.159249734787857 0.0741132546191697 "PDGFRB/MET" 2
GO:1903311 "GO:1903311" "regulation of mRNA metabolic process" "2/34" "364/20610" 0.120755470085347 0.159866868316467 0.0744004624716712 "MAPK14/HSPA8" 2
GO:0033143 "GO:0033143" "regulation of intracellular steroid hormone receptor signaling pathway" "1/34" "78/20610" 0.121046273422936 0.159942890846759 0.0744358426068523 "SRC" 1
GO:0048844 "GO:0048844" "artery morphogenesis" "1/34" "78/20610" 0.121046273422936 0.159942890846759 0.0744358426068523 "PDGFRB" 1
GO:0071230 "GO:0071230" "cellular response to amino acid stimulus" "1/34" "78/20610" 0.121046273422936 0.159942890846759 0.0744358426068523 "EGFR" 1
GO:0060562 "GO:0060562" "epithelial tube morphogenesis" "2/34" "367/20610" 0.122390096360133 0.161347633723032 0.0750895960752794 "MET/SRC" 2
GO:0001570 "GO:0001570" "vasculogenesis" "1/34" "79/20610" 0.122501778327652 0.161347633723032 0.0750895960752794 "PDGFRB" 1
GO:0030104 "GO:0030104" "water homeostasis" "1/34" "79/20610" 0.122501778327652 0.161347633723032 0.0750895960752794 "MET" 1
GO:0030193 "GO:0030193" "regulation of blood coagulation" "1/34" "79/20610" 0.122501778327652 0.161347633723032 0.0750895960752794 "F2" 1
GO:1905207 "GO:1905207" "regulation of cardiocyte differentiation" "1/34" "79/20610" 0.122501778327652 0.161347633723032 0.0750895960752794 "EGFR" 1
GO:0008344 "GO:0008344" "adult locomotory behavior" "1/34" "80/20610" 0.123954943762207 0.162527985340907 0.0756389200670103 "GRIN1" 1
GO:0021675 "GO:0021675" "nerve development" "1/34" "80/20610" 0.123954943762207 0.162527985340907 0.0756389200670103 "VCAM1" 1
GO:0031016 "GO:0031016" "pancreas development" "1/34" "80/20610" 0.123954943762207 0.162527985340907 0.0756389200670103 "MET" 1
GO:0031640 "GO:0031640" "killing of cells of other organism" "1/34" "80/20610" 0.123954943762207 0.162527985340907 0.0756389200670103 "F2" 1
GO:0044364 "GO:0044364" "disruption of cells of other organism" "1/34" "80/20610" 0.123954943762207 0.162527985340907 0.0756389200670103 "F2" 1
GO:0051966 "GO:0051966" "regulation of synaptic transmission	glutamatergic" "1/34" "80/20610" 0.123954943762207 0.162527985340907 0.0756389200670103 "EGFR" 1
GO:1900046 "GO:1900046" "regulation of hemostasis" "1/34" "80/20610" 0.123954943762207 0.162527985340907 0.0756389200670103 "F2" 1
GO:0008202 "GO:0008202" "steroid metabolic process" "2/34" "370/20610" 0.124030354571928 0.162527985340907 0.0756389200670103 "AGTR1/FGFR1" 2
GO:0006360 "GO:0006360" "transcription by RNA polymerase I" "1/34" "81/20610" 0.125405773373122 0.163912441230222 0.0762832321719598 "MAPK3" 1
GO:0006687 "GO:0006687" "glycosphingolipid metabolic process" "1/34" "81/20610" 0.125405773373122 0.163912441230222 0.0762832321719598 "GLB1" 1
GO:0042531 "GO:0042531" "positive regulation of tyrosine phosphorylation of STAT protein" "1/34" "81/20610" 0.125405773373122 0.163912441230222 0.0762832321719598 "JAK2" 1
GO:0045123 "GO:0045123" "cellular extravasation" "1/34" "81/20610" 0.125405773373122 0.163912441230222 0.0762832321719598 "VCAM1" 1
GO:0043536 "GO:0043536" "positive regulation of blood vessel endothelial cell migration" "1/34" "82/20610" 0.12685427080141 0.165595162392189 0.0770663539906308 "FGFR1" 1
GO:0051881 "GO:0051881" "regulation of mitochondrial membrane potential" "1/34" "82/20610" 0.12685427080141 0.165595162392189 0.0770663539906308 "SRC" 1
GO:0009988 "GO:0009988" "cell-cell recognition" "1/34" "83/20610" 0.128300439682585 0.167058710568331 0.0777474748651509 "LGALS3" 1
GO:0021954 "GO:0021954" "central nervous system neuron development" "1/34" "83/20610" 0.128300439682585 0.167058710568331 0.0777474748651509 "HSP90AA1" 1
GO:0045913 "GO:0045913" "positive regulation of carbohydrate metabolic process" "1/34" "83/20610" 0.128300439682585 0.167058710568331 0.0777474748651509 "SRC" 1
GO:0061045 "GO:0061045" "negative regulation of wound healing" "1/34" "83/20610" 0.128300439682585 0.167058710568331 0.0777474748651509 "F2" 1
GO:0051604 "GO:0051604" "protein maturation" "2/34" "380/20610" 0.129537392206302 0.168299209575744 0.078324790858259 "F2/SRC" 2
GO:0006801 "GO:0006801" "superoxide metabolic process" "1/34" "84/20610" 0.12974428364667 0.168299209575744 0.078324790858259 "EGFR" 1
GO:0050818 "GO:0050818" "regulation of coagulation" "1/34" "84/20610" 0.12974428364667 0.168299209575744 0.078324790858259 "F2" 1
GO:0051279 "GO:0051279" "regulation of release of sequestered calcium ion into cytosol" "1/34" "84/20610" 0.12974428364667 0.168299209575744 0.078324790858259 "F2" 1
GO:0072028 "GO:0072028" "nephron morphogenesis" "1/34" "84/20610" 0.12974428364667 0.168299209575744 0.078324790858259 "PDGFRB" 1
GO:1903312 "GO:1903312" "negative regulation of mRNA metabolic process" "1/34" "84/20610" 0.12974428364667 0.168299209575744 0.078324790858259 "MAPK14" 1
GO:0001707 "GO:0001707" "mesoderm formation" "1/34" "85/20610" 0.13118580631821 0.169760402483302 0.0790048156140292 "FGFR1" 1
GO:0032515 "GO:0032515" "negative regulation of phosphoprotein phosphatase activity" "1/34" "85/20610" 0.13118580631821 0.169760402483302 0.0790048156140292 "LGALS3" 1
GO:0030098 "GO:0030098" "lymphocyte differentiation" "2/34" "383/20610" 0.131201011452319 0.169760402483302 0.0790048156140292 "VCAM1/LCK" 2
GO:1902903 "GO:1902903" "regulation of supramolecular fiber organization" "2/34" "383/20610" 0.131201011452319 0.169760402483302 0.0790048156140292 "HSPA8/MET" 2
GO:0002758 "GO:0002758" "innate immune response-activating signal transduction" "2/34" "385/20610" 0.132312959722476 0.171064631911072 0.0796117911156896 "NRAS/SRC" 2
GO:0007492 "GO:0007492" "endoderm development" "1/34" "86/20610" 0.132625011316269 0.171064631911072 0.0796117911156896 "MMP9" 1
GO:0032413 "GO:0032413" "negative regulation of ion transmembrane transporter activity" "1/34" "86/20610" 0.132625011316269 0.171064631911072 0.0796117911156896 "MMP9" 1
GO:0097581 "GO:0097581" "lamellipodium organization" "1/34" "86/20610" 0.132625011316269 0.171064631911072 0.0796117911156896 "SRC" 1
GO:1902117 "GO:1902117" "positive regulation of organelle assembly" "1/34" "86/20610" 0.132625011316269 0.171064631911072 0.0796117911156896 "SRC" 1
GO:0007045 "GO:0007045" "cell-substrate adherens junction assembly" "1/34" "87/20610" 0.134061902254452 0.17226954439697 0.0801725454929582 "SRC" 1
GO:0032731 "GO:0032731" "positive regulation of interleukin-1 beta production" "1/34" "87/20610" 0.134061902254452 0.17226954439697 0.0801725454929582 "JAK2" 1
GO:0038034 "GO:0038034" "signal transduction in absence of ligand" "1/34" "87/20610" 0.134061902254452 0.17226954439697 0.0801725454929582 "FGFR1" 1
GO:0048041 "GO:0048041" "focal adhesion assembly" "1/34" "87/20610" 0.134061902254452 0.17226954439697 0.0801725454929582 "SRC" 1
GO:0048332 "GO:0048332" "mesoderm morphogenesis" "1/34" "87/20610" 0.134061902254452 0.17226954439697 0.0801725454929582 "FGFR1" 1
GO:0097192 "GO:0097192" "extrinsic apoptotic signaling pathway in absence of ligand" "1/34" "87/20610" 0.134061902254452 0.17226954439697 0.0801725454929582 "FGFR1" 1
GO:0008306 "GO:0008306" "associative learning" "1/34" "88/20610" 0.135496482740898 0.173891314399418 0.0809273012436367 "GRIN1" 1
GO:0061844 "GO:0061844" "antimicrobial humoral immune response mediated by antimicrobial peptide" "1/34" "88/20610" 0.135496482740898 0.173891314399418 0.0809273012436367 "F2" 1
GO:0045666 "GO:0045666" "positive regulation of neuron differentiation" "2/34" "391/20610" 0.135662290027562 0.173891314399418 0.0809273012436367 "MAP2K1/FGFR1" 2
GO:0060271 "GO:0060271" "cilium assembly" "2/34" "391/20610" 0.135662290027562 0.173891314399418 0.0809273012436367 "CDK1/HSP90AA1" 2
GO:0006869 "GO:0006869" "lipid transport" "2/34" "392/20610" 0.136222444688328 0.174500527276761 0.0812108229032235 "AGTR1/PTPN11" 2
GO:0002548 "GO:0002548" "monocyte chemotaxis" "1/34" "89/20610" 0.136928756378302 0.174860573362602 0.0813783847975659 "LGALS3" 1
GO:0034502 "GO:0034502" "protein localization to chromosome" "1/34" "89/20610" 0.136928756378302 0.174860573362602 0.0813783847975659 "CDK1" 1
GO:0051155 "GO:0051155" "positive regulation of striated muscle cell differentiation" "1/34" "89/20610" 0.136928756378302 0.174860573362602 0.0813783847975659 "MAPK14" 1
GO:0070542 "GO:0070542" "response to fatty acid" "1/34" "89/20610" 0.136928756378302 0.174860573362602 0.0813783847975659 "SRC" 1
GO:0071277 "GO:0071277" "cellular response to calcium ion" "1/34" "89/20610" 0.136928756378302 0.174860573362602 0.0813783847975659 "BRAF" 1
GO:0001654 "GO:0001654" "eye development" "2/34" "394/20610" 0.137344382149644 0.175282464121457 0.0815747285922612 "PDGFRB/EGFR" 2
GO:0019058 "GO:0019058" "viral life cycle" "2/34" "395/20610" 0.137906158621498 0.175890237050744 0.0818575801142363 "CDK1/EGFR" 2
GO:0042108 "GO:0042108" "positive regulation of cytokine biosynthetic process" "1/34" "90/20610" 0.138358726763914 0.176139654629479 0.0819736565933832 "JAK2" 1
GO:0051492 "GO:0051492" "regulation of stress fiber assembly" "1/34" "90/20610" 0.138358726763914 0.176139654629479 0.0819736565933832 "MET" 1
GO:0051851 "GO:0051851" "modification by host of symbiont morphology or physiology" "1/34" "90/20610" 0.138358726763914 0.176139654629479 0.0819736565933832 "F2" 1
GO:0150063 "GO:0150063" "visual system development" "2/34" "398/20610" 0.139594681205653 0.177517500456154 0.0826148924404279 "PDGFRB/EGFR" 2
GO:0006970 "GO:0006970" "response to osmotic stress" "1/34" "91/20610" 0.139786397489549 0.177517500456154 0.0826148924404279 "EGFR" 1
GO:0046785 "GO:0046785" "microtubule polymerization" "1/34" "91/20610" 0.139786397489549 0.177517500456154 0.0826148924404279 "MET" 1
GO:0072347 "GO:0072347" "response to anesthetic" "1/34" "91/20610" 0.139786397489549 0.177517500456154 0.0826148924404279 "GRIN1" 1
GO:0031110 "GO:0031110" "regulation of microtubule polymerization or depolymerization" "1/34" "92/20610" 0.141211772141596 0.178982119250611 0.0832965115701441 "MET" 1
GO:0035308 "GO:0035308" "negative regulation of protein dephosphorylation" "1/34" "92/20610" 0.141211772141596 0.178982119250611 0.0832965115701441 "LGALS3" 1
GO:0050772 "GO:0050772" "positive regulation of axonogenesis" "1/34" "92/20610" 0.141211772141596 0.178982119250611 0.0832965115701441 "MAP2K1" 1
GO:1901214 "GO:1901214" "regulation of neuron death" "2/34" "401/20610" 0.141287927793649 0.178982119250611 0.0832965115701441 "JAK2/GRIN1" 2
GO:0001942 "GO:0001942" "hair follicle development" "1/34" "93/20610" 0.142634854301026 0.180466006426406 0.083987098014337 "EGFR" 1
GO:1901224 "GO:1901224" "positive regulation of NIK/NF-kappaB signaling" "1/34" "93/20610" 0.142634854301026 0.180466006426406 0.083987098014337 "EGFR" 1
GO:0006956 "GO:0006956" "complement activation" "1/34" "94/20610" 0.144055647543399 0.181786065232419 0.08460144035238 "F2" 1
GO:0042509 "GO:0042509" "regulation of tyrosine phosphorylation of STAT protein" "1/34" "94/20610" 0.144055647543399 0.181786065232419 0.08460144035238 "JAK2" 1
GO:0051899 "GO:0051899" "membrane depolarization" "1/34" "94/20610" 0.144055647543399 0.181786065232419 0.08460144035238 "SRC" 1
GO:0002218 "GO:0002218" "activation of innate immune response" "2/34" "406/20610" 0.144120275451772 0.181786065232419 0.08460144035238 "NRAS/SRC" 2
GO:0031331 "GO:0031331" "positive regulation of cellular catabolic process" "2/34" "406/20610" 0.144120275451772 0.181786065232419 0.08460144035238 "HSP90AA1/MAPK3" 2
GO:0001666 "GO:0001666" "response to hypoxia" "2/34" "407/20610" 0.14468825775368 0.182390593465093 0.0848827818245797 "VCAM1/SRC" 2
GO:0032481 "GO:0032481" "positive regulation of type I interferon production" "1/34" "95/20610" 0.145474155438872 0.182932638276649 0.0851350441293642 "PTPN11" 1
GO:0048477 "GO:0048477" "oogenesis" "1/34" "95/20610" 0.145474155438872 0.182932638276649 0.0851350441293642 "SRC" 1
GO:0051702 "GO:0051702" "interaction with symbiont" "1/34" "95/20610" 0.145474155438872 0.182932638276649 0.0851350441293642 "F2" 1
GO:1903556 "GO:1903556" "negative regulation of tumor necrosis factor superfamily cytokine production" "1/34" "95/20610" 0.145474155438872 0.182932638276649 0.0851350441293642 "CD274" 1
GO:0044782 "GO:0044782" "cilium organization" "2/34" "409/20610" 0.145825710658042 0.183262629042135 0.0852886185742889 "CDK1/HSP90AA1" 2
GO:0032970 "GO:0032970" "regulation of actin filament-based process" "2/34" "410/20610" 0.146395175179779 0.183702326320766 0.0854932493475201 "PDGFRB/MET" 2
GO:0048880 "GO:0048880" "sensory system development" "2/34" "410/20610" 0.146395175179779 0.183702326320766 0.0854932493475201 "PDGFRB/EGFR" 2
GO:0003073 "GO:0003073" "regulation of systemic arterial blood pressure" "1/34" "96/20610" 0.146890381552208 0.183702326320766 0.0854932493475201 "AGTR1" 1
GO:0010507 "GO:0010507" "negative regulation of autophagy" "1/34" "96/20610" 0.146890381552208 0.183702326320766 0.0854932493475201 "MET" 1
GO:0022404 "GO:0022404" "molting cycle process" "1/34" "96/20610" 0.146890381552208 0.183702326320766 0.0854932493475201 "EGFR" 1
GO:0022405 "GO:0022405" "hair cycle process" "1/34" "96/20610" 0.146890381552208 0.183702326320766 0.0854932493475201 "EGFR" 1
GO:0032732 "GO:0032732" "positive regulation of interleukin-1 production" "1/34" "96/20610" 0.146890381552208 0.183702326320766 0.0854932493475201 "JAK2" 1
GO:0098773 "GO:0098773" "skin epidermis development" "1/34" "96/20610" 0.146890381552208 0.183702326320766 0.0854932493475201 "EGFR" 1
GO:0007260 "GO:0007260" "tyrosine phosphorylation of STAT protein" "1/34" "97/20610" 0.148304329442781 0.184684252776716 0.0859502282275419 "JAK2" 1
GO:0008585 "GO:0008585" "female gonad development" "1/34" "97/20610" 0.148304329442781 0.184684252776716 0.0859502282275419 "SRC" 1
GO:0032410 "GO:0032410" "negative regulation of transporter activity" "1/34" "97/20610" 0.148304329442781 0.184684252776716 0.0859502282275419 "MMP9" 1
GO:0044070 "GO:0044070" "regulation of anion transport" "1/34" "97/20610" 0.148304329442781 0.184684252776716 0.0859502282275419 "FGFR1" 1
GO:0045445 "GO:0045445" "myoblast differentiation" "1/34" "97/20610" 0.148304329442781 0.184684252776716 0.0859502282275419 "MAPK14" 1
GO:0061097 "GO:0061097" "regulation of protein tyrosine kinase activity" "1/34" "97/20610" 0.148304329442781 0.184684252776716 0.0859502282275419 "SRC" 1
GO:1903035 "GO:1903035" "negative regulation of response to wounding" "1/34" "97/20610" 0.148304329442781 0.184684252776716 0.0859502282275419 "F2" 1
GO:0001656 "GO:0001656" "metanephros development" "1/34" "98/20610" 0.149716002664589 0.186104051679804 0.0866109886222309 "PDGFRB" 1
GO:0034333 "GO:0034333" "adherens junction assembly" "1/34" "98/20610" 0.149716002664589 0.186104051679804 0.0866109886222309 "SRC" 1
GO:2001022 "GO:2001022" "positive regulation of response to DNA damage stimulus" "1/34" "98/20610" 0.149716002664589 0.186104051679804 0.0866109886222309 "EGFR" 1
GO:0009165 "GO:0009165" "nucleotide biosynthetic process" "2/34" "417/20610" 0.150394922443726 0.186835021476919 0.0869511747504193 "IMPDH1/MAPK1" 2
GO:0006631 "GO:0006631" "fatty acid metabolic process" "2/34" "418/20610" 0.150968206903786 0.187064318000857 0.0870578870892788 "MAPK14/MAPK3" 2
GO:0009119 "GO:0009119" "ribonucleoside metabolic process" "1/34" "99/20610" 0.151125404766257 0.187064318000857 0.0870578870892788 "IMPDH1" 1
GO:0030901 "GO:0030901" "midbrain development" "1/34" "99/20610" 0.151125404766257 0.187064318000857 0.0870578870892788 "FGFR1" 1
GO:0032945 "GO:0032945" "negative regulation of mononuclear cell proliferation" "1/34" "99/20610" 0.151125404766257 0.187064318000857 0.0870578870892788 "CD274" 1
GO:0048814 "GO:0048814" "regulation of dendrite morphogenesis" "1/34" "99/20610" 0.151125404766257 0.187064318000857 0.0870578870892788 "GRIN1" 1
GO:0050672 "GO:0050672" "negative regulation of lymphocyte proliferation" "1/34" "99/20610" 0.151125404766257 0.187064318000857 0.0870578870892788 "CD274" 1
GO:0036293 "GO:0036293" "response to decreased oxygen levels" "2/34" "419/20610" 0.151541955434771 0.187467064003543 0.0872453211034306 "VCAM1/SRC" 2
GO:0060993 "GO:0060993" "kidney morphogenesis" "1/34" "100/20610" 0.152532539291046 0.18846568556634 0.0877100697213819 "PDGFRB" 1
GO:1904063 "GO:1904063" "negative regulation of cation transmembrane transport" "1/34" "100/20610" 0.152532539291046 0.18846568556634 0.0877100697213819 "MMP9" 1
GO:1901293 "GO:1901293" "nucleoside phosphate biosynthetic process" "2/34" "421/20610" 0.152690832893946 0.18854795941739 0.0877483591595368 "IMPDH1/MAPK1" 2
GO:0032102 "GO:0032102" "negative regulation of response to external stimulus" "2/34" "423/20610" 0.153841531269499 0.189745392386828 0.0883056326436756 "F2/GRIN1" 2
GO:0031058 "GO:0031058" "positive regulation of histone modification" "1/34" "101/20610" 0.153937409776863 0.189745392386828 0.0883056326436756 "MAPK3" 1
GO:0110020 "GO:0110020" "regulation of actomyosin structure organization" "1/34" "101/20610" 0.153937409776863 0.189745392386828 0.0883056326436756 "MET" 1
GO:0009913 "GO:0009913" "epidermal cell differentiation" "2/34" "424/20610" 0.154417555975633 0.189995508728845 0.0884220343203566 "MAP2K1/FGFR1" 2
GO:0010639 "GO:0010639" "negative regulation of organelle organization" "2/34" "424/20610" 0.154417555975633 0.189995508728845 0.0884220343203566 "MET/SRC" 2
GO:0010948 "GO:0010948" "negative regulation of cell cycle process" "2/34" "424/20610" 0.154417555975633 0.189995508728845 0.0884220343203566 "CDK1/CDK2" 2
GO:0001657 "GO:0001657" "ureteric bud development" "1/34" "102/20610" 0.155340019756266 0.190674077981423 0.0887378337523618 "FGFR1" 1
GO:0008625 "GO:0008625" "extrinsic apoptotic signaling pathway via death domain receptors" "1/34" "102/20610" 0.155340019756266 0.190674077981423 0.0887378337523618 "LGALS3" 1
GO:0046545 "GO:0046545" "development of primary female sexual characteristics" "1/34" "102/20610" 0.155340019756266 0.190674077981423 0.0887378337523618 "SRC" 1
GO:0060840 "GO:0060840" "artery development" "1/34" "102/20610" 0.155340019756266 0.190674077981423 0.0887378337523618 "PDGFRB" 1
GO:0007044 "GO:0007044" "cell-substrate junction assembly" "1/34" "103/20610" 0.156740372756475 0.191820360944829 0.0892713025285937 "SRC" 1
GO:0019395 "GO:0019395" "fatty acid oxidation" "1/34" "103/20610" 0.156740372756475 0.191820360944829 0.0892713025285937 "MAPK14" 1
GO:0030219 "GO:0030219" "megakaryocyte differentiation" "1/34" "103/20610" 0.156740372756475 0.191820360944829 0.0892713025285937 "PTPN11" 1
GO:0072163 "GO:0072163" "mesonephric epithelium development" "1/34" "103/20610" 0.156740372756475 0.191820360944829 0.0892713025285937 "FGFR1" 1
GO:0072164 "GO:0072164" "mesonephric tubule development" "1/34" "103/20610" 0.156740372756475 0.191820360944829 0.0892713025285937 "FGFR1" 1
GO:0007215 "GO:0007215" "glutamate receptor signaling pathway" "1/34" "104/20610" 0.158138472299376 0.193186392779274 0.0899070402602703 "GRIN1" 1
GO:0032231 "GO:0032231" "regulation of actin filament bundle assembly" "1/34" "104/20610" 0.158138472299376 0.193186392779274 0.0899070402602703 "MET" 1
GO:0034446 "GO:0034446" "substrate adhesion-dependent cell spreading" "1/34" "104/20610" 0.158138472299376 0.193186392779274 0.0899070402602703 "SRC" 1
GO:0042176 "GO:0042176" "regulation of protein catabolic process" "2/34" "432/20610" 0.159041582665198 0.194174283824019 0.0903667950010409 "HSP90AA1/EGFR" 2
GO:0034440 "GO:0034440" "lipid oxidation" "1/34" "105/20610" 0.159534321901533 0.194544819590481 0.0905392386892011 "MAPK14" 1
GO:1904035 "GO:1904035" "regulation of epithelial cell apoptotic process" "1/34" "105/20610" 0.159534321901533 0.194544819590481 0.0905392386892011 "JAK2" 1
GO:0070664 "GO:0070664" "negative regulation of leukocyte proliferation" "1/34" "106/20610" 0.160927925074191 0.196011738123541 0.091221928094562 "CD274" 1
GO:1903008 "GO:1903008" "organelle disassembly" "1/34" "106/20610" 0.160927925074191 0.196011738123541 0.091221928094562 "CDK1" 1
GO:0010876 "GO:0010876" "lipid localization" "2/34" "436/20610" 0.1613638496769 0.196310103512253 0.0913607844013094 "AGTR1/PTPN11" 2
GO:0070997 "GO:0070997" "neuron death" "2/34" "436/20610" 0.1613638496769 0.196310103512253 0.0913607844013094 "JAK2/GRIN1" 2
GO:0001823 "GO:0001823" "mesonephros development" "1/34" "107/20610" 0.162319285323287 0.196889941371492 0.0916306352174308 "FGFR1" 1
GO:0002920 "GO:0002920" "regulation of humoral immune response" "1/34" "107/20610" 0.162319285323287 0.196889941371492 0.0916306352174308 "F2" 1
GO:0045639 "GO:0045639" "positive regulation of myeloid cell differentiation" "1/34" "107/20610" 0.162319285323287 0.196889941371492 0.0916306352174308 "MAPK14" 1
GO:0060079 "GO:0060079" "excitatory postsynaptic potential" "1/34" "107/20610" 0.162319285323287 0.196889941371492 0.0916306352174308 "GRIN1" 1
GO:0060291 "GO:0060291" "long-term synaptic potentiation" "1/34" "107/20610" 0.162319285323287 0.196889941371492 0.0916306352174308 "MAPK1" 1
GO:0001708 "GO:0001708" "cell fate specification" "1/34" "108/20610" 0.16370840614946 0.198224077175082 0.0922515288511928 "FGFR1" 1
GO:0007631 "GO:0007631" "feeding behavior" "1/34" "108/20610" 0.16370840614946 0.198224077175082 0.0922515288511928 "GRIN1" 1
GO:0035710 "GO:0035710" "CD4-positive	alpha-beta T cell activation" "1/34" "108/20610" 0.16370840614946 0.198224077175082 0.0922515288511928 "CD274" 1
GO:0006402 "GO:0006402" "mRNA catabolic process" "2/34" "441/20610" 0.164275934102141 0.198794185117128 0.0925168514598965 "MAPK14/HSPA8" 2
GO:0006641 "GO:0006641" "triglyceride metabolic process" "1/34" "109/20610" 0.165095291048051 0.199199482626052 0.0927054729198654 "PTPN11" 1
GO:0042472 "GO:0042472" "inner ear morphogenesis" "1/34" "109/20610" 0.165095291048051 0.199199482626052 0.0927054729198654 "FGFR1" 1
GO:0072527 "GO:0072527" "pyrimidine-containing compound metabolic process" "1/34" "109/20610" 0.165095291048051 0.199199482626052 0.0927054729198654 "MAPK1" 1
GO:0120162 "GO:0120162" "positive regulation of cold-induced thermogenesis" "1/34" "109/20610" 0.165095291048051 0.199199482626052 0.0927054729198654 "JAK2" 1
GO:1901888 "GO:1901888" "regulation of cell junction assembly" "1/34" "109/20610" 0.165095291048051 0.199199482626052 0.0927054729198654 "SRC" 1
GO:0051261 "GO:0051261" "protein depolymerization" "1/34" "110/20610" 0.16647994350912 0.200752354167009 0.0934281640066614 "HSPA8" 1
GO:0097327 "GO:0097327" "response to antineoplastic agent" "1/34" "111/20610" 0.167862367017446 0.202300718984683 0.0941487577089272 "EGFR" 1
GO:0006626 "GO:0006626" "protein targeting to mitochondrion" "1/34" "112/20610" 0.169242565052541 0.203368038426665 0.0946454776417357 "HSP90AA1" 1
GO:0010660 "GO:0010660" "regulation of muscle cell apoptotic process" "1/34" "112/20610" 0.169242565052541 0.203368038426665 0.0946454776417357 "JAK2" 1
GO:0034766 "GO:0034766" "negative regulation of ion transmembrane transport" "1/34" "112/20610" 0.169242565052541 0.203368038426665 0.0946454776417357 "MMP9" 1
GO:0042775 "GO:0042775" "mitochondrial ATP synthesis coupled electron transport" "1/34" "112/20610" 0.169242565052541 0.203368038426665 0.0946454776417357 "CDK1" 1
GO:0097006 "GO:0097006" "regulation of plasma lipoprotein particle levels" "1/34" "112/20610" 0.169242565052541 0.203368038426665 0.0946454776417357 "AGTR1" 1
GO:0050808 "GO:0050808" "synapse organization" "2/34" "451/20610" 0.170129613828655 0.204314536233478 0.0950859683781647 "MAPK14/GRIN1" 2
GO:0042773 "GO:0042773" "ATP synthesis coupled electron transport" "1/34" "113/20610" 0.170620541088652 0.204784490646975 0.0953046805232953 "CDK1" 1
GO:0046916 "GO:0046916" "cellular transition metal ion homeostasis" "1/34" "114/20610" 0.171996298594774 0.206194979539858 0.095961108131134 "LCK" 1
GO:1905269 "GO:1905269" "positive regulation of chromatin organization" "1/34" "114/20610" 0.171996298594774 0.206194979539858 0.095961108131134 "MAPK3" 1
GO:0006024 "GO:0006024" "glycosaminoglycan biosynthetic process" "1/34" "115/20610" 0.173369841034654 0.207237437887935 0.0964462579562427 "PDGFRB" 1
GO:0008593 "GO:0008593" "regulation of Notch signaling pathway" "1/34" "115/20610" 0.173369841034654 0.207237437887935 0.0964462579562427 "EGFR" 1
GO:0035335 "GO:0035335" "peptidyl-tyrosine dephosphorylation" "1/34" "115/20610" 0.173369841034654 0.207237437887935 0.0964462579562427 "PTPN11" 1
GO:0042752 "GO:0042752" "regulation of circadian rhythm" "1/34" "115/20610" 0.173369841034654 0.207237437887935 0.0964462579562427 "CDK1" 1
GO:0051963 "GO:0051963" "regulation of synapse assembly" "1/34" "115/20610" 0.173369841034654 0.207237437887935 0.0964462579562427 "GRIN1" 1
GO:0010657 "GO:0010657" "muscle cell apoptotic process" "1/34" "116/20610" 0.174741171866799 0.208271217019211 0.0969273685595245 "JAK2" 1
GO:0010972 "GO:0010972" "negative regulation of G2/M transition of mitotic cell cycle" "1/34" "116/20610" 0.174741171866799 0.208271217019211 0.0969273685595245 "CDK1" 1
GO:0050829 "GO:0050829" "defense response to Gram-negative bacterium" "1/34" "116/20610" 0.174741171866799 0.208271217019211 0.0969273685595245 "F2" 1
GO:0050905 "GO:0050905" "neuromuscular process" "1/34" "116/20610" 0.174741171866799 0.208271217019211 0.0969273685595245 "GRIN1" 1
GO:0099565 "GO:0099565" "chemical synaptic transmission	postsynaptic" "1/34" "116/20610" 0.174741171866799 0.208271217019211 0.0969273685595245 "GRIN1" 1
GO:0002286 "GO:0002286" "T cell activation involved in immune response" "1/34" "117/20610" 0.176110294544487 0.209659968490716 0.0975736797860232 "LGALS3" 1
GO:0072376 "GO:0072376" "protein activation cascade" "1/34" "117/20610" 0.176110294544487 0.209659968490716 0.0975736797860232 "F2" 1
GO:0007041 "GO:0007041" "lysosomal transport" "1/34" "118/20610" 0.17747721251577 0.21079904617702 0.0981037952974153 "HSPA8" 1
GO:0010927 "GO:0010927" "cellular component assembly involved in morphogenesis" "1/34" "118/20610" 0.17747721251577 0.21079904617702 0.0981037952974153 "PDGFRB" 1
GO:0046660 "GO:0046660" "female sex differentiation" "1/34" "118/20610" 0.17747721251577 0.21079904617702 0.0981037952974153 "SRC" 1
GO:0048640 "GO:0048640" "negative regulation of developmental growth" "1/34" "118/20610" 0.17747721251577 0.21079904617702 0.0981037952974153 "MAPK11" 1
GO:0002065 "GO:0002065" "columnar/cuboidal epithelial cell differentiation" "1/34" "119/20610" 0.178841929223483 0.212052483554487 0.0986871326802318 "FGFR1" 1
GO:0006023 "GO:0006023" "aminoglycan biosynthetic process" "1/34" "119/20610" 0.178841929223483 0.212052483554487 0.0986871326802318 "PDGFRB" 1
GO:0030593 "GO:0030593" "neutrophil chemotaxis" "1/34" "119/20610" 0.178841929223483 0.212052483554487 0.0986871326802318 "LGALS3" 1
GO:0042391 "GO:0042391" "regulation of membrane potential" "2/34" "467/20610" 0.179571492214386 0.212794805759526 0.0990326021070086 "SRC/GRIN1" 2
GO:0046486 "GO:0046486" "glycerolipid metabolic process" "2/34" "469/20610" 0.180757855923887 0.214077276370686 0.0996294512701996 "PDGFRB/PTPN11" 2
GO:0046634 "GO:0046634" "regulation of alpha-beta T cell activation" "1/34" "121/20610" 0.181564772593514 0.214785484725124 0.0999590444476436 "CD274" 1
GO:0070498 "GO:0070498" "interleukin-1-mediated signaling pathway" "1/34" "121/20610" 0.181564772593514 0.214785484725124 0.0999590444476436 "MAPK3" 1
GO:0001676 "GO:0001676" "long-chain fatty acid metabolic process" "1/34" "122/20610" 0.182922906115493 0.216143387915778 0.100590999188737 "MAPK3" 1
GO:0010906 "GO:0010906" "regulation of glucose metabolic process" "1/34" "122/20610" 0.182922906115493 0.216143387915778 0.100590999188737 "SRC" 1
GO:0006401 "GO:0006401" "RNA catabolic process" "2/34" "474/20610" 0.183729374761131 0.216598391346838 0.100802753294223 "MAPK14/HSPA8" 2
GO:0006605 "GO:0006605" "protein targeting" "2/34" "474/20610" 0.183729374761131 0.216598391346838 0.100802753294223 "HSP90AA1/HSPA8" 2
GO:0009896 "GO:0009896" "positive regulation of catabolic process" "2/34" "474/20610" 0.183729374761131 0.216598391346838 0.100802753294223 "HSP90AA1/MAPK3" 2
GO:0043161 "GO:0043161" "proteasome-mediated ubiquitin-dependent protein catabolic process" "2/34" "474/20610" 0.183729374761131 0.216598391346838 0.100802753294223 "CDK1/CDK2" 2
GO:0010811 "GO:0010811" "positive regulation of cell-substrate adhesion" "1/34" "123/20610" 0.184278852093239 0.216625111437221 0.100815188560534 "JAK2" 1
GO:0014902 "GO:0014902" "myotube differentiation" "1/34" "123/20610" 0.184278852093239 0.216625111437221 0.100815188560534 "MAPK14" 1
GO:0042303 "GO:0042303" "molting cycle" "1/34" "123/20610" 0.184278852093239 0.216625111437221 0.100815188560534 "EGFR" 1
GO:0042633 "GO:0042633" "hair cycle" "1/34" "123/20610" 0.184278852093239 0.216625111437221 0.100815188560534 "EGFR" 1
GO:1903578 "GO:1903578" "regulation of ATP metabolic process" "1/34" "123/20610" 0.184278852093239 0.216625111437221 0.100815188560534 "CDK1" 1
GO:0009116 "GO:0009116" "nucleoside metabolic process" "1/34" "124/20610" 0.185632613943624 0.217718570603589 0.101324073663046 "IMPDH1" 1
GO:0010508 "GO:0010508" "positive regulation of autophagy" "1/34" "124/20610" 0.185632613943624 0.217718570603589 0.101324073663046 "MAPK3" 1
GO:0042116 "GO:0042116" "macrophage activation" "1/34" "124/20610" 0.185632613943624 0.217718570603589 0.101324073663046 "JAK2" 1
GO:0051193 "GO:0051193" "regulation of cofactor metabolic process" "1/34" "124/20610" 0.185632613943624 0.217718570603589 0.101324073663046 "MMP3" 1
GO:0003014 "GO:0003014" "renal system process" "1/34" "125/20610" 0.186984195078346 0.218680037019954 0.101771530642606 "AGTR1" 1
GO:0006282 "GO:0006282" "regulation of DNA repair" "1/34" "125/20610" 0.186984195078346 0.218680037019954 0.101771530642606 "EGFR" 1
GO:0021761 "GO:0021761" "limbic system development" "1/34" "125/20610" 0.186984195078346 0.218680037019954 0.101771530642606 "FGFR1" 1
GO:0032651 "GO:0032651" "regulation of interleukin-1 beta production" "1/34" "125/20610" 0.186984195078346 0.218680037019954 0.101771530642606 "JAK2" 1
GO:0043279 "GO:0043279" "response to alkaloid" "1/34" "125/20610" 0.186984195078346 0.218680037019954 0.101771530642606 "GRIN1" 1
GO:0032526 "GO:0032526" "response to retinoic acid" "1/34" "126/20610" 0.188333598903942 0.220132961538661 0.102447707371822 "PDGFRB" 1
GO:0006417 "GO:0006417" "regulation of translation" "2/34" "483/20610" 0.189097448033571 0.220900200657399 0.10280477288428 "MAPK1/MAPK3" 2
GO:0051817 "GO:0051817" "modification of morphology or physiology of other organism involved in symbiotic interaction" "1/34" "127/20610" 0.189680828821794 0.221455868289386 0.103063375115222 "F2" 1
GO:1902750 "GO:1902750" "negative regulation of cell cycle G2/M phase transition" "1/34" "128/20610" 0.191025888228133 0.222899674345654 0.103735308202027 "CDK1" 1
GO:0031109 "GO:0031109" "microtubule polymerization or depolymerization" "1/34" "129/20610" 0.192368780514055 0.223958217857812 0.104227943903723 "MET" 1
GO:0032755 "GO:0032755" "positive regulation of interleukin-6 production" "1/34" "129/20610" 0.192368780514055 0.223958217857812 0.104227943903723 "PTPN11" 1
GO:0048675 "GO:0048675" "axon extension" "1/34" "129/20610" 0.192368780514055 0.223958217857812 0.104227943903723 "HSP90AA1" 1
GO:1904019 "GO:1904019" "epithelial cell apoptotic process" "1/34" "129/20610" 0.192368780514055 0.223958217857812 0.104227943903723 "JAK2" 1
GO:0006644 "GO:0006644" "phospholipid metabolic process" "2/34" "489/20610" 0.192689225528957 0.224204328063121 0.104342481163924 "PDGFRB/SRC" 2
GO:0033559 "GO:0033559" "unsaturated fatty acid metabolic process" "1/34" "130/20610" 0.193709509065518 0.225136659490506 0.104776379007204 "MAPK3" 1
GO:0045446 "GO:0045446" "endothelial cell differentiation" "1/34" "130/20610" 0.193709509065518 0.225136659490506 0.104776379007204 "MET" 1
GO:0001952 "GO:0001952" "regulation of cell-matrix adhesion" "1/34" "131/20610" 0.195048077263359 0.226308604319111 0.105321790562191 "SRC" 1
GO:0002673 "GO:0002673" "regulation of acute inflammatory response" "1/34" "131/20610" 0.195048077263359 0.226308604319111 0.105321790562191 "F2" 1
GO:0010923 "GO:0010923" "negative regulation of phosphatase activity" "1/34" "131/20610" 0.195048077263359 0.226308604319111 0.105321790562191 "LGALS3" 1
GO:0007613 "GO:0007613" "memory" "1/34" "132/20610" 0.196384488483294 0.227474089195297 0.105864195719089 "GRIN1" 1
GO:0010822 "GO:0010822" "positive regulation of mitochondrion organization" "1/34" "132/20610" 0.196384488483294 0.227474089195297 0.105864195719089 "MMP9" 1
GO:0022904 "GO:0022904" "respiratory electron transport chain" "1/34" "132/20610" 0.196384488483294 0.227474089195297 0.105864195719089 "CDK1" 1
GO:0062012 "GO:0062012" "regulation of small molecule metabolic process" "2/34" "497/20610" 0.197493461966392 0.228629818582715 0.106402060767811 "CDK1/SRC" 2
GO:0016101 "GO:0016101" "diterpenoid metabolic process" "1/34" "133/20610" 0.19771874609593 0.228761813153197 0.106463489737997 "EGFR" 1
GO:1990266 "GO:1990266" "neutrophil migration" "1/34" "134/20610" 0.199050853466773 0.23017354034178 0.107120493636431 "LGALS3" 1
GO:0006997 "GO:0006997" "nucleus organization" "1/34" "135/20610" 0.20038081395623 0.23132114177092 0.107654576013601 "CDK1" 1
GO:0030326 "GO:0030326" "embryonic limb morphogenesis" "1/34" "135/20610" 0.20038081395623 0.23132114177092 0.107654576013601 "FGFR1" 1
GO:0035113 "GO:0035113" "embryonic appendage morphogenesis" "1/34" "135/20610" 0.20038081395623 0.23132114177092 0.107654576013601 "FGFR1" 1
GO:0006690 "GO:0006690" "icosanoid metabolic process" "1/34" "136/20610" 0.201708630919624 0.232072157342331 0.108004091247276 "MAPK3" 1
GO:0019218 "GO:0019218" "regulation of steroid metabolic process" "1/34" "136/20610" 0.201708630919624 0.232072157342331 0.108004091247276 "AGTR1" 1
GO:0030183 "GO:0030183" "B cell differentiation" "1/34" "136/20610" 0.201708630919624 0.232072157342331 0.108004091247276 "VCAM1" 1
GO:0032611 "GO:0032611" "interleukin-1 beta production" "1/34" "136/20610" 0.201708630919624 0.232072157342331 0.108004091247276 "JAK2" 1
GO:0032649 "GO:0032649" "regulation of interferon-gamma production" "1/34" "136/20610" 0.201708630919624 0.232072157342331 0.108004091247276 "CD274" 1
GO:0051153 "GO:0051153" "regulation of striated muscle cell differentiation" "1/34" "136/20610" 0.201708630919624 0.232072157342331 0.108004091247276 "MAPK14" 1
GO:0021782 "GO:0021782" "glial cell development" "1/34" "137/20610" 0.203034307707195 0.233336241836776 0.108592383693236 "EGFR" 1
GO:0042476 "GO:0042476" "odontogenesis" "1/34" "137/20610" 0.203034307707195 0.233336241836776 0.108592383693236 "SRC" 1
GO:0006805 "GO:0006805" "xenobiotic metabolic process" "1/34" "138/20610" 0.204357847664111 0.234595050138142 0.10917822065102 "GRIN1" 1
GO:0055076 "GO:0055076" "transition metal ion homeostasis" "1/34" "138/20610" 0.204357847664111 0.234595050138142 0.10917822065102 "LCK" 1
GO:0008637 "GO:0008637" "apoptotic mitochondrial changes" "1/34" "139/20610" 0.205679254130477 0.235848603732437 0.109761612120001 "MMP9" 1
GO:0051291 "GO:0051291" "protein heterooligomerization" "1/34" "139/20610" 0.205679254130477 0.235848603732437 0.109761612120001 "GRIN1" 1
GO:0006639 "GO:0006639" "acylglycerol metabolic process" "1/34" "140/20610" 0.206998530441334 0.236701322907331 0.110158459206822 "PTPN11" 1
GO:0008584 "GO:0008584" "male gonad development" "1/34" "140/20610" 0.206998530441334 0.236701322907331 0.110158459206822 "PDGFRB" 1
GO:0032652 "GO:0032652" "regulation of interleukin-1 production" "1/34" "140/20610" 0.206998530441334 0.236701322907331 0.110158459206822 "JAK2" 1
GO:0035305 "GO:0035305" "negative regulation of dephosphorylation" "1/34" "140/20610" 0.206998530441334 0.236701322907331 0.110158459206822 "LGALS3" 1
GO:1901222 "GO:1901222" "regulation of NIK/NF-kappaB signaling" "1/34" "140/20610" 0.206998530441334 0.236701322907331 0.110158459206822 "EGFR" 1
GO:0006638 "GO:0006638" "neutral lipid metabolic process" "1/34" "141/20610" 0.208315679926678 0.237942798849583 0.11073622985576 "PTPN11" 1
GO:0046546 "GO:0046546" "development of primary male sexual characteristics" "1/34" "141/20610" 0.208315679926678 0.237942798849583 0.11073622985576 "PDGFRB" 1
GO:0042035 "GO:0042035" "regulation of cytokine biosynthetic process" "1/34" "142/20610" 0.209630705911459 0.239179096200866 0.11131159043958 "JAK2" 1
GO:1903670 "GO:1903670" "regulation of sprouting angiogenesis" "1/34" "142/20610" 0.209630705911459 0.239179096200866 0.11131159043958 "AGTR1" 1
GO:0030010 "GO:0030010" "establishment of cell polarity" "1/34" "143/20610" 0.210943611715593 0.240543574979068 0.111946605394211 "HSP90AA1" 1
GO:0034763 "GO:0034763" "negative regulation of transmembrane transport" "1/34" "144/20610" 0.212254400653966 0.24150251673744 0.112392887422861 "MMP9" 1
GO:0060337 "GO:0060337" "type I interferon signaling pathway" "1/34" "144/20610" 0.212254400653966 0.24150251673744 0.112392887422861 "PTPN11" 1
GO:0071357 "GO:0071357" "cellular response to type I interferon" "1/34" "144/20610" 0.212254400653966 0.24150251673744 0.112392887422861 "PTPN11" 1
GO:1900542 "GO:1900542" "regulation of purine nucleotide metabolic process" "1/34" "144/20610" 0.212254400653966 0.24150251673744 0.112392887422861 "CDK1" 1
GO:0006721 "GO:0006721" "terpenoid metabolic process" "1/34" "145/20610" 0.213563076036442 0.242588775873439 0.112898421702312 "EGFR" 1
GO:0031333 "GO:0031333" "negative regulation of protein complex assembly" "1/34" "145/20610" 0.213563076036442 0.242588775873439 0.112898421702312 "SRC" 1
GO:0048284 "GO:0048284" "organelle fusion" "1/34" "145/20610" 0.213563076036442 0.242588775873439 0.112898421702312 "CDK1" 1
GO:0007292 "GO:0007292" "female gamete generation" "1/34" "147/20610" 0.216174099348108 0.245148344324164 0.114089619593828 "SRC" 1
GO:0010675 "GO:0010675" "regulation of cellular carbohydrate metabolic process" "1/34" "147/20610" 0.216174099348108 0.245148344324164 0.114089619593828 "SRC" 1
GO:0072073 "GO:0072073" "kidney epithelium development" "1/34" "147/20610" 0.216174099348108 0.245148344324164 0.114089619593828 "FGFR1" 1
GO:0006140 "GO:0006140" "regulation of nucleotide metabolic process" "1/34" "148/20610" 0.217476453871988 0.246217835440973 0.114587350202665 "CDK1" 1
GO:0019730 "GO:0019730" "antimicrobial humoral response" "1/34" "148/20610" 0.217476453871988 0.246217835440973 0.114587350202665 "F2" 1
GO:0034340 "GO:0034340" "response to type I interferon" "1/34" "148/20610" 0.217476453871988 0.246217835440973 0.114587350202665 "PTPN11" 1
GO:0009411 "GO:0009411" "response to UV" "1/34" "149/20610" 0.21877670802937 0.24741744318393 0.115145635804932 "EGFR" 1
GO:1904064 "GO:1904064" "positive regulation of cation transmembrane transport" "1/34" "149/20610" 0.21877670802937 0.24741744318393 0.115145635804932 "F2" 1
GO:0006766 "GO:0006766" "vitamin metabolic process" "1/34" "150/20610" 0.220074865105124 0.248202919723607 0.115511188833073 "FGFR1" 1
GO:0007006 "GO:0007006" "mitochondrial membrane organization" "1/34" "150/20610" 0.220074865105124 0.248202919723607 0.115511188833073 "HSP90AA1" 1
GO:0045598 "GO:0045598" "regulation of fat cell differentiation" "1/34" "150/20610" 0.220074865105124 0.248202919723607 0.115511188833073 "MAPK14" 1
GO:0061351 "GO:0061351" "neural precursor cell proliferation" "1/34" "150/20610" 0.220074865105124 0.248202919723607 0.115511188833073 "FGFR1" 1
GO:0072006 "GO:0072006" "nephron development" "1/34" "150/20610" 0.220074865105124 0.248202919723607 0.115511188833073 "PDGFRB" 1
GO:0032479 "GO:0032479" "regulation of type I interferon production" "1/34" "151/20610" 0.221370928379143 0.249527756988771 0.116127755018837 "PTPN11" 1
GO:0032612 "GO:0032612" "interleukin-1 production" "1/34" "152/20610" 0.22266490112635 0.250163408041408 0.116423580744235 "JAK2" 1
GO:0034332 "GO:0034332" "adherens junction organization" "1/34" "152/20610" 0.22266490112635 0.250163408041408 0.116423580744235 "SRC" 1
GO:0035264 "GO:0035264" "multicellular organism growth" "1/34" "152/20610" 0.22266490112635 0.250163408041408 0.116423580744235 "PTPN11" 1
GO:0042089 "GO:0042089" "cytokine biosynthetic process" "1/34" "152/20610" 0.22266490112635 0.250163408041408 0.116423580744235 "JAK2" 1
GO:0042177 "GO:0042177" "negative regulation of protein catabolic process" "1/34" "152/20610" 0.22266490112635 0.250163408041408 0.116423580744235 "EGFR" 1
GO:0048565 "GO:0048565" "digestive tract development" "1/34" "152/20610" 0.22266490112635 0.250163408041408 0.116423580744235 "EGFR" 1
GO:0032606 "GO:0032606" "type I interferon production" "1/34" "153/20610" 0.223956786616706 0.251066059587758 0.11684366586385 "PTPN11" 1
GO:0042107 "GO:0042107" "cytokine metabolic process" "1/34" "153/20610" 0.223956786616706 0.251066059587758 0.11684366586385 "JAK2" 1
GO:0051494 "GO:0051494" "negative regulation of cytoskeleton organization" "1/34" "153/20610" 0.223956786616706 0.251066059587758 0.11684366586385 "MET" 1
GO:2000241 "GO:2000241" "regulation of reproductive process" "1/34" "153/20610" 0.223956786616706 0.251066059587758 0.11684366586385 "SRC" 1
GO:0002824 "GO:0002824" "positive regulation of adaptive immune response based on somatic recombination of immune receptors built from immunoglobulin superfamily domains" "1/34" "154/20610" 0.225246588115217 0.251962451123441 0.117260837636293 "CD274" 1
GO:0032609 "GO:0032609" "interferon-gamma production" "1/34" "154/20610" 0.225246588115217 0.251962451123441 0.117260837636293 "CD274" 1
GO:0060078 "GO:0060078" "regulation of postsynaptic membrane potential" "1/34" "154/20610" 0.225246588115217 0.251962451123441 0.117260837636293 "GRIN1" 1
GO:2001251 "GO:2001251" "negative regulation of chromosome organization" "1/34" "154/20610" 0.225246588115217 0.251962451123441 0.117260837636293 "SRC" 1
GO:0003158 "GO:0003158" "endothelium development" "1/34" "155/20610" 0.226534308881939 0.252989972330944 0.117739035863623 "MET" 1
GO:0007605 "GO:0007605" "sensory perception of sound" "1/34" "155/20610" 0.226534308881939 0.252989972330944 0.117739035863623 "FGFR1" 1
GO:0072655 "GO:0072655" "establishment of protein localization to mitochondrion" "1/34" "155/20610" 0.226534308881939 0.252989972330944 0.117739035863623 "HSP90AA1" 1
GO:0031056 "GO:0031056" "regulation of histone modification" "1/34" "156/20610" 0.227819952171992 0.253736631454829 0.118086523649621 "MAPK3" 1
GO:0048813 "GO:0048813" "dendrite morphogenesis" "1/34" "156/20610" 0.227819952171992 0.253736631454829 0.118086523649621 "GRIN1" 1
GO:0061041 "GO:0061041" "regulation of wound healing" "1/34" "156/20610" 0.227819952171992 0.253736631454829 0.118086523649621 "F2" 1
GO:0106106 "GO:0106106" "cold-induced thermogenesis" "1/34" "156/20610" 0.227819952171992 0.253736631454829 0.118086523649621 "JAK2" 1
GO:0120161 "GO:0120161" "regulation of cold-induced thermogenesis" "1/34" "156/20610" 0.227819952171992 0.253736631454829 0.118086523649621 "JAK2" 1
GO:0007034 "GO:0007034" "vacuolar transport" "1/34" "157/20610" 0.229103521235556 0.255028066951978 0.118687544982259 "HSPA8" 1
GO:0030534 "GO:0030534" "adult behavior" "1/34" "158/20610" 0.230385019317891 0.256315800712978 0.119286843563433 "GRIN1" 1
GO:0002821 "GO:0002821" "positive regulation of adaptive immune response" "1/34" "159/20610" 0.231664449659334 0.257599842346993 0.119884423865153 "CD274" 1
GO:0007612 "GO:0007612" "learning" "1/34" "160/20610" 0.232941815495312 0.258461075368786 0.120285233212281 "GRIN1" 1
GO:0050773 "GO:0050773" "regulation of dendrite development" "1/34" "160/20610" 0.232941815495312 0.258461075368786 0.120285233212281 "GRIN1" 1
GO:0070585 "GO:0070585" "protein localization to mitochondrion" "1/34" "160/20610" 0.232941815495312 0.258461075368786 0.120285233212281 "HSP90AA1" 1
GO:1903169 "GO:1903169" "regulation of calcium ion transmembrane transport" "1/34" "160/20610" 0.232941815495312 0.258461075368786 0.120285233212281 "F2" 1
GO:0006119 "GO:0006119" "oxidative phosphorylation" "1/34" "161/20610" 0.234217120056346 0.259037331272645 0.120553417021726 "CDK1" 1
GO:0034767 "GO:0034767" "positive regulation of ion transmembrane transport" "1/34" "161/20610" 0.234217120056346 0.259037331272645 0.120553417021726 "F2" 1
GO:0035107 "GO:0035107" "appendage morphogenesis" "1/34" "161/20610" 0.234217120056346 0.259037331272645 0.120553417021726 "FGFR1" 1
GO:0035108 "GO:0035108" "limb morphogenesis" "1/34" "161/20610" 0.234217120056346 0.259037331272645 0.120553417021726 "FGFR1" 1
GO:0051053 "GO:0051053" "negative regulation of DNA metabolic process" "1/34" "161/20610" 0.234217120056346 0.259037331272645 0.120553417021726 "SRC" 1
GO:0060041 "GO:0060041" "retina development in camera-type eye" "1/34" "161/20610" 0.234217120056346 0.259037331272645 0.120553417021726 "PDGFRB" 1
GO:0009308 "GO:0009308" "amine metabolic process" "1/34" "162/20610" 0.235490366568062 0.260305480464482 0.12114360113773 "VCAM1" 1
GO:0001764 "GO:0001764" "neuron migration" "1/34" "163/20610" 0.236761558251195 0.260729386054878 0.121340882615136 "FGFR1" 1
GO:0007338 "GO:0007338" "single fertilization" "1/34" "163/20610" 0.236761558251195 0.260729386054878 0.121340882615136 "CDK1" 1
GO:0030509 "GO:0030509" "BMP signaling pathway" "1/34" "163/20610" 0.236761558251195 0.260729386054878 0.121340882615136 "MAPK3" 1
GO:0043467 "GO:0043467" "regulation of generation of precursor metabolites and energy" "1/34" "163/20610" 0.236761558251195 0.260729386054878 0.121340882615136 "CDK1" 1
GO:0046330 "GO:0046330" "positive regulation of JNK cascade" "1/34" "163/20610" 0.236761558251195 0.260729386054878 0.121340882615136 "FLT4" 1
GO:0046661 "GO:0046661" "male sex differentiation" "1/34" "163/20610" 0.236761558251195 0.260729386054878 0.121340882615136 "PDGFRB" 1
GO:1903364 "GO:1903364" "positive regulation of cellular protein catabolic process" "1/34" "163/20610" 0.236761558251195 0.260729386054878 0.121340882615136 "HSP90AA1" 1
GO:0006720 "GO:0006720" "isoprenoid metabolic process" "1/34" "164/20610" 0.238030698321594 0.261706479010266 0.121795612031708 "EGFR" 1
GO:0016573 "GO:0016573" "histone acetylation" "1/34" "164/20610" 0.238030698321594 0.261706479010266 0.121795612031708 "MAPK3" 1
GO:1902652 "GO:1902652" "secondary alcohol metabolic process" "1/34" "164/20610" 0.238030698321594 0.261706479010266 0.121795612031708 "FGFR1" 1
GO:0008037 "GO:0008037" "cell recognition" "1/34" "165/20610" 0.239297789990237 0.262538023596546 0.122182604674002 "LGALS3" 1
GO:0010770 "GO:0010770" "positive regulation of cell morphogenesis involved in differentiation" "1/34" "165/20610" 0.239297789990237 0.262538023596546 0.122182604674002 "MAP2K1" 1
GO:0034620 "GO:0034620" "cellular response to unfolded protein" "1/34" "165/20610" 0.239297789990237 0.262538023596546 0.122182604674002 "HSPA8" 1
GO:0055123 "GO:0055123" "digestive system development" "1/34" "165/20610" 0.239297789990237 0.262538023596546 0.122182604674002 "EGFR" 1
GO:0043535 "GO:0043535" "regulation of blood vessel endothelial cell migration" "1/34" "166/20610" 0.24056283646323 0.26364455851194 0.122697575101041 "FGFR1" 1
GO:0046631 "GO:0046631" "alpha-beta T cell activation" "1/34" "166/20610" 0.24056283646323 0.26364455851194 0.122697575101041 "CD274" 1
GO:0010970 "GO:0010970" "transport along microtubule" "1/34" "167/20610" 0.241825840941817 0.264746501052384 0.12321040828211 "HSPA8" 1
GO:0099111 "GO:0099111" "microtubule-based transport" "1/34" "167/20610" 0.241825840941817 0.264746501052384 0.12321040828211 "HSPA8" 1
GO:0008360 "GO:0008360" "regulation of cell shape" "1/34" "168/20610" 0.243086806622391 0.26584386937002 0.123721112665036 "F2" 1
GO:1990845 "GO:1990845" "adaptive thermogenesis" "1/34" "168/20610" 0.243086806622391 0.26584386937002 0.123721112665036 "JAK2" 1
GO:0007519 "GO:0007519" "skeletal muscle tissue development" "1/34" "171/20610" 0.246857502767275 0.269824043428771 0.125573446383756 "MAPK14" 1
GO:0009206 "GO:0009206" "purine ribonucleoside triphosphate biosynthetic process" "1/34" "173/20610" 0.24936116458983 0.272415809987615 0.126779628956964 "IMPDH1" 1
GO:0007269 "GO:0007269" "neurotransmitter secretion" "1/34" "174/20610" 0.250609964335583 0.273489430294033 0.127279281249885 "HSPA8" 1
GO:0009145 "GO:0009145" "purine nucleoside triphosphate biosynthetic process" "1/34" "174/20610" 0.250609964335583 0.273489430294033 0.127279281249885 "IMPDH1" 1
GO:0007088 "GO:0007088" "regulation of mitotic nuclear division" "1/34" "175/20610" 0.251856747522732 0.274413075202299 0.127709136472911 "PDGFRB" 1
GO:0050954 "GO:0050954" "sensory perception of mechanical stimulus" "1/34" "175/20610" 0.251856747522732 0.274413075202299 0.127709136472911 "FGFR1" 1
GO:0099643 "GO:0099643" "signal release from synapse" "1/34" "175/20610" 0.251856747522732 0.274413075202299 0.127709136472911 "HSPA8" 1
GO:0071695 "GO:0071695" "anatomical structure maturation" "1/34" "177/20610" 0.254344276847678 0.276683509629008 0.128765774243686 "GRIN1" 1
GO:0071772 "GO:0071772" "response to BMP" "1/34" "177/20610" 0.254344276847678 0.276683509629008 0.128765774243686 "MAPK3" 1
GO:0071773 "GO:0071773" "cellular response to BMP stimulus" "1/34" "177/20610" 0.254344276847678 0.276683509629008 0.128765774243686 "MAPK3" 1
GO:0009201 "GO:0009201" "ribonucleoside triphosphate biosynthetic process" "1/34" "179/20610" 0.256823777769711 0.279233044470929 0.129952302592707 "IMPDH1" 1
GO:0030856 "GO:0030856" "regulation of epithelial cell differentiation" "1/34" "180/20610" 0.258060525435309 0.280281267984678 0.130440135469011 "MMP9" 1
GO:0043271 "GO:0043271" "negative regulation of ion transport" "1/34" "180/20610" 0.258060525435309 0.280281267984678 0.130440135469011 "MMP9" 1
GO:0015698 "GO:0015698" "inorganic anion transport" "1/34" "181/20610" 0.259295275417453 0.281176733258589 0.130856876168368 "FGFR1" 1
GO:0018393 "GO:0018393" "internal peptidyl-lysine acetylation" "1/34" "181/20610" 0.259295275417453 0.281176733258589 0.130856876168368 "MAPK3" 1
GO:0060538 "GO:0060538" "skeletal muscle organ development" "1/34" "181/20610" 0.259295275417453 0.281176733258589 0.130856876168368 "MAPK14" 1
GO:1990138 "GO:1990138" "neuron projection extension" "1/34" "183/20610" 0.261758794843322 0.28369851460088 0.132030488312615 "HSP90AA1" 1
GO:0050709 "GO:0050709" "negative regulation of protein secretion" "1/34" "185/20610" 0.264214361023757 0.286209023321836 0.133198854290164 "PTPN11" 1
GO:0006665 "GO:0006665" "sphingolipid metabolic process" "1/34" "186/20610" 0.265439169431355 0.287384377225312 0.133745852394946 "GLB1" 1
GO:0009127 "GO:0009127" "purine nucleoside monophosphate biosynthetic process" "1/34" "187/20610" 0.266661998859447 0.288404560576024 0.134220635656157 "IMPDH1" 1
GO:0009168 "GO:0009168" "purine ribonucleoside monophosphate biosynthetic process" "1/34" "187/20610" 0.266661998859447 0.288404560576024 0.134220635656157 "IMPDH1" 1
GO:0006475 "GO:0006475" "internal protein amino acid acetylation" "1/34" "188/20610" 0.267882852408816 0.289116611313662 0.134552017040814 "MAPK3" 1
GO:0032675 "GO:0032675" "regulation of interleukin-6 production" "1/34" "188/20610" 0.267882852408816 0.289116611313662 0.134552017040814 "PTPN11" 1
GO:0051262 "GO:0051262" "protein tetramerization" "1/34" "188/20610" 0.267882852408816 0.289116611313662 0.134552017040814 "GRIN1" 1
GO:0060491 "GO:0060491" "regulation of cell projection assembly" "1/34" "188/20610" 0.267882852408816 0.289116611313662 0.134552017040814 "SRC" 1
GO:0007416 "GO:0007416" "synapse assembly" "1/34" "189/20610" 0.269101733175543 0.290127510964298 0.135022479759649 "GRIN1" 1
GO:0018394 "GO:0018394" "peptidyl-lysine acetylation" "1/34" "189/20610" 0.269101733175543 0.290127510964298 0.135022479759649 "MAPK3" 1
GO:0002244 "GO:0002244" "hematopoietic progenitor cell differentiation" "1/34" "190/20610" 0.270318644251006 0.290829478063877 0.135349168318689 "PDGFRB" 1
GO:0008217 "GO:0008217" "regulation of blood pressure" "1/34" "190/20610" 0.270318644251006 0.290829478063877 0.135349168318689 "AGTR1" 1
GO:0009142 "GO:0009142" "nucleoside triphosphate biosynthetic process" "1/34" "190/20610" 0.270318644251006 0.290829478063877 0.135349168318689 "IMPDH1" 1
GO:0048469 "GO:0048469" "cell maturation" "1/34" "190/20610" 0.270318644251006 0.290829478063877 0.135349168318689 "FGFR1" 1
GO:0016241 "GO:0016241" "regulation of macroautophagy" "1/34" "191/20610" 0.271533588721891 0.291983817161197 0.135886386340123 "MAPK3" 1
GO:0002792 "GO:0002792" "negative regulation of peptide secretion" "1/34" "192/20610" 0.272746569670197 0.292828693076723 0.136279583251455 "PTPN11" 1
GO:0043534 "GO:0043534" "blood vessel endothelial cell migration" "1/34" "192/20610" 0.272746569670197 0.292828693076723 0.136279583251455 "FGFR1" 1
GO:0046488 "GO:0046488" "phosphatidylinositol metabolic process" "1/34" "192/20610" 0.272746569670197 0.292828693076723 0.136279583251455 "PDGFRB" 1
GO:0001659 "GO:0001659" "temperature homeostasis" "1/34" "194/20610" 0.27516665330368 0.294811172064807 0.137202209403497 "JAK2" 1
GO:0035821 "GO:0035821" "modification of morphology or physiology of other organism" "1/34" "194/20610" 0.27516665330368 0.294811172064807 0.137202209403497 "F2" 1
GO:0048736 "GO:0048736" "appendage development" "1/34" "194/20610" 0.27516665330368 0.294811172064807 0.137202209403497 "FGFR1" 1
GO:0060173 "GO:0060173" "limb development" "1/34" "194/20610" 0.27516665330368 0.294811172064807 0.137202209403497 "FGFR1" 1
GO:0030705 "GO:0030705" "cytoskeleton-dependent intracellular transport" "1/34" "195/20610" 0.276373762129487 0.29579617643843 0.137660620716022 "HSPA8" 1
GO:0050728 "GO:0050728" "negative regulation of inflammatory response" "1/34" "195/20610" 0.276373762129487 0.29579617643843 0.137660620716022 "F2" 1
GO:0032874 "GO:0032874" "positive regulation of stress-activated MAPK cascade" "1/34" "196/20610" 0.277578919713988 0.296931456260125 0.138188968738713 "FLT4" 1
GO:0021953 "GO:0021953" "central nervous system neuron differentiation" "1/34" "197/20610" 0.278782129115856 0.297444762564712 0.138427856426031 "HSP90AA1" 1
GO:0032635 "GO:0032635" "interleukin-6 production" "1/34" "197/20610" 0.278782129115856 0.297444762564712 0.138427856426031 "PTPN11" 1
GO:0043433 "GO:0043433" "negative regulation of DNA-binding transcription factor activity" "1/34" "197/20610" 0.278782129115856 0.297444762564712 0.138427856426031 "PIM1" 1
GO:0070304 "GO:0070304" "positive regulation of stress-activated protein kinase signaling cascade" "1/34" "197/20610" 0.278782129115856 0.297444762564712 0.138427856426031 "FLT4" 1
GO:1902275 "GO:1902275" "regulation of chromatin organization" "1/34" "197/20610" 0.278782129115856 0.297444762564712 0.138427856426031 "MAPK3" 1
GO:0009566 "GO:0009566" "fertilization" "1/34" "198/20610" 0.279983393389116 0.2984167220363 0.138880196769914 "CDK1" 1
GO:0030041 "GO:0030041" "actin filament polymerization" "1/34" "198/20610" 0.279983393389116 0.2984167220363 0.138880196769914 "JAK2" 1
GO:0035967 "GO:0035967" "cellular response to topologically incorrect protein" "1/34" "199/20610" 0.281182715583157 0.299539721885477 0.139402829814611 "HSPA8" 1
GO:0006611 "GO:0006611" "protein export from nucleus" "1/34" "200/20610" 0.282380098742737 0.300659494052339 0.139923960727819 "PTPN11" 1
GO:0009156 "GO:0009156" "ribonucleoside monophosphate biosynthetic process" "1/34" "201/20610" 0.283575545907986 0.301463972278604 0.140298356953333 "IMPDH1" 1
GO:0051783 "GO:0051783" "regulation of nuclear division" "1/34" "201/20610" 0.283575545907986 0.301463972278604 0.140298356953333 "PDGFRB" 1
GO:0090090 "GO:0090090" "negative regulation of canonical Wnt signaling pathway" "1/34" "201/20610" 0.283575545907986 0.301463972278604 0.140298356953333 "MAPK14" 1
GO:0002285 "GO:0002285" "lymphocyte activation involved in immune response" "1/34" "202/20610" 0.284769060114421 0.30257632433863 0.140816034622064 "LGALS3" 1
GO:0022900 "GO:0022900" "electron transport chain" "1/34" "203/20610" 0.285960644392945 0.303685477723086 0.141332223658757 "CDK1" 1
GO:0071478 "GO:0071478" "cellular response to radiation" "1/34" "204/20610" 0.287150301769857 0.304634169473078 0.141773735434686 "MAPK14" 1
GO:1901568 "GO:1901568" "fatty acid derivative metabolic process" "1/34" "204/20610" 0.287150301769857 0.304634169473078 0.141773735434686 "MAPK3" 1
GO:0002698 "GO:0002698" "negative regulation of immune effector process" "1/34" "205/20610" 0.288338035266859 0.305736462356195 0.142286731661776 "LGALS3" 1
GO:0007219 "GO:0007219" "Notch signaling pathway" "1/34" "207/20610" 0.290707742684995 0.308090267505335 0.14338216934382 "EGFR" 1
GO:0002822 "GO:0002822" "regulation of adaptive immune response based on somatic recombination of immune receptors built from immunoglobulin superfamily domains" "1/34" "210/20610" 0.294247949991824 0.311200506781477 0.144829644001824 "CD274" 1
GO:0043902 "GO:0043902" "positive regulation of multi-organism process" "1/34" "210/20610" 0.294247949991824 0.311200506781477 0.144829644001824 "MAPK3" 1
GO:0045333 "GO:0045333" "cellular respiration" "1/34" "210/20610" 0.294247949991824 0.311200506781477 0.144829644001824 "CDK1" 1
GO:0070507 "GO:0070507" "regulation of microtubule cytoskeleton organization" "1/34" "210/20610" 0.294247949991824 0.311200506781477 0.144829644001824 "MET" 1
GO:0007179 "GO:0007179" "transforming growth factor beta receptor signaling pathway" "1/34" "211/20610" 0.295424203408505 0.311802958012262 0.145110018857846 "SRC" 1
GO:0007626 "GO:0007626" "locomotory behavior" "1/34" "211/20610" 0.295424203408505 0.311802958012262 0.145110018857846 "GRIN1" 1
GO:0010821 "GO:0010821" "regulation of mitochondrion organization" "1/34" "211/20610" 0.295424203408505 0.311802958012262 0.145110018857846 "MMP9" 1
GO:0045766 "GO:0045766" "positive regulation of angiogenesis" "1/34" "211/20610" 0.295424203408505 0.311802958012262 0.145110018857846 "AGTR1" 1
GO:0009124 "GO:0009124" "nucleoside monophosphate biosynthetic process" "1/34" "213/20610" 0.297771004658559 0.314118617536171 0.146187703942443 "IMPDH1" 1
GO:0006109 "GO:0006109" "regulation of carbohydrate metabolic process" "1/34" "214/20610" 0.298941558457726 0.315030161040023 0.146611927291307 "SRC" 1
GO:0016052 "GO:0016052" "carbohydrate catabolic process" "1/34" "214/20610" 0.298941558457726 0.315030161040023 0.146611927291307 "GLB1" 1
GO:0051168 "GO:0051168" "nuclear export" "1/34" "216/20610" 0.301276987284836 0.317328630050011 0.147681612080412 "PTPN11" 1
GO:0006367 "GO:0006367" "transcription initiation from RNA polymerase II promoter" "1/34" "218/20610" 0.303604864204896 0.31945322456769 0.148670377397108 "CDK1" 1
GO:1905330 "GO:1905330" "regulation of morphogenesis of an epithelium" "1/34" "218/20610" 0.303604864204896 0.31945322456769 0.148670377397108 "FGFR1" 1
GO:0007163 "GO:0007163" "establishment or maintenance of cell polarity" "1/34" "222/20610" 0.308238056981416 0.324162376037745 0.150861970007326 "HSP90AA1" 1
GO:0043112 "GO:0043112" "receptor metabolic process" "1/34" "223/20610" 0.309391672150272 0.325209242301103 0.151349171232697 "JAK2" 1
GO:1903708 "GO:1903708" "positive regulation of hemopoiesis" "1/34" "224/20610" 0.310543419986976 0.32625307689996 0.151834961551333 "MAPK14" 1
GO:0008154 "GO:0008154" "actin polymerization or depolymerization" "1/34" "225/20610" 0.311693303422689 0.327126815639126 0.152241590935883 "JAK2" 1
GO:0031396 "GO:0031396" "regulation of protein ubiquitination" "1/34" "225/20610" 0.311693303422689 0.327126815639126 0.152241590935883 "HSP90AA1" 1
GO:0006473 "GO:0006473" "protein acetylation" "1/34" "226/20610" 0.312841325384113 0.327996820494511 0.152646482607777 "MAPK3" 1
GO:1902115 "GO:1902115" "regulation of organelle assembly" "1/34" "226/20610" 0.312841325384113 0.327996820494511 0.152646482607777 "SRC" 1
GO:0006888 "GO:0006888" "ER to Golgi vesicle-mediated transport" "1/34" "227/20610" 0.3139874887935 0.3288631059396 0.153049643302835 "F2" 1
GO:1902905 "GO:1902905" "positive regulation of supramolecular fiber organization" "1/34" "227/20610" 0.3139874887935 0.3288631059396 0.153049643302835 "MET" 1
GO:0006323 "GO:0006323" "DNA packaging" "1/34" "230/20610" 0.317414856865326 0.33228357724802 0.154641496886366 "CDK1" 1
GO:0034404 "GO:0034404" "nucleobase-containing small molecule biosynthetic process" "1/34" "231/20610" 0.318553615200291 0.333136435835096 0.15503840885424 "IMPDH1" 1
GO:0043624 "GO:0043624" "cellular protein complex disassembly" "1/34" "231/20610" 0.318553615200291 0.333136435835096 0.15503840885424 "HSPA8" 1
GO:0071456 "GO:0071456" "cellular response to hypoxia" "1/34" "232/20610" 0.319690529527942 0.334155428932104 0.155512638183126 "SRC" 1
GO:0002819 "GO:0002819" "regulation of adaptive immune response" "1/34" "233/20610" 0.320825602743961 0.33517146302926 0.15598549042269 "CD274" 1
GO:0015893 "GO:0015893" "drug transport" "1/34" "234/20610" 0.321958837739628 0.336184545653974 0.156456969076112 "PTPN11" 1
GO:0030178 "GO:0030178" "negative regulation of Wnt signaling pathway" "1/34" "237/20610" 0.32534754225135 0.33955053140547 0.158023465619277 "MAPK14" 1
GO:1904018 "GO:1904018" "positive regulation of vasculature development" "1/34" "238/20610" 0.326473453190507 0.3405527243834 0.158489876338578 "AGTR1" 1
GO:0050777 "GO:0050777" "negative regulation of immune response" "1/34" "239/20610" 0.327597540299849 0.341205948762153 0.158793880516484 "LGALS3" 1
GO:0051224 "GO:0051224" "negative regulation of protein transport" "1/34" "239/20610" 0.327597540299849 0.341205948762153 0.158793880516484 "PTPN11" 1
GO:2001020 "GO:2001020" "regulation of response to DNA damage stimulus" "1/34" "239/20610" 0.327597540299849 0.341205948762153 0.158793880516484 "EGFR" 1
GO:0044242 "GO:0044242" "cellular lipid catabolic process" "1/34" "240/20610" 0.328719806444359 0.342201479518786 0.159257190703756 "FUCA1" 1
GO:0032886 "GO:0032886" "regulation of microtubule-based process" "1/34" "243/20610" 0.332075707673352 0.345345298420036 0.160720292987821 "MET" 1
GO:0036294 "GO:0036294" "cellular response to decreased oxygen levels" "1/34" "243/20610" 0.332075707673352 0.345345298420036 0.160720292987821 "SRC" 1
GO:1904950 "GO:1904950" "negative regulation of establishment of protein localization" "1/34" "245/20610" 0.33430392266395 0.347486787157271 0.161716920707536 "PTPN11" 1
GO:0042113 "GO:0042113" "B cell activation" "1/34" "249/20610" 0.338738728896395 0.351918558166239 0.163779423189183 "VCAM1" 1
GO:0045444 "GO:0045444" "fat cell differentiation" "1/34" "250/20610" 0.33984294201056 0.352709282571283 0.164147418522064 "MAPK14" 1
GO:0045732 "GO:0045732" "positive regulation of protein catabolic process" "1/34" "250/20610" 0.33984294201056 0.352709282571283 0.164147418522064 "HSP90AA1" 1
GO:0051495 "GO:0051495" "positive regulation of cytoskeleton organization" "1/34" "251/20610" 0.340945365388342 0.353674909807483 0.164596811906104 "MET" 1
GO:1903320 "GO:1903320" "regulation of protein modification by small protein conjugation or removal" "1/34" "252/20610" 0.342046001842824 0.354637710433104 0.165044889813481 "HSP90AA1" 1
GO:0006813 "GO:0006813" "potassium ion transport" "1/34" "255/20610" 0.345337217733086 0.357689329803136 0.166465083345818 "CDK2" 1
GO:0060560 "GO:0060560" "developmental growth involved in morphogenesis" "1/34" "255/20610" 0.345337217733086 0.357689329803136 0.166465083345818 "HSP90AA1" 1
GO:0016358 "GO:0016358" "dendrite development" "1/34" "259/20610" 0.349700658572829 0.361844264733637 0.168398749049189 "GRIN1" 1
GO:0048588 "GO:0048588" "developmental cell growth" "1/34" "259/20610" 0.349700658572829 0.361844264733637 0.168398749049189 "HSP90AA1" 1
GO:0008016 "GO:0008016" "regulation of heart contraction" "1/34" "260/20610" 0.350787100399202 0.362603458230649 0.168752070208714 "JAK2" 1
GO:0071453 "GO:0071453" "cellular response to oxygen levels" "1/34" "260/20610" 0.350787100399202 0.362603458230649 0.168752070208714 "SRC" 1
GO:0071560 "GO:0071560" "cellular response to transforming growth factor beta stimulus" "1/34" "262/20610" 0.352954701429811 0.364660736753614 0.169709507325945 "SRC" 1
GO:0042593 "GO:0042593" "glucose homeostasis" "1/34" "263/20610" 0.354035866170886 0.36559404361996 0.170143859128888 "PTPN11" 1
GO:0003007 "GO:0003007" "heart morphogenesis" "1/34" "264/20610" 0.355115277413339 0.366340697622591 0.170491344531505 "PIM1" 1
GO:0033500 "GO:0033500" "carbohydrate homeostasis" "1/34" "264/20610" 0.355115277413339 0.366340697622591 0.170491344531505 "PTPN11" 1
GO:0030217 "GO:0030217" "T cell differentiation" "1/34" "266/20610" 0.357268850429722 0.368192860392736 0.171353322802067 "LCK" 1
GO:1903531 "GO:1903531" "negative regulation of secretion by cell" "1/34" "266/20610" 0.357268850429722 0.368192860392736 0.171353322802067 "PTPN11" 1
GO:0034329 "GO:0034329" "cell junction assembly" "1/34" "268/20610" 0.359415442491664 0.370034126070536 0.172210229673417 "SRC" 1
GO:0071559 "GO:0071559" "response to transforming growth factor beta" "1/34" "268/20610" 0.359415442491664 0.370034126070536 0.172210229673417 "SRC" 1
GO:0001909 "GO:0001909" "leukocyte mediated cytotoxicity" "1/34" "273/20610" 0.36475152482481 0.3751521435917 0.174592104507913 "F2" 1
GO:0043543 "GO:0043543" "protein acylation" "1/34" "273/20610" 0.36475152482481 0.3751521435917 0.174592104507913 "MAPK3" 1
[truncated: 57 more rows]
