# Supplementary material for: A Bioinformatics Investigation into the Pharmacological Mechanisms of Sodium-Glucose Co-transporter 2 Inhibitors in Diabetes Mellitus and Heart Failure Based on Network Pharmacology
Source: Cardiovasc Drugs Ther. 2021 May 24;36(4):713–26. doi: 10.1007/s10557-021-07186-y (PMC9270285; doi:10.1007/s10557-021-07186-y)
Supplement: Supplementary file 8 — The detailed results of KEGG analysis. (CSV 26 kb) [file 10557_2021_7186_MOESM8_ESM.csv]

ID "Description" "GeneRatio" "BgRatio" "pvalue" "p.adjust" "qvalue" "geneID" "Count"
hsa05215 "hsa05215" "Prostate cancer" "12/32" "97/8076" 8.30372741154279e-16 1.40332993255073e-13 3.40889862158072e-14 "4893/5604/4318/1017/5159/4314/3320/1956/2260/673/5594/5595" 12
hsa04015 "hsa04015" "Rap1 signaling pathway" "14/32" "210/8076" 1.30869312891097e-14 9.28245136413456e-13 2.25484648521487e-13 "4893/5604/5159/1432/5600/1956/2260/2324/4233/673/5594/5595/6714/2902" 14
hsa05235 "hsa05235" "PD-L1 expression and PD-1 checkpoint pathway in cancer" "11/32" "89/8076" 1.64777243150318e-14 9.28245136413456e-13 2.25484648521487e-13 "4893/5604/29126/3932/5781/1432/5600/1956/5594/5595/3717" 11
hsa01521 "hsa01521" "EGFR tyrosine kinase inhibitor resistance" "10/32" "79/8076" 2.4199139004624e-13 9.54884049457753e-12 2.31955639544394e-12 "4893/5604/5159/1956/4233/673/5594/5595/6714/3717" 10
hsa05205 "hsa05205" "Proteoglycans in cancer" "13/32" "205/8076" 2.82510073804069e-13 9.54884049457753e-12 2.31955639544394e-12 "4893/5604/4318/5781/1432/5600/1956/2260/4233/673/5594/5595/6714" 13
hsa04010 "hsa04010" "MAPK signaling pathway" "14/32" "294/8076" 1.38160952197708e-12 3.89153348690211e-11 9.45311778194845e-12 "4893/5604/5159/1432/5600/1956/2260/3312/2324/9020/4233/673/5594/5595" 14
hsa05219 "hsa05219" "Bladder cancer" "8/32" "41/8076" 2.0588794255891e-12 4.73910662455044e-11 1.15119998976934e-11 "4893/5604/4318/1956/673/5594/5595/6714" 8
hsa01522 "hsa01522" "Endocrine resistance" "10/32" "98/8076" 2.24336408262743e-12 4.73910662455044e-11 1.15119998976934e-11 "4893/5604/4318/1432/5600/1956/673/5594/5595/6714" 10
hsa05218 "hsa05218" "Melanoma" "9/32" "72/8076" 5.06239775365465e-12 9.50605800408484e-11 2.30916388763195e-11 "4893/5604/5159/1956/2260/4233/673/5594/5595" 9
hsa05161 "hsa05161" "Hepatitis B" "11/32" "162/8076" 1.35060729574298e-11 2.28252632980563e-10 5.54459837199749e-11 "4893/5604/4318/1017/1432/5600/673/5594/5595/6714/3717" 11
hsa04914 "hsa04914" "Progesterone-mediated oocyte maturation" "9/32" "100/8076" 1.05238096967803e-10 1.48210319896322e-09 3.60025068574063e-10 "5604/983/1017/1432/5600/3320/673/5594/5595" 9
hsa04933 "hsa04933" "AGE-RAGE signaling pathway in diabetic complications" "9/32" "100/8076" 1.05238096967803e-10 1.48210319896322e-09 3.60025068574063e-10 "4893/7412/5292/185/1432/5600/5594/5595/3717" 9
hsa04917 "hsa04917" "Prolactin signaling pathway" "8/32" "70/8076" 1.88333333416224e-10 2.27345238195299e-09 5.52255639340807e-10 "4893/5604/1432/5600/5594/5595/6714/3717" 8
hsa05230 "hsa05230" "Central carbon metabolism in cancer" "8/32" "70/8076" 1.88333333416224e-10 2.27345238195299e-09 5.52255639340807e-10 "4893/5604/5159/1956/2260/4233/5594/5595" 8
hsa04668 "hsa04668" "TNF signaling pathway" "9/32" "112/8076" 2.94673176625557e-10 3.31998445664794e-09 8.06473957080471e-10 "5604/4318/7412/4314/1432/5600/9020/5594/5595" 9
hsa04014 "hsa04014" "Ras signaling pathway" "11/32" "232/8076" 6.58329608197363e-10 6.95360648658464e-09 1.68913517892744e-09 "4893/5604/5159/5781/1956/2260/2324/4233/5594/5595/2902" 11
hsa04926 "hsa04926" "Relaxin signaling pathway" "9/32" "129/8076" 1.05159493556071e-09 1.04540908299859e-08 2.53945526234476e-09 "4893/5604/4318/1432/5600/1956/5594/5595/6714" 9
hsa04068 "hsa04068" "FoxO signaling pathway" "9/32" "131/8076" 1.20687679420223e-09 1.08721473582144e-08 2.64100745543668e-09 "4893/5604/1017/1432/5600/1956/673/5594/5595" 9
hsa04540 "hsa04540" "Gap junction" "8/32" "88/8076" 1.222312424888e-09 1.08721473582144e-08 2.64100745543668e-09 "4893/5604/983/5159/1956/5594/5595/6714" 8
hsa04912 "hsa04912" "GnRH signaling pathway" "8/32" "93/8076" 1.91102128308716e-09 1.54606148480477e-08 3.75561494284559e-09 "4893/5604/1432/5600/1956/5594/5595/6714" 8
hsa04915 "hsa04915" "Estrogen signaling pathway" "9/32" "138/8076" 1.92114148999409e-09 1.54606148480477e-08 3.75561494284559e-09 "4893/5604/4318/3320/1956/3312/5594/5595/6714" 9
hsa04370 "hsa04370" "VEGF signaling pathway" "7/32" "59/8076" 2.24809954983056e-09 1.72694919964257e-08 4.19501829872689e-09 "4893/5604/1432/5600/5594/5595/6714" 7
hsa04072 "hsa04072" "Phospholipase D signaling pathway" "9/32" "148/8076" 3.57839591897785e-09 2.62934308829242e-08 6.38706823066984e-09 "4893/5604/5159/185/5781/1956/2147/5594/5595" 9
hsa04151 "hsa04151" "PI3K-Akt signaling pathway" "12/32" "354/8076" 4.27235222318129e-09 3.00844802382349e-08 7.30797090807326e-09 "4893/5604/1017/5159/3320/1956/2260/2324/4233/5594/5595/3717" 12
hsa04625 "hsa04625" "C-type lectin receptor signaling pathway" "8/32" "104/8076" 4.69362143374995e-09 3.05085393193747e-08 7.41098121118414e-09 "4893/5781/1432/5600/9020/5594/5595/6714" 8
hsa04660 "hsa04660" "T cell receptor signaling pathway" "8/32" "104/8076" 4.69362143374995e-09 3.05085393193747e-08 7.41098121118414e-09 "4893/5604/3932/1432/5600/9020/5594/5595" 8
hsa04810 "hsa04810" "Regulation of actin cytoskeleton" "10/32" "218/8076" 6.41585284428849e-09 4.01584863216576e-08 9.75509789190063e-09 "4893/5604/5159/1956/2147/2260/673/5594/5595/6714" 10
hsa05211 "hsa05211" "Renal cell carcinoma" "7/32" "69/8076" 6.91858055877898e-09 4.17585755154874e-08 1.01437835260293e-08 "4893/5604/5781/4233/673/5594/5595" 7
hsa05120 "hsa05120" "Epithelial cell signaling in Helicobacter pylori infection" "7/32" "70/8076" 7.66638580604145e-09 4.46765241800346e-08 1.085259696681e-08 "5781/1432/5600/1956/9020/4233/6714" 7
hsa05223 "hsa05223" "Non-small cell lung cancer" "7/32" "72/8076" 9.36958401996266e-09 5.2781989979123e-08 1.28215360273173e-08 "4893/5604/1956/4233/673/5594/5595" 7
hsa05214 "hsa05214" "Glioma" "7/32" "75/8076" 1.25214928155437e-08 6.82623318008671e-08 1.6581942947579e-08 "4893/5604/5159/1956/673/5594/5595" 7
hsa04722 "hsa04722" "Neurotrophin signaling pathway" "8/32" "119/8076" 1.37299261336725e-08 7.25111723934578e-08 1.76140499741193e-08 "4893/5604/5781/1432/5600/673/5594/5595" 8
hsa04012 "hsa04012" "ErbB signaling pathway" "7/32" "85/8076" 3.03003894999252e-08 1.55174721984465e-07 3.76942644496677e-08 "4893/5604/1956/673/5594/5595/6714" 7
hsa04510 "hsa04510" "Focal adhesion" "9/32" "201/8076" 5.23515523774748e-08 2.6021801034686e-07 6.32108527158365e-08 "5604/5159/1956/2324/4233/673/5594/5595/6714" 9
hsa04550 "hsa04550" "Signaling pathways regulating pluripotency of stem cells" "8/32" "143/8076" 5.83392396976813e-08 2.81695185968804e-07 6.84279803972803e-08 "4893/5604/1432/5600/2260/5594/5595/3717" 8
hsa04657 "hsa04657" "IL-17 signaling pathway" "7/32" "94/8076" 6.13116330308461e-08 2.87824055061472e-07 6.99167745088596e-08 "4318/4314/1432/5600/3320/5594/5595" 7
hsa05224 "hsa05224" "Breast cancer" "8/32" "147/8076" 7.23701928311986e-08 3.30555745634394e-07 8.02969422593669e-08 "4893/5604/1956/2260/2324/673/5594/5595" 8
hsa05226 "hsa05226" "Gastric cancer" "8/32" "149/8076" 8.04147757537053e-08 3.57634134273058e-07 8.68746884873825e-08 "4893/5604/1017/1956/4233/673/5594/5595" 8
hsa05213 "hsa05213" "Endometrial cancer" "6/32" "58/8076" 8.25736256575597e-08 3.57819044516092e-07 8.6919605955326e-08 "4893/5604/1956/673/5594/5595" 6
hsa04218 "hsa04218" "Cellular senescence" "8/32" "156/8076" 1.14944989130413e-07 4.85642579075996e-07 1.17969857265424e-07 "4893/5604/983/1017/1432/5600/5594/5595" 8
hsa04659 "hsa04659" "Th17 cell differentiation" "7/32" "107/8076" 1.5074329787947e-07 6.21356520527572e-07 1.50936806605888e-07 "3932/1432/5600/3320/5594/5595/3717" 7
hsa04720 "hsa04720" "Long-term potentiation" "6/32" "67/8076" 1.9857452856192e-07 7.80444077371267e-07 1.89581557256178e-07 "4893/5604/673/5594/5595/2902" 6
hsa05221 "hsa05221" "Acute myeloid leukemia" "6/32" "67/8076" 1.9857452856192e-07 7.80444077371267e-07 1.89581557256178e-07 "4893/5604/5292/673/5594/5595" 6
hsa04664 "hsa04664" "Fc epsilon RI signaling pathway" "6/32" "68/8076" 2.17188160678264e-07 8.34199980786967e-07 2.02639671446227e-07 "4893/5604/1432/5600/5594/5595" 6
hsa05216 "hsa05216" "Thyroid cancer" "5/32" "37/8076" 2.80748183442417e-07 1.0354340060078e-06 2.51522430609183e-07 "4893/5604/673/5594/5595" 5
hsa04520 "hsa04520" "Adherens junction" "6/32" "71/8076" 2.81834108144135e-07 1.0354340060078e-06 2.51522430609183e-07 "1956/2260/4233/5594/5595/6714" 6
hsa04935 "hsa04935" "Growth hormone synthesis	secretion and action" "7/32" "119/8076" 3.13382654655102e-07 1.12684401354707e-06 2.73727290740178e-07 "4893/5604/1432/5600/5594/5595/3717" 7
hsa05220 "hsa05220" "Chronic myeloid leukemia" "6/32" "76/8076" 4.2428324949951e-07 1.49383060761286e-06 3.62873831808792e-07 "4893/5604/5781/673/5594/5595" 6
hsa04380 "hsa04380" "Osteoclast differentiation" "7/32" "128/8076" 5.15953093583518e-07 1.77951169011458e-06 4.3227004618168e-07 "5604/3932/1432/5600/9020/5594/5595" 7
hsa04114 "hsa04114" "Oocyte meiosis" "7/32" "129/8076" 5.44066216697159e-07 1.8389438124364e-06 4.46706998972405e-07 "5604/983/1017/1432/5600/5594/5595" 7
hsa05167 "hsa05167" "Kaposi sarcoma-associated herpesvirus infection" "8/32" "193/8076" 5.91901656998896e-07 1.96139960848654e-06 4.76453346191062e-07 "4893/5604/1432/5600/5594/5595/6714/3717" 8
hsa04650 "hsa04650" "Natural killer cell mediated cytotoxicity" "7/32" "131/8076" 6.04174932695901e-07 1.96356853126168e-06 4.76980210023079e-07 "4893/5604/3932/5781/673/5594/5595" 7
hsa05135 "hsa05135" "Yersinia infection" "7/32" "137/8076" 8.19080271436286e-07 2.61178426174967e-06 6.34441521072793e-07 "5604/3932/1432/5600/5594/5595/6714" 7
hsa05210 "hsa05210" "Colorectal cancer" "6/32" "86/8076" 8.87473291077167e-07 2.77746270726002e-06 6.74687297310127e-07 "4893/5604/1956/673/5594/5595" 6
hsa04658 "hsa04658" "Th1 and Th2 cell differentiation" "6/32" "92/8076" 1.32376294425175e-06 4.06756250142811e-06 9.88071862695088e-07 "3932/1432/5600/5594/5595/3717" 6
hsa04934 "hsa04934" "Cushing syndrome" "7/32" "155/8076" 1.8843413501739e-06 5.59978784022877e-06 1.36027234985314e-06 "5604/1017/185/1956/673/5594/5595" 7
hsa05163 "hsa05163" "Human cytomegalovirus infection" "8/32" "225/8076" 1.89263387610756e-06 5.59978784022877e-06 1.36027234985314e-06 "4893/5604/1432/5600/1956/5594/5595/6714" 8
hsa05231 "hsa05231" "Choline metabolism in cancer" "6/32" "98/8076" 1.92182067889508e-06 5.59978784022877e-06 1.36027234985314e-06 "4893/5604/5159/1956/5594/5595" 6
hsa05160 "hsa05160" "Hepatitis C" "7/32" "157/8076" 2.05364550899792e-06 5.83368023203875e-06 1.417088315475e-06 "4893/5604/1017/1956/673/5594/5595" 7
hsa05206 "hsa05206" "MicroRNAs in cancer" "9/32" "310/8076" 2.07112907646346e-06 5.83368023203875e-06 1.417088315475e-06 "4893/5604/4318/5159/5292/1956/4233/5594/5595" 9
hsa05171 "hsa05171" "Coronavirus disease - COVID-19" "8/32" "232/8076" 2.38227349120727e-06 6.60006918055784e-06 1.60325567139057e-06 "4314/185/1432/5600/1956/2147/5594/5595" 8
hsa04928 "hsa04928" "Parathyroid hormone synthesis	secretion and action" "6/32" "106/8076" 3.04609889324993e-06 8.30307601547158e-06 2.01694154221982e-06 "5604/1956/2260/673/5594/5595" 6
hsa05225 "hsa05225" "Hepatocellular carcinoma" "7/32" "168/8076" 3.22999041486536e-06 8.66457746209913e-06 2.10475565880951e-06 "4893/5604/1956/4233/673/5594/5595" 7
hsa04730 "hsa04730" "Long-term depression" "5/32" "60/8076" 3.29861004032791e-06 8.71039213774089e-06 2.1158847298156e-06 "4893/5604/673/5594/5595" 5
hsa05145 "hsa05145" "Toxoplasmosis" "6/32" "112/8076" 4.20128917733819e-06 1.09233518610793e-05 2.65344579621359e-06 "1432/5600/3312/5594/5595/3717" 6
hsa04071 "hsa04071" "Sphingolipid signaling pathway" "6/32" "119/8076" 5.97639085697768e-06 1.53031826489277e-05 3.71737230338325e-06 "4893/5604/1432/5600/5594/5595" 6
hsa04611 "hsa04611" "Platelet activation" "6/32" "124/8076" 7.58447161006319e-06 1.91309806283683e-05 4.64720177207328e-06 "1432/5600/2147/5594/5595/6714" 6
hsa04062 "hsa04062" "Chemokine signaling pathway" "7/32" "192/8076" 7.82504163286116e-06 1.94475299404932e-05 4.7240963418202e-06 "4893/5604/673/5594/5595/6714/3717" 7
hsa05130 "hsa05130" "Pathogenic Escherichia coli infection" "7/32" "197/8076" 9.26634489225482e-06 2.26958302433488e-05 5.5131571441333e-06 "5781/1432/5600/2147/5594/5595/6714" 7
hsa05212 "hsa05212" "Pancreatic cancer" "5/32" "76/8076" 1.06701624072172e-05 2.57608206688529e-05 6.25768923130031e-06 "5604/1956/673/5594/5595" 5
hsa05140 "hsa05140" "Leishmaniasis" "5/32" "77/8076" 1.13792804152422e-05 2.70858928193794e-05 6.57956910592213e-06 "1432/5600/5594/5595/3717" 5
hsa05418 "hsa05418" "Fluid shear stress and atherosclerosis" "6/32" "139/8076" 1.46282968629867e-05 3.43358634700661e-05 8.34069557977313e-06 "4318/7412/1432/5600/3320/6714" 6
hsa05170 "hsa05170" "Human immunodeficiency virus 1 infection" "7/32" "212/8076" 1.49772712443139e-05 3.46734087710829e-05 8.42269038973673e-06 "4893/5604/983/1432/5600/5594/5595" 7
hsa05166 "hsa05166" "Human T-cell leukemia virus 1 infection" "7/32" "219/8076" 1.85024907014125e-05 4.22556882234962e-05 1.02645396494323e-05 "4893/5604/1017/3932/9020/5594/5595" 7
hsa04921 "hsa04921" "Oxytocin signaling pathway" "6/32" "154/8076" 2.62286887523521e-05 5.91019786553001e-05 1.43567559486559e-05 "4893/5604/1956/5594/5595/6714" 6
hsa04620 "hsa04620" "Toll-like receptor signaling pathway" "5/32" "104/8076" 4.91119121549564e-05 0.000109209383607732 2.65285952083559e-05 "5604/1432/5600/5594/5595" 5
hsa05152 "hsa05152" "Tuberculosis" "6/32" "180/8076" 6.3106309512622e-05 0.000138506055943287 3.36451957756973e-05 "1432/5600/5594/5595/6714/3717" 6
hsa04360 "hsa04360" "Axon guidance" "6/32" "181/8076" 6.50882334541114e-05 0.000141024505817241 3.42569649758481e-05 "4893/5781/4233/5594/5595/6714" 6
hsa04725 "hsa04725" "Cholinergic synapse" "5/32" "113/8076" 7.30964287945126e-05 0.000156370841345223 3.79848197599732e-05 "4893/5604/5594/5595/3717" 5
hsa04670 "hsa04670" "Leukocyte transendothelial migration" "5/32" "114/8076" 7.62358335899873e-05 0.000161048198458848 3.91210198685461e-05 "4318/7412/5781/1432/5600" 5
hsa05034 "hsa05034" "Alcoholism" "6/32" "187/8076" 7.80536083799626e-05 0.000162852590323626 3.95593336818524e-05 "4893/5604/673/5594/5595/2902" 6
hsa04726 "hsa04726" "Serotonergic synapse" "5/32" "115/8076" 7.947836537042e-05 0.000163802972531719 3.9790195756693e-05 "4893/5604/673/5594/5595" 5
hsa04919 "hsa04919" "Thyroid hormone signaling pathway" "5/32" "121/8076" 0.000101231453689619 0.000206121875584886 5.0070091235195e-05 "4893/5604/5594/5595/6714" 5
hsa04929 "hsa04929" "GnRH secretion" "4/32" "64/8076" 0.000109199306537365 0.000219698604819222 5.33680821423211e-05 "4893/5604/5594/5595" 4
hsa05203 "hsa05203" "Viral carcinogenesis" "6/32" "204/8076" 0.000126324045830868 0.000251161926416667 6.10109942712551e-05 "4893/983/1017/5594/5595/6714" 6
hsa04270 "hsa04270" "Vascular smooth muscle contraction" "5/32" "133/8076" 0.000158261790956544 0.000311002821763441 7.55472441530627e-05 "5604/185/673/5594/5595" 5
hsa04210 "hsa04210" "Apoptosis" "5/32" "136/8076" 0.00017575259531856 0.000341404466768237 8.29322591339847e-05 "4893/5604/9020/5594/5595" 5
hsa04371 "hsa04371" "Apelin signaling pathway" "5/32" "137/8076" 0.000181899927592148 0.000345405480483967 8.39041652997491e-05 "4893/5604/185/5594/5595" 5
hsa04910 "hsa04910" "Insulin signaling pathway" "5/32" "137/8076" 0.000181899927592148 0.000345405480483967 8.39041652997491e-05 "4893/5604/673/5594/5595" 5
hsa05133 "hsa05133" "Pertussis" "4/32" "76/8076" 0.000213275307557225 0.000400483633079678 9.72834736225938e-05 "1432/5600/5594/5595" 4
hsa05165 "hsa05165" "Human papillomavirus infection" "7/32" "331/8076" 0.000252901195500867 0.000469673648787324 0.000114090764887609 "4893/5604/1017/5159/1956/5594/5595" 7
hsa04261 "hsa04261" "Adrenergic signaling in cardiomyocytes" "5/32" "150/8076" 0.000277769341134844 0.000510250202736833 0.000123947417668866 "185/1432/5600/5594/5595" 5
hsa04662 "hsa04662" "B cell receptor signaling pathway" "4/32" "82/8076" 0.000285953282593554 0.000519635535035598 0.000126227255474234 "4893/5604/5594/5595" 4
hsa04150 "hsa04150" "mTOR signaling pathway" "5/32" "155/8076" 0.000323413686333355 0.000581456521173799 0.000141244499070558 "4893/5604/673/5594/5595" 5
hsa05131 "hsa05131" "Shigellosis" "6/32" "246/8076" 0.000349873013411199 0.000622405676489396 0.000151191662305116 "1432/5600/1956/5594/5595/6714" 6
hsa05132 "hsa05132" "Salmonella infection" "6/32" "249/8076" 0.000373402558478619 0.000657344087321736 0.000159678725665199 "5604/1432/5600/3320/5594/5595" 6
hsa04630 "hsa04630" "JAK-STAT signaling pathway" "5/32" "162/8076" 0.000396638708897553 0.000691050946429757 0.000167866626663099 "5159/5292/5781/1956/3717" 5
hsa05022 "hsa05022" "Pathways of neurodegeneration - multiple diseases" "8/32" "475/8076" 0.000404688450736763 0.00069788110382156 0.000169525774207666 "4893/5604/1432/5600/673/5594/5595/2902" 8
hsa05020 "hsa05020" "Prion disease" "6/32" "273/8076" 0.000609726557920271 0.00104084634634875 0.000252837169153541 "1432/5600/3312/5594/5595/2902" 6
hsa04916 "hsa04916" "Melanogenesis" "4/32" "101/8076" 0.000633237676922603 0.0010701716739992 0.000259960730526121 "4893/5604/5594/5595" 4
hsa05142 "hsa05142" "Chagas disease" "4/32" "102/8076" 0.000657258361080058 0.00109206911112448 0.000265279946022141 "1432/5600/5594/5595" 4
hsa04621 "hsa04621" "NOD-like receptor signaling pathway" "5/32" "181/8076" 0.000659118635116549 0.00109206911112448 0.000265279946022141 "1432/5600/3320/5594/5595" 5
hsa04066 "hsa04066" "HIF-1 signaling pathway" "4/32" "109/8076" 0.000843892304777891 0.00138463883016955 0.00033634951340151 "5604/1956/5594/5595" 4
hsa04024 "hsa04024" "cAMP signaling pathway" "5/32" "216/8076" 0.00145946861313241 0.00237163649634016 0.000576106031499635 "5604/673/5594/5595/2902" 5
hsa04140 "hsa04140" "Autophagy - animal" "4/32" "137/8076" 0.00197120280996659 0.00317269785604146 0.000770695835475658 "4893/5604/5594/5595" 4
hsa00511 "hsa00511" "Other glycan degradation" "2/32" "18/8076" 0.00223696234245169 0.00356647769692769 0.000866350857553286 "2517/2720" 2
hsa04723 "hsa04723" "Retrograde endocannabinoid signaling" "4/32" "148/8076" 0.00261273615524895 0.00412665803959881 0.00100242705415356 "1432/5600/5594/5595" 4
hsa05010 "hsa05010" "Alzheimer disease" "6/32" "369/8076" 0.00288220787032673 0.00451012157486312 0.00109557609105987 "4893/5604/673/5594/5595/2902" 6
hsa04022 "hsa04022" "cGMP-PKG signaling pathway" "4/32" "167/8076" 0.004037321139735 0.00625969974876344 0.0015205748377563 "5604/185/5594/5595" 4
hsa05164 "hsa05164" "Influenza A" "4/32" "171/8076" 0.00439311107954582 0.00674941611312039 0.00163953427849078 "5604/5594/5595/3717" 4
hsa04666 "hsa04666" "Fc gamma R-mediated phagocytosis" "3/32" "97/8076" 0.00647337140386941 0.00976785506476723 0.00237275831532807 "5604/5594/5595" 3
hsa04713 "hsa04713" "Circadian entrainment" "3/32" "97/8076" 0.00647337140386941 0.00976785506476723 0.00237275831532807 "5594/5595/2902" 3
hsa04750 "hsa04750" "Inflammatory mediator regulation of TRP channels" "3/32" "98/8076" 0.00665995390960217 0.0099604620417944 0.0024195454352537 "1432/5600/6714" 3
hsa04020 "hsa04020" "Calcium signaling pathway" "4/32" "201/8076" 0.00775930495736716 0.0115010268278291 0.00279377169906781 "5159/185/1956/2902" 4
hsa04064 "hsa04064" "NF-kappa B signaling pathway" "3/32" "104/8076" 0.00784701918504125 0.0115010268278291 0.00279377169906781 "7412/3932/9020" 3
hsa05169 "hsa05169" "Epstein-Barr virus infection" "4/32" "202/8076" 0.00789419592916084 0.0115010268278291 0.00279377169906781 "1017/1432/5600/9020" 4
hsa04960 "hsa04960" "Aldosterone-regulated sodium reabsorption" "2/32" "37/8076" 0.00929157721730781 0.0134211670916668 0.00326020253238871 "5594/5595" 2
hsa04724 "hsa04724" "Glutamatergic synapse" "3/32" "114/8076" 0.0100886017473785 0.0144489296212455 0.00350986144645639 "5594/5595/2902" 3
hsa04714 "hsa04714" "Thermogenesis" "4/32" "231/8076" 0.0125076432674998 0.0177629555647687 0.00431488799144179 "4893/1432/5600/2260" 4
hsa04930 "hsa04930" "Type II diabetes mellitus" "2/32" "46/8076" 0.0141236139043324 0.0198907562486015 0.00483176265148214 "5594/5595" 2
hsa05144 "hsa05144" "Malaria" "2/32" "50/8076" 0.0165530110968222 0.0231194948377104 0.00561607162049645 "7412/4233" 2
hsa04213 "hsa04213" "Longevity regulating pathway - multiple species" "2/32" "62/8076" 0.0248120515356636 0.0343707927010422 0.00834918041320862 "4893/3312" 2
hsa04137 "hsa04137" "Mitophagy - animal" "2/32" "68/8076" 0.0294546292408546 0.0404701816398734 0.00983081335381539 "4893/6714" 2
hsa04920 "hsa04920" "Adipocytokine signaling pathway" "2/32" "69/8076" 0.0302598555880562 0.0412412547933991 0.0100181185732953 "5781/3717" 2
hsa04622 "hsa04622" "RIG-I-like receptor signaling pathway" "2/32" "70/8076" 0.0310738621731807 0.0420118616581404 0.0102053105242446 "1432/5600" 2
hsa01524 "hsa01524" "Platinum drug resistance" "2/32" "73/8076" 0.0335677907212015 0.0446689498573469 0.0108507570503677 "5594/5595" 2
hsa04115 "hsa04115" "p53 signaling pathway" "2/32" "73/8076" 0.0335677907212015 0.0446689498573469 0.0108507570503677 "983/1017" 2
hsa05100 "hsa05100" "Bacterial invasion of epithelial cells" "2/32" "77/8076" 0.0370113016965549 0.0488664842712327 0.0118704010375464 "4233/6714" 2
hsa04612 "hsa04612" "Antigen processing and presentation" "2/32" "78/8076" 0.0378927976285044 0.0496425023195135 0.0120589074460357 "3320/3312" 2
hsa05202 "hsa05202" "Transcriptional misregulation in cancer" "3/32" "192/8076" 0.0395940186531874 0.0514722242491436 0.0125033743115329 "4318/4314/4233" 3
hsa04350 "hsa04350" "TGF-beta signaling pathway" "2/32" "94/8076" 0.0530491064818044 0.0684373969116408 0.0166244688854188 "5594/5595" 2
hsa00604 "hsa00604" "Glycosphingolipid biosynthesis - ganglio series" "1/32" "15/8076" 0.057863595390279 0.0740829365224026 0.0179958550256848 "2720" 1
hsa00531 "hsa00531" "Glycosaminoglycan degradation" "1/32" "19/8076" 0.0727376126750949 0.0924259890382785 0.022451657256262 "2720" 1
hsa04144 "hsa04144" "Endocytosis" "3/32" "252/8076" 0.0767038329817357 0.0967384162232339 0.0234992104185993 "1956/3312/6714" 3
hsa04110 "hsa04110" "Cell cycle" "2/32" "124/8076" 0.0860756440232097 0.107753954369796 0.0261750496444848 "983/1017" 2
hsa04614 "hsa04614" "Renin-angiotensin system" "1/32" "23/8076" 0.0873840316235724 0.108587509885175 0.0263775327656295 "185" 1
hsa04142 "hsa04142" "Lysosome" "2/32" "128/8076" 0.090862260711361 0.112085562483358 0.0272272621417063 "2517/2720" 2
hsa04728 "hsa04728" "Dopaminergic synapse" "2/32" "132/8076" 0.0957272932573175 0.117231250438309 0.0284772268271196 "1432/5600" 2
hsa05162 "hsa05162" "Measles" "2/32" "139/8076" 0.104419395443282 0.126955955610897 0.0308395033872624 "1017/3312" 2
hsa00052 "hsa00052" "Galactose metabolism" "1/32" "31/8076" 0.116007514089175 0.140037642007647 0.0340172409735174 "2720" 1
hsa04514 "hsa04514" "Cell adhesion molecules" "2/32" "149/8076" 0.117199401630391 0.140473041670468 0.034123006073798 "7412/29126" 2
hsa04217 "hsa04217" "Necroptosis" "2/32" "159/8076" 0.130361540079263 0.155148593474616 0.0376879174432266 "3320/3717" 2
hsa05143 "hsa05143" "African trypanosomiasis" "1/32" "37/8076" 0.136902409742842 0.161793756968813 0.0393021271989019 "7412" 1
hsa05340 "hsa05340" "Primary immunodeficiency" "1/32" "38/8076" 0.14033805135103 0.164702296377251 0.0400086549904253 "3932" 1
hsa04141 "hsa04141" "Protein processing in endoplasmic reticulum" "2/32" "171/8076" 0.146594863046333 0.17035389084154 0.0413815119453133 "3320/3312" 2
hsa05033 "hsa05033" "Nicotine addiction" "1/32" "40/8076" 0.147169633508076 0.17035389084154 0.0413815119453133 "2902" 1
hsa04080 "hsa04080" "Neuroactive ligand-receptor interaction" "3/32" "341/8076" 0.151108550271985 0.173723435346704 0.0422000247805759 "185/2147/2902" 3
hsa05014 "hsa05014" "Amyotrophic lateral sclerosis" "3/32" "364/8076" 0.17326082542475 0.197845131735018 0.0480595461704498 "1432/5600/2902" 3
hsa00600 "hsa00600" "Sphingolipid metabolism" "1/32" "49/8076" 0.177266390836289 0.198397483783661 0.0481937207571647 "2720" 1
hsa04672 "hsa04672" "Intestinal immune network for IgA production" "1/32" "49/8076" 0.177266390836289 0.198397483783661 0.0481937207571647 "9020" 1
hsa05030 "hsa05030" "Cocaine addiction" "1/32" "49/8076" 0.177266390836289 0.198397483783661 0.0481937207571647 "2902" 1
hsa05134 "hsa05134" "Legionellosis" "1/32" "57/8076" 0.203153237560753 0.225874323340574 0.0548682566819207 "3312" 1
hsa04927 "hsa04927" "Cortisol synthesis and secretion" "1/32" "65/8076" 0.228250244227174 0.252119550813022 0.0612436155821106 "185" 1
hsa04924 "hsa04924" "Renin secretion" "1/32" "69/8076" 0.240509879042649 0.262233351988436 0.0637004093899036 "185" 1
hsa05031 "hsa05031" "Amphetamine addiction" "1/32" "69/8076" 0.240509879042649 0.262233351988436 0.0637004093899036 "2902" 1
hsa00983 "hsa00983" "Drug metabolism - other enzymes" "1/32" "80/8076" 0.273259030291507 0.296030616149132 0.0719102711293439 "3614" 1
hsa04610 "hsa04610" "Complement and coagulation cascades" "1/32" "85/8076" 0.287688771491705 0.30967772217897 0.0752253576143246 "2147" 1
hsa04211 "hsa04211" "Longevity regulating pathway" "1/32" "89/8076" 0.299032350717643 0.317839416800513 0.0772079554981004 "4893" 1
hsa04727 "hsa04727" "GABAergic synapse" "1/32" "89/8076" 0.299032350717643 0.317839416800513 0.0772079554981004 "6714" 1
hsa05222 "hsa05222" "Small cell lung cancer" "1/32" "92/8076" 0.307424989301642 0.32471764494986 0.0788787801497635 "1017" 1
hsa05323 "hsa05323" "Rheumatoid arthritis" "1/32" "93/8076" 0.310200841047928 0.325614547435403 0.0790966511988833 "4314" 1
hsa05168 "hsa05168" "Herpes simplex virus 1 infection" "3/32" "498/8076" 0.315708617512046 0.329350347898369 0.0800041330927213 "5781/6714/3717" 3
hsa04925 "hsa04925" "Aldosterone synthesis and secretion" "1/32" "98/8076" 0.323919217873318 0.335842624666201 0.0815812043723565 "185" 1
hsa04931 "hsa04931" "Insulin resistance" "1/32" "108/8076" 0.350567519411345 0.36125555353974 0.0877543854752405 "5781" 1
hsa00230 "hsa00230" "Purine metabolism" "1/32" "130/8076" 0.405660646782867 0.415494844280633 0.100929921687603 "3614" 1
hsa05017 "hsa05017" "Spinocerebellar ataxia" "1/32" "143/8076" 0.436057871675301 0.44393843562124 0.107839296102325 "2902" 1
hsa03040 "hsa03040" "Spliceosome" "1/32" "151/8076" 0.454009373470791 0.459446611476429 0.111606464326258 "3312" 1
hsa04530 "hsa04530" "Tight junction" "1/32" "169/8076" 0.49239940962886 0.495330358495698 0.120323164007052 "6714" 1
hsa05016 "hsa05016" "Huntington disease" "1/32" "306/8076" 0.710173933809302 0.710173933809302 0.172511886755296 "2902" 1
