# Supplementary material for: A Bioinformatics Investigation into the Pharmacological Mechanisms of Sodium-Glucose Co-transporter 2 Inhibitors in Diabetes Mellitus and Heart Failure Based on Network Pharmacology
Source: Cardiovasc Drugs Ther. 2021 May 24;36(4):713–26. doi: 10.1007/s10557-021-07186-y (PMC9270285; doi:10.1007/s10557-021-07186-y)
Supplement: Supplementary file 9 — The related targets of HF-DM from the network analysis studies conducted on patients with DM status with HF. (XLSX 13 kb) [file 10557_2021_7186_MOESM9_ESM.xlsx]

## Sheet: Sheet1
Target of HF-DM
HBG2
HBG1
LPL
STARD3
RORA
TM6SF2
VDR
MBTPS2
LRP5
USF1
LSS
ALB
CAT
FDFT1
ADIPOQ
APP
MIA2
CES1
DKFZp451B1115
GPAM
THRSP
SCD
PNPLA1
PNPLA8
SREBF1
PNPLA2
PNPLA4
ABCC6
PNPLA3
PNLIPRP1
LIPA
PLIN5
LIPG
ABHD5
APOA5
DGAT2
CIDEA
APOE
APOA1
ANGPTL4
APOB
DYRK1B
CIDEC
PNLIPRP2
LIPE
LIPC
ANGPTL3
CELA2A
HAVCR1
TIM
KIM1
TIM1
CD365
HAVCR
KIM-1
TIM-1
TIMD1
TIMD-1
HAVCR-1
MSLN
OTOA
MSLNL
MUC16
SLC22A12
SLC22A6
SLC22A8
XDH
PRPS1
MOCOS
SLC17A3
URAD
SLC2A9
ABCG2
UMOD
ZNF365
Esam
Esam1
W117m
2310008D05Rik
GDF15
PDF
MIC1
PLAB
MIC-1
NAG-1
PTGFB
GDF-15
ABO
GADD45A
LCAT
SEPTIN2
G-gamma
UGDH
ACKR1
METTL3
TNFRSF19
TAJ
TROY
TRADE
TAJ-alpha
GOT1
CNP
CNP1
HLD20
TNFRSF1A
GPT2
AAT2
ALT2
TNNI3
CMH7
RCM1
cTnI
CMD2A
TNNC1
CMD1FF
ADM
AM
PAMP
RAGE
AGER
DIAPH1
S100A13
S100A8
SMN1
S100A4
S100A7
S100B
S100P
S100A9
S100A12
S100A14
MOK
HMGB1
FMR1
FPR1
HMGB2
CLCA4
CLCA2
CLIC1
RNH1
ANG
IL6
CDF
HGF
HSF
BSF2
IL-6
BSF-2
IFNB2
IFN-beta-2
POSTN
TGFBI
CRP
SCN9A
SCN3A
SCN5A
SCN10A
PSAP-B
KCNA4
SLC2A4
G6PC2
SLC2A2
MPO
EPO
RHD
MAEA
RhC
RHCE
EEF1D
POLR3H
RPS15
PTBP3
SLC66A3
RHEX
FOLH1
EPB42
FAM210B
BSG
BRD1
SLC4A1
EIF2AK1
FLVCR1
OR2T7
PTPRC
WAP4C
NRP1
NETO1
NRP2
DKFZp781F1414
NETO2
DKFZp686J1169
SEMA3D
PLXNA1
PLXNA3
PHACTR1
VEGFB
TAOK2
VEGFA
SEMA3A
PXN
PLXNA2
PLXNA4
PGF
CDC42
ABL1
DCBLD2
ACE2
ABCB8
ITGB3
GP1BA
ITGA2B
ITGA2
SLC22A2
SLC47A2
SLC47A1
TFAP2B
MME
PURB
LGALS3BP
LGALS3
GALIG
TMED10
MERTK
TRIM16
LGALS8
LGALS4
BECN1
ITGA3
CSPG4
BTBD17
UACA
ITGB1
PXDNL
FIBCD1
HEL-S-51
GC
HSPG2
HNF1A
SLC39A2
WNT1
WNT3
WNT5A
WNT9B
SPARC
WNT7B
WNT10A
WNT10B
WNT9A
WNT3A
ECM1
DBP
ENDOU
FGB
FOXA1
FOXA3
B2M
GAS6
CTSV
AFP
AFM
FUCA1
EFEMP1
FCGRT
CLCN5
SERPINA1
FOXA2
FURIN
AMBP
LAMB3
NEDD4L
WNT2B
WNT7A
WNT8A
NGAL
LCN2
NPPB
BNP
Iso-ANP
SLC4A7
SLC4A11
SLC4A10
SLC4A5
SLC4A9
