# Supplementary material for: A Bioinformatics Investigation into the Pharmacological Mechanisms of Sodium-Glucose Co-transporter 2 Inhibitors in Diabetes Mellitus and Heart Failure Based on Network Pharmacology
Source: Cardiovasc Drugs Ther. 2021 May 24;36(4):713–26. doi: 10.1007/s10557-021-07186-y (PMC9270285; doi:10.1007/s10557-021-07186-y)
Supplement: Supplementary file 10 — The detailed results of KEGG analysis on canagliflozin. (XLSX 21 kb) [file 10557_2021_7186_MOESM10_ESM.xlsx]

## Sheet: 卡格列净KEGG1
ID	Description	GeneRatio	BgRatio	pvalue	p.adjust	qvalue	geneID	Count
hsa05235	PD-L1 expression and PD-1 checkpoint pathway in cancer	8/52	89/8102	7.81706e-08	1.48524e-05	5.92451e-06	5604/1432/3717/5595/5594/1956/29126/5781	8
hsa05211	Renal cell carcinoma	7/52	69/8102	2.35171e-07	2.23412e-05	8.91173e-06	6513/5604/4233/5595/5594/673/5781	7
hsa01521	EGFR tyrosine kinase inhibitor resistance	7/52	79/8102	6.01723e-07	3.81091e-05	1.52014e-05	5604/4233/3717/5595/5594/1956/673	7
hsa05215	Prostate cancer	7/52	97/8102	2.44206e-06	0.000115998	4.62707e-05	5604/5595/5594/3645/1956/673/3320	7
hsa05230	Central carbon metabolism in cancer	6/52	70/8102	4.98053e-06	0.000118197	4.71479e-05	6513/5604/4233/5595/5594/1956	6
hsa05205	Proteoglycans in cancer	9/52	205/8102	5.10892e-06	0.000118197	4.71479e-05	1514/5604/1432/4233/5595/5594/1956/673/5781	9
hsa05219	Bladder cancer	5/52	41/8102	5.62995e-06	0.000118197	4.71479e-05	5604/5595/5594/1956/673	5
hsa05218	Melanoma	6/52	72/8102	5.87717e-06	0.000118197	4.71479e-05	5604/4233/5595/5594/1956/673	6
hsa05223	Non-small cell lung cancer	6/52	72/8102	5.87717e-06	0.000118197	4.71479e-05	5604/4233/5595/5594/1956/673	6
hsa04015	Rap1 signaling pathway	9/52	210/8102	6.22091e-06	0.000118197	4.71479e-05	135/5604/136/1432/4233/5595/5594/1956/673	9
hsa04722	Neurotrophin signaling pathway	7/52	119/8102	9.56285e-06	0.000165176	6.58876e-05	5604/1432/51135/5595/5594/673/5781	7
hsa05034	Alcoholism	8/52	187/8102	2.1877e-05	0.000326298	0.000130158	135/2030/5604/136/5595/5594/10645/673	8
hsa04210	Apoptosis	7/52	136/8102	2.29264e-05	0.000326298	0.000130158	1514/5604/5595/5594/597/5551/4170	7
hsa04910	Insulin signaling pathway	7/52	137/8102	2.4043e-05	0.000326298	0.000130158	5604/5837/5595/5594/673/2997/5836	7
hsa05213	Endometrial cancer	5/52	58/8102	3.17042e-05	0.000401587	0.00016019	5604/5595/5594/1956/673	5
hsa01522	Endocrine resistance	6/52	98/8102	3.48755e-05	0.000414146	0.0001652	5604/1432/5595/5594/1956/673	6
hsa04914	Progesterone-mediated oocyte maturation	6/52	100/8102	3.91115e-05	0.000436274	0.000174026	5604/1432/5595/5594/673/3320	6
hsa05226	Gastric cancer	7/52	149/8102	4.13312e-05	0.000436274	0.000174026	5604/4233/1452/5595/5594/1956/673	7
hsa04931	Insulin resistance	6/52	108/8102	6.03793e-05	0.000578823	0.000230888	6513/5837/10724/2997/5836/5781	6
hsa04066	HIF-1 signaling pathway	6/52	109/8102	6.35854e-05	0.000578823	0.000230888	6513/2597/5604/5595/5594/1956	6
hsa05221	Acute myeloid leukemia	5/52	67/8102	6.39752e-05	0.000578823	0.000230888	5604/5595/5594/597/673	5
hsa05161	Hepatitis B	7/52	162/8102	7.04694e-05	0.000608599	0.000242765	5604/1432/51135/3717/5595/5594/673	7
hsa05145	Toxoplasmosis	6/52	112/8102	7.40291e-05	0.000611545	0.00024394	1432/51135/3312/3717/5595/5594	6
hsa04917	Prolactin signaling pathway	5/52	70/8102	7.9019e-05	0.000625567	0.000249534	5604/1432/3717/5595/5594	5
hsa05216	Thyroid cancer	4/52	37/8102	8.52155e-05	0.000632174	0.000252169	5604/5595/5594/673	4
hsa05225	Hepatocellular carcinoma	7/52	168/8102	8.86891e-05	0.000632174	0.000252169	5604/4233/1452/5595/5594/1956/673	7
hsa04010	MAPK signaling pathway	9/52	294/8102	8.98352e-05	0.000632174	0.000252169	5604/1432/4233/51135/3312/5595/5594/1956/673	9
hsa04071	Sphingolipid signaling pathway	6/52	119/8102	0.00010377	0.000704152	0.00028088	134/140/5604/1432/5595/5594	6
hsa05214	Glioma	5/52	75/8102	0.000109992	0.000718141	0.000286461	5604/5595/5594/1956/673	5
hsa05212	Pancreatic cancer	5/52	76/8102	0.00011717	0.000718141	0.000286461	5604/5595/5594/1956/673	5
hsa05220	Chronic myeloid leukemia	5/52	76/8102	0.00011717	0.000718141	0.000286461	5604/5595/5594/673/5781	5
hsa05140	Leishmaniasis	5/52	77/8102	0.000124703	0.000740422	0.000295349	1432/51135/3717/5595/5594	5
hsa00910	Nitrogen metabolism	3/52	17/8102	0.000159156	0.00091635	0.000365525	768/759/760	3
hsa04068	FoxO signaling pathway	6/52	131/8102	0.000176257	0.000956825	0.00038167	5604/1432/5595/5594/1956/673	6
hsa04650	Natural killer cell mediated cytotoxicity	6/52	131/8102	0.000176257	0.000956825	0.00038167	5604/5595/5594/673/5551/5781	6
hsa04270	Vascular smooth muscle contraction	6/52	133/8102	0.000191496	0.00101067	0.000403149	135/5604/136/5595/5594/673	6
hsa04012	ErbB signaling pathway	5/52	85/8102	0.000199175	0.00102279	0.000407984	5604/5595/5594/1956/673	5
hsa05210	Colorectal cancer	5/52	86/8102	0.000210451	0.00105225	0.000419735	5604/5595/5594/1956/673	5
hsa04915	Estrogen signaling pathway	6/52	138/8102	0.00023418	0.00114088	0.000455087	5604/3312/5595/5594/1956/3320	6
hsa04912	GnRH signaling pathway	5/52	93/8102	0.00030361	0.00144215	0.000575262	5604/1432/5595/5594/1956	5
hsa05224	Breast cancer	6/52	147/8102	0.000329665	0.00152772	0.000609393	5604/1452/5595/5594/1956/673	6
hsa04151	PI3K-Akt signaling pathway	9/52	354/8102	0.000364259	0.00164784	0.00065731	5604/4233/3717/5595/5594/1956/2997/4170/3320	9
hsa04933	AGE-RAGE signaling pathway in diabetic complications	5/52	100/8102	0.000425198	0.00187878	0.000749431	2152/1432/3717/5595/5594	5
hsa05142	Chagas disease	5/52	102/8102	0.000465881	0.00201176	0.000802475	1432/51135/5595/5594/1636	5
hsa04620	Toll-like receptor signaling pathway	5/52	104/8102	0.000509437	0.00215096	0.000857999	5604/1432/51135/5595/5594	5
hsa04370	VEGF signaling pathway	4/52	59/8102	0.000529174	0.00218572	0.000871865	5604/1432/5595/5594	4
hsa04928	Parathyroid hormone synthesis, secretion and action	5/52	106/8102	0.000555995	0.00223368	0.000890998	5604/5595/5594/1956/673	5
hsa04730	Long-term depression	4/52	60/8102	0.000564299	0.00223368	0.000890998	5604/5595/5594/673	4
hsa04659	Th17 cell differentiation	5/52	107/8102	0.00058044	0.00225069	0.000897781	1432/3717/5595/5594/3320	5
hsa04022	cGMP-PKG signaling pathway	6/52	167/8102	0.000650917	0.00247348	0.000986652	134/140/5604/5595/5594/8654	6
hsa04720	Long-term potentiation	4/52	67/8102	0.000858132	0.00319696	0.00127524	5604/5595/5594/673	4
hsa04664	Fc epsilon RI signaling pathway	4/52	68/8102	0.00090747	0.00331576	0.00132263	5604/1432/5595/5594	4
hsa04935	Growth hormone synthesis, secretion and action	5/52	119/8102	0.000941082	0.00337348	0.00134565	5604/1432/3717/5595/5594	5
hsa04920	Adipocytokine signaling pathway	4/52	69/8102	0.000958777	0.00337348	0.00134565	6513/3717/10645/5781	4
hsa05132	Salmonella infection	7/52	249/8102	0.00097691	0.00337478	0.00134617	2597/5604/1432/51135/5595/5594/3320	7
hsa05120	Epithelial cell signaling in Helicobacter pylori infection	4/52	70/8102	0.0010121	0.0034339	0.00136975	1432/4233/1956/5781	4
hsa04520	Adherens junction	4/52	71/8102	0.00106747	0.00355823	0.00141935	4233/5595/5594/1956	4
hsa04926	Relaxin signaling pathway	5/52	129/8102	0.00135143	0.00442711	0.00176594	5604/1432/5595/5594/1956	5
hsa05133	Pertussis	4/52	76/8102	0.00137665	0.00443329	0.0017684	1432/51135/5595/5594	4
hsa04612	Antigen processing and presentation	4/52	78/8102	0.00151621	0.00470881	0.00187831	1514/3312/3309/3320	4
hsa00500	Starch and sucrose metabolism	3/52	36/8102	0.00153344	0.00470881	0.00187831	5837/2997/5836	3
hsa05130	Pathogenic Escherichia coli infection	6/52	197/8102	0.00153656	0.00470881	0.00187831	2597/1432/51135/5595/5594/5781	6
hsa04510	Focal adhesion	6/52	201/8102	0.00170267	0.00513504	0.00204832	5604/4233/5595/5594/1956/673	6
hsa04140	Autophagy - animal	5/52	137/8102	0.00176487	0.00515884	0.00205782	1514/5604/5595/5594/10645	5
hsa05135	Yersinia infection	5/52	137/8102	0.00176487	0.00515884	0.00205782	5604/1432/51135/5595/5594	5
hsa04550	Signaling pathways regulating pluripotency of stem cells	5/52	143/8102	0.00213105	0.00613483	0.00244713	5604/1432/3717/5595/5594	5
hsa05170	Human immunodeficiency virus 1 infection	6/52	212/8102	0.00223047	0.00632521	0.00252308	5604/1111/1432/51135/5595/5594	6
hsa04540	Gap junction	4/52	88/8102	0.00236455	0.00660683	0.00263541	5604/5595/5594/1956	4
hsa04024	cAMP signaling pathway	6/52	216/8102	0.00245029	0.00672148	0.00268114	134/135/5604/5595/5594/673	6
hsa04072	Phospholipase D signaling pathway	5/52	148/8102	0.00247634	0.00672148	0.00268114	5604/5595/5594/1956/5781	5
hsa04810	Regulation of actin cytoskeleton	6/52	218/8102	0.00256615	0.00686717	0.00273926	5604/5595/5594/3645/1956/673	6
hsa04658	Th1 and Th2 cell differentiation	4/52	92/8102	0.00278042	0.00733722	0.00292676	1432/3717/5595/5594	4
hsa04921	Oxytocin signaling pathway	5/52	154/8102	0.00294255	0.00765869	0.00305499	5604/5595/5594/10645/1956	5
hsa04657	IL-17 signaling pathway	4/52	94/8102	0.00300608	0.00766595	0.00305789	1432/5595/5594/3320	4
hsa04934	Cushing syndrome	5/52	155/8102	0.00302603	0.00766595	0.00305789	5604/5595/5594/1956/673	5
hsa04218	Cellular senescence	5/52	156/8102	0.00311122	0.00777805	0.0031026	5604/1111/1432/5595/5594	5
hsa05160	Hepatitis C	5/52	157/8102	0.00319813	0.00789149	0.00314785	5604/5595/5594/1956/673	5
hsa05231	Choline metabolism in cancer	4/52	98/8102	0.00349445	0.00830514	0.00331285	5604/5595/5594/1956	4
hsa04014	Ras signaling pathway	6/52	232/8102	0.0034969	0.00830514	0.00331285	5604/4233/5595/5594/1956/5781	6
hsa05171	Coronavirus disease - COVID-19	6/52	232/8102	0.0034969	0.00830514	0.00331285	1432/51135/5595/5594/1956/1636	6
hsa04625	C-type lectin receptor signaling pathway	4/52	104/8102	0.00432438	0.0100199	0.00399686	1432/5595/5594/5781	4
hsa04660	T cell receptor signaling pathway	4/52	104/8102	0.00432438	0.0100199	0.00399686	5604/1432/5595/5594	4
hsa05164	Influenza A	5/52	172/8102	0.00472235	0.0108102	0.0043121	5604/51135/3717/5595/5594	5
hsa04922	Glucagon signaling pathway	4/52	107/8102	0.00478542	0.0108242	0.00431768	6513/5837/2997/5836	4
hsa04668	TNF signaling pathway	4/52	112/8102	0.00562559	0.0124957	0.00498444	5604/1432/5595/5594	4
hsa05152	Tuberculosis	5/52	180/8102	0.00571898	0.0124957	0.00498444	1432/51135/3717/5595/5594	5
hsa00511	Other glycan degradation	2/52	18/8102	0.00578857	0.0124957	0.00498444	57704/2629	2
hsa04725	Cholinergic synapse	4/52	113/8102	0.00580471	0.0124957	0.00498444	5604/3717/5595/5594	4
hsa04621	NOD-like receptor signaling pathway	5/52	181/8102	0.00585325	0.0124957	0.00498444	1432/51135/5595/5594/3320	5
hsa04726	Serotonergic synapse	4/52	115/8102	0.00617433	0.0130347	0.00519943	5604/5595/5594/673	4
hsa04919	Thyroid hormone signaling pathway	4/52	121/8102	0.00737664	0.0154018	0.00614365	6513/5604/5595/5594	4
hsa04062	Chemokine signaling pathway	5/52	192/8102	0.00748102	0.0154499	0.00616285	5604/3717/5595/5594/673	5
hsa05167	Kaposi sarcoma-associated herpesvirus infection	5/52	193/8102	0.00764319	0.0156151	0.00622875	5604/1432/3717/5595/5594	5
hsa04929	GnRH secretion	3/52	64/8102	0.00788824	0.0159443	0.00636006	5604/5595/5594	3
hsa04611	Platelet activation	4/52	124/8102	0.00803203	0.0160641	0.00640783	64805/1432/5595/5594	4
hsa05010	Alzheimer disease	7/52	369/8102	0.00875702	0.0173316	0.00691344	2597/5604/1452/5595/5594/673/23621	7
hsa04380	Osteoclast differentiation	4/52	128/8102	0.00896406	0.0175585	0.00700393	5604/1432/5595/5594	4
hsa04114	Oocyte meiosis	4/52	129/8102	0.00920767	0.0178516	0.00712086	5604/1432/5595/5594	4
hsa05415	Diabetic cardiomyopathy	5/52	203/8102	0.00940266	0.0179656	0.00716633	6513/2597/1432/2997/1636	5
hsa00230	Purine metabolism	4/52	130/8102	0.00945557	0.0179656	0.00716633	132/8654/3615/3614	4
hsa05166	Human T-cell leukemia virus 1 infection	5/52	219/8102	0.0127721	0.0240267	0.00958404	6513/5604/1111/5595/5594	5
hsa05206	MicroRNAs in cancer	6/52	310/8102	0.0138452	0.0257902	0.0102875	5604/4233/5595/5594/1956/4170	6
hsa05163	Human cytomegalovirus infection	5/52	225/8102	0.0142235	0.0262375	0.0104659	5604/1432/5595/5594/1956	5
hsa00983	Drug metabolism - other enzymes	3/52	80/8102	0.0144796	0.026453	0.0105519	3615/3614/7084	3
hsa04662	B cell receptor signaling pathway	3/52	82/8102	0.0154686	0.0279908	0.0111653	5604/5595/5594	3
hsa04150	mTOR signaling pathway	4/52	155/8102	0.0171298	0.0307044	0.0122477	5604/5595/5594/673	4
hsa04217	Necroptosis	4/52	159/8102	0.0186353	0.0330907	0.0131996	5837/3717/5836/3320	4
hsa04976	Bile secretion	3/52	90/8102	0.0198001	0.0345435	0.0137791	6523/6513/760	3
hsa04630	JAK-STAT signaling pathway	4/52	162/8102	0.019817	0.0345435	0.0137791	3717/1956/4170/5781	4
hsa04960	Aldosterone-regulated sodium reabsorption	2/52	37/8102	0.0233182	0.0402769	0.0160661	5595/5594	2
hsa04666	Fc gamma R-mediated phagocytosis	3/52	97/8102	0.0240865	0.0412292	0.016446	5604/5595/5594	3
hsa04916	Melanogenesis	3/52	101/8102	0.0267445	0.0453701	0.0180978	5604/5595/5594	3
hsa04360	Axon guidance	4/52	182/8102	0.0288809	0.0485608	0.0193705	4233/5595/5594/5781	4
hsa05020	Prion disease	5/52	273/8102	0.0299721	0.0499535	0.019926	1432/3312/3309/5595/5594	5
