# Supplementary material for: A Bioinformatics Investigation into the Pharmacological Mechanisms of Sodium-Glucose Co-transporter 2 Inhibitors in Diabetes Mellitus and Heart Failure Based on Network Pharmacology
Source: Cardiovasc Drugs Ther. 2021 May 24;36(4):713–26. doi: 10.1007/s10557-021-07186-y (PMC9270285; doi:10.1007/s10557-021-07186-y)
Supplement: Supplementary file 11 — The detailed results of KEGG analysis on dapagliflozin. (XLSX 23 kb) [file 10557_2021_7186_MOESM11_ESM.xlsx]

## Sheet: 达格列净KEGG1
ID	Description	GeneRatio	BgRatio	pvalue	p.adjust	qvalue	geneID	Count
hsa00980	Metabolism of xenobiotics by cytochrome P450	11/76	78/8102	1.1039e-10	2.37338e-08	8.48259e-09	1543/1544/1559/7364/1548/1565/1576/54600/7363/2950/2946	11
hsa00982	Drug metabolism - cytochrome P450	10/76	72/8102	9.65341e-10	1.03774e-07	3.70894e-08	1544/1559/7364/1548/1565/1576/54600/7363/2950/2946	10
hsa05204	Chemical carcinogenesis	10/76	83/8102	4.03365e-09	2.89078e-07	1.03318e-07	1543/1544/1559/7364/1548/1576/54600/7363/2950/2946	10
hsa04668	TNF signaling pathway	11/76	112/8102	5.78515e-09	3.10952e-07	1.11136e-07	1432/5602/5600/5604/4314/9020/3383/7412/6401/5594/5595	11
hsa05215	Prostate cancer	10/76	97/8102	1.8785e-08	8.07755e-07	2.88696e-07	5159/5604/2950/1956/4314/5594/898/1017/5595/3645	10
hsa04933	AGE-RAGE signaling pathway in diabetic complications	10/76	100/8102	2.52825e-08	9.05956e-07	3.23793e-07	1432/5602/5600/2152/3717/3383/7412/6401/5594/5595	10
hsa00830	Retinol metabolism	8/76	68/8102	1.93681e-07	5.94878e-06	2.12612e-06	1543/1544/1559/7364/1548/1576/54600/7363	8
hsa05230	Central carbon metabolism in cancer	8/76	70/8102	2.43667e-07	6.54856e-06	2.34049e-06	5159/5604/3099/3098/6513/1956/5594/5595	8
hsa04914	Progesterone-mediated oocyte maturation	9/76	100/8102	3.32147e-07	7.93462e-06	2.83588e-06	1432/5602/5600/5604/5594/983/1017/5595/891	9
hsa00983	Drug metabolism - other enzymes	8/76	80/8102	6.94129e-07	1.49238e-05	5.33383e-06	7364/1548/1576/54600/7363/7378/2950/2946	8
hsa05235	PD-L1 expression and PD-1 checkpoint pathway in cancer	8/76	89/8102	1.58076e-06	3.01559e-05	1.07779e-05	3932/1432/5600/5604/1956/3717/5594/5595	8
hsa04218	Cellular senescence	10/76	156/8102	1.68312e-06	3.01559e-05	1.07779e-05	1432/5600/5604/1111/5594/983/898/1017/5595/891	10
hsa05161	Hepatitis B	10/76	162/8102	2.37318e-06	3.68534e-05	1.31716e-05	1432/5602/5600/5604/51135/3717/5594/898/1017/5595	10
hsa04657	IL-17 signaling pathway	8/76	94/8102	2.39976e-06	3.68534e-05	1.31716e-05	1432/5602/5600/4314/4312/5594/5595/225689	8
hsa04114	Oocyte meiosis	9/76	129/8102	2.8785e-06	4.08113e-05	1.45862e-05	1432/5600/5604/5594/983/898/1017/5595/891	9
hsa04068	FoxO signaling pathway	9/76	131/8102	3.27127e-06	4.08113e-05	1.45862e-05	1432/5602/5600/5604/1956/5594/1017/5595/891	9
hsa01522	Endocrine resistance	8/76	98/8102	3.29225e-06	4.08113e-05	1.45862e-05	1565/1432/5602/5600/5604/1956/5594/5595	8
hsa04015	Rap1 signaling pathway	11/76	210/8102	3.56961e-06	4.08113e-05	1.45862e-05	5159/1432/5600/135/5604/136/1956/2902/2324/5594/5595	11
hsa04917	Prolactin signaling pathway	7/76	70/8102	3.60658e-06	4.08113e-05	1.45862e-05	1432/5602/5600/5604/3717/5594/5595	7
hsa04660	T cell receptor signaling pathway	8/76	104/8102	5.1515e-06	5.2327e-05	1.87019e-05	3932/1432/5602/5600/5604/9020/5594/5595	8
hsa05418	Fluid shear stress and atherosclerosis	9/76	139/8102	5.33949e-06	5.2327e-05	1.87019e-05	1432/5602/5600/1514/2950/2946/3383/7412/6401	9
hsa05166	Human T-cell leukemia virus 1 infection	11/76	219/8102	5.35439e-06	5.2327e-05	1.87019e-05	3932/5602/5604/6513/1111/9020/3383/5594/898/1017/5595	11
hsa04066	HIF-1 signaling pathway	8/76	109/8102	7.31841e-06	6.84112e-05	2.44505e-05	5604/3099/3098/6513/1956/2597/5594/5595	8
hsa05145	Toxoplasmosis	8/76	112/8102	8.9558e-06	8.0229e-05	2.86743e-05	1432/5602/5600/3312/51135/3717/5594/5595	8
hsa04010	MAPK signaling pathway	12/76	294/8102	1.61235e-05	0.000138662	4.95585e-05	5159/1432/5602/5600/5604/3312/1956/51135/9020/2324/5594/5595	12
hsa04976	Bile secretion	7/76	90/8102	1.9356e-05	0.0001577	5.63629e-05	5243/7364/1576/54600/7363/6523/6513	7
hsa00511	Other glycan degradation	4/76	18/8102	1.98042e-05	0.0001577	5.63629e-05	57704/2629/2517/2720	4
hsa00140	Steroid hormone biosynthesis	6/76	61/8102	2.05748e-05	0.000157985	5.64646e-05	1543/1544/7364/1576/54600/7363	6
hsa04658	Th1 and Th2 cell differentiation	7/76	92/8102	2.23591e-05	0.000165765	5.92454e-05	3932/1432/5602/5600/3717/5594/5595	7
hsa04380	Osteoclast differentiation	8/76	128/8102	2.38821e-05	0.000166444	5.9488e-05	3932/1432/5602/5600/5604/9020/5594/5595	8
hsa04912	GnRH signaling pathway	7/76	93/8102	2.39989e-05	0.000166444	5.9488e-05	1432/5602/5600/5604/1956/5594/5595	7
hsa04926	Relaxin signaling pathway	8/76	129/8102	2.52708e-05	0.000167531	5.98763e-05	1432/5602/5600/5604/1956/4312/5594/5595	8
hsa05170	Human immunodeficiency virus 1 infection	10/76	212/8102	2.5714e-05	0.000167531	5.98763e-05	1432/5602/5600/5604/1111/51135/5594/983/5595/891	10
hsa05219	Bladder cancer	5/76	41/8102	3.66104e-05	0.000226754	8.10432e-05	5604/1956/4312/5594/5595	5
hsa04664	Fc epsilon RI signaling pathway	6/76	68/8102	3.85063e-05	0.000226754	8.10432e-05	1432/5602/5600/5604/5594/5595	6
hsa04910	Insulin signaling pathway	8/76	137/8102	3.90228e-05	0.000226754	8.10432e-05	5602/5604/3099/3098/5836/5837/5594/5595	8
hsa05135	Yersinia infection	8/76	137/8102	3.90228e-05	0.000226754	8.10432e-05	3932/1432/5602/5600/5604/51135/5594/5595	8
hsa04620	Toll-like receptor signaling pathway	7/76	104/8102	4.95676e-05	0.000280448	0.000100234	1432/5602/5600/5604/51135/5594/5595	7
hsa05171	Coronavirus disease - COVID-19	10/76	232/8102	5.55471e-05	0.000306221	0.000109445	1432/5602/5600/1956/4314/4312/51135/5594/2147/5595	10
hsa04659	Th17 cell differentiation	7/76	107/8102	5.9495e-05	0.000319786	0.000114293	3932/1432/5602/5600/3717/5594/5595	7
hsa04930	Type II diabetes mellitus	5/76	46/8102	6.45645e-05	0.00033857	0.000121007	5602/3099/3098/5594/5595	5
hsa05226	Gastric cancer	8/76	149/8102	7.10158e-05	0.000362421	0.000129531	5243/5604/1956/5594/898/1452/1017/5595	8
hsa05133	Pertussis	6/76	76/8102	7.24842e-05	0.000362421	0.000129531	1432/5602/5600/51135/5594/5595	6
hsa05140	Leishmaniasis	6/76	77/8102	7.80294e-05	0.00038128	0.000136271	1432/5600/51135/3717/5594/5595	6
hsa01521	EGFR tyrosine kinase inhibitor resistance	6/76	79/8102	9.01343e-05	0.000430642	0.000153914	5159/5604/1956/3717/5594/5595	6
hsa04071	Sphingolipid signaling pathway	7/76	119/8102	0.000116852	0.000523398	0.000187065	1432/5602/5600/140/5604/5594/5595	7
hsa04722	Neurotrophin signaling pathway	7/76	119/8102	0.000116852	0.000523398	0.000187065	1432/5602/5600/5604/51135/5594/5595	7
hsa04935	Growth hormone synthesis, secretion and action	7/76	119/8102	0.000116852	0.000523398	0.000187065	1432/5602/5600/5604/3717/5594/5595	7
hsa04110	Cell cycle	7/76	124/8102	0.000151268	0.000663727	0.000237219	1111/983/898/1022/1017/891/902	7
hsa04540	Gap junction	6/76	88/8102	0.000164401	0.000706925	0.000252659	5159/5604/1956/5594/983/5595	6
hsa04370	VEGF signaling pathway	5/76	59/8102	0.000214474	0.000904155	0.00032315	1432/5600/5604/5594/5595	5
hsa05231	Choline metabolism in cancer	6/76	98/8102	0.000296548	0.00122611	0.000438219	5159/5602/5604/1956/5594/5595	6
hsa00500	Starch and sucrose metabolism	4/76	36/8102	0.000335461	0.00136083	0.000486368	3099/3098/5836/5837	4
hsa05034	Alcoholism	8/76	187/8102	0.00034191	0.00136131	0.000486539	135/5604/2030/136/2902/5594/5595/10645	8
hsa05142	Chagas disease	6/76	102/8102	0.000368297	0.00143971	0.000514559	1432/5602/5600/51135/5594/5595	6
hsa04625	C-type lectin receptor signaling pathway	6/76	104/8102	0.00040893	0.00157	0.000561125	1432/5602/5600/9020/5594/5595	6
hsa05167	Kaposi sarcoma-associated herpesvirus infection	8/76	193/8102	0.000422838	0.00159492	0.000570031	1432/5602/5600/5604/3717/3383/5594/5595	8
hsa05120	Epithelial cell signaling in Helicobacter pylori infection	5/76	70/8102	0.000478575	0.00176734	0.000631655	1432/5602/5600/1956/9020	5
hsa05130	Pathogenic Escherichia coli infection	8/76	197/8102	0.00048499	0.00176734	0.000631655	1432/5602/5600/2597/51135/5594/2147/5595	8
hsa05218	Melanoma	5/76	72/8102	0.000545257	0.00195384	0.000698311	5159/5604/1956/5594/5595	5
hsa05169	Epstein-Barr virus infection	8/76	202/8102	0.000572928	0.00201512	0.000720216	1432/5602/5600/51135/9020/3383/898/1017	8
hsa04115	p53 signaling pathway	5/76	73/8102	0.000581106	0.00201512	0.000720216	1111/983/898/1017/891	5
hsa05214	Glioma	5/76	75/8102	0.000658086	0.00224585	0.000802678	5159/5604/1956/5594/5595	5
hsa05212	Pancreatic cancer	5/76	76/8102	0.000699326	0.0023493	0.000839651	5602/5604/1956/5594/5595	5
hsa05225	Hepatocellular carcinoma	7/76	168/8102	0.000955583	0.00316077	0.00112968	5604/2950/2946/1956/5594/1452/5595	7
hsa04611	Platelet activation	6/76	124/8102	0.00103814	0.00338181	0.00120867	1432/5600/64805/5594/2147/5595	6
hsa04012	ErbB signaling pathway	5/76	85/8102	0.00116302	0.00373207	0.00133386	5602/5604/1956/5594/5595	5
hsa05210	Colorectal cancer	5/76	86/8102	0.00122587	0.00387592	0.00138527	5602/5604/1956/5594/5595	5
hsa04014	Ras signaling pathway	8/76	232/8102	0.00141094	0.00438765	0.00156817	5159/5602/5604/1956/2902/2324/5594/5595	8
hsa05152	Tuberculosis	7/76	180/8102	0.00142854	0.00438765	0.00156817	1432/5602/5600/51135/3717/5594/5595	7
hsa04210	Apoptosis	6/76	136/8102	0.00167217	0.00506361	0.00180976	5602/5604/1514/9020/5594/5595	6
hsa04140	Autophagy - animal	6/76	137/8102	0.00173591	0.00518362	0.00185265	5602/5604/1514/5594/5595/10645	6
hsa05131	Shigellosis	8/76	246/8102	0.00204448	0.00600818	0.00214736	1432/5602/5600/3099/3098/1956/5594/5595	8
hsa05213	Endometrial cancer	4/76	58/8102	0.00206793	0.00600818	0.00214736	5604/1956/5594/5595	4
hsa04550	Signaling pathways regulating pluripotency of stem cells	6/76	143/8102	0.00215805	0.00618641	0.00221106	1432/5600/5604/3717/5594/5595	6
hsa05132	Salmonella infection	8/76	249/8102	0.0022057	0.0062398	0.00223014	1432/5602/5600/5604/2597/51135/5594/5595	8
hsa00591	Linoleic acid metabolism	3/76	29/8102	0.00243229	0.00679146	0.0024273	1544/1559/1576	3
hsa05224	Breast cancer	6/76	147/8102	0.00247983	0.00683544	0.00244302	5604/1956/2324/5594/1452/5595	6
hsa04072	Phospholipase D signaling pathway	6/76	148/8102	0.00256565	0.00689518	0.00246437	5159/5604/1956/5594/2147/5595	6
hsa04723	Retrograde endocannabinoid signaling	6/76	148/8102	0.00256565	0.00689518	0.00246437	1432/5602/5600/2558/5594/5595	6
hsa04510	Focal adhesion	7/76	201/8102	0.00267841	0.0070385	0.00251559	5159/5602/5604/1956/2324/5594/5595	7
hsa00053	Ascorbate and aldarate metabolism	3/76	30/8102	0.00268445	0.0070385	0.00251559	7364/54600/7363	3
hsa04064	NF-kappa B signaling pathway	5/76	104/8102	0.00284087	0.00735889	0.00263011	3932/51135/9020/3383/7412	5
hsa00052	Galactose metabolism	3/76	31/8102	0.00295218	0.00755617	0.00270061	3099/3098/2720	3
hsa05205	Proteoglycans in cancer	7/76	205/8102	0.00299063	0.00756453	0.0027036	1432/5600/5604/1514/1956/5594/5595	7
hsa04934	Cushing syndrome	6/76	155/8102	0.0032305	0.00807625	0.00288649	5604/1956/5594/898/1017/5595	6
hsa04931	Insulin resistance	5/76	108/8102	0.00334516	0.00826678	0.00295459	5602/5836/6513/5837/10724	5
hsa04720	Long-term potentiation	4/76	67/8102	0.00350623	0.00856635	0.00306166	5604/2902/5594/5595	4
hsa00040	Pentose and glucuronate interconversions	3/76	34/8102	0.00385178	0.00911255	0.00325687	7364/54600/7363	3
hsa05020	Prion disease	8/76	273/8102	0.00388681	0.00911255	0.00325687	1432/5602/5600/3312/3309/2902/5594/5595	8
hsa04920	Adipocytokine signaling pathway	4/76	69/8102	0.00389932	0.00911255	0.00325687	5602/6513/3717/10645	4
hsa05211	Renal cell carcinoma	4/76	69/8102	0.00389932	0.00911255	0.00325687	5604/6513/5594/5595	4
hsa04810	Regulation of actin cytoskeleton	7/76	218/8102	0.00420154	0.00971323	0.00347156	5159/5604/1956/5594/2147/5595/3645	7
hsa04726	Serotonergic synapse	5/76	115/8102	0.00437833	0.0100143	0.00357915	1559/1565/5604/5594/5595	5
hsa05223	Non-small cell lung cancer	4/76	72/8102	0.00454342	0.0102825	0.00367501	5604/1956/5594/5595	4
hsa01524	Platinum drug resistance	4/76	73/8102	0.00477312	0.0106898	0.00382059	2950/2946/5594/5595	4
hsa05143	African trypanosomiasis	3/76	37/8102	0.00490183	0.010754	0.00384354	3383/7412/6401	3
hsa05216	Thyroid cancer	3/76	37/8102	0.00490183	0.010754	0.00384354	5604/5594/5595	3
hsa05164	Influenza A	6/76	172/8102	0.0053753	0.0116736	0.00417221	5604/51135/3717/3383/5594/5595	6
hsa04151	PI3K-Akt signaling pathway	9/76	354/8102	0.00562397	0.0120915	0.00432158	5159/5604/1956/3717/2324/5594/898/1017/5595	9
hsa04621	NOD-like receptor signaling pathway	6/76	181/8102	0.00686308	0.0146095	0.00522152	1432/5602/5600/51135/5594/5595	6
hsa00860	Porphyrin and chlorophyll metabolism	3/76	42/8102	0.00700401	0.0147634	0.0052765	7364/54600/7363	3
hsa04650	Natural killer cell mediated cytotoxicity	5/76	131/8102	0.0075635	0.0157879	0.00564267	3932/5604/3383/5594/5595	5
hsa04270	Vascular smooth muscle contraction	5/76	133/8102	0.00805139	0.0166447	0.0059489	135/5604/136/5594/5595	5
hsa04915	Estrogen signaling pathway	5/76	138/8102	0.0093663	0.0191786	0.00685454	5604/3312/1956/5594/5595	5
hsa04973	Carbohydrate digestion and absorption	3/76	47/8102	0.00956795	0.0193823	0.00692732	6523/3099/3098	3
hsa05162	Measles	5/76	139/8102	0.00964606	0.0193823	0.00692732	5602/3312/51135/898/1017	5
hsa00600	Sphingolipid metabolism	3/76	49/8102	0.0107274	0.0213554	0.00763252	57704/2629/2720	3
hsa05323	Rheumatoid arthritis	4/76	93/8102	0.011128	0.0219497	0.00784494	1514/4314/4312/3383	4
hsa05144	Malaria	3/76	50/8102	0.0113363	0.0221572	0.00791911	3383/7412/6401	3
hsa05165	Human papillomavirus infection	8/76	331/8102	0.0119825	0.023033	0.00823211	5159/5604/1956/5594/898/1452/1017/5595	8
hsa05203	Viral carcinogenesis	6/76	204/8102	0.0119986	0.023033	0.00823211	1111/5594/983/898/1017/5595	6
hsa04921	Oxytocin signaling pathway	5/76	154/8102	0.0145588	0.0277003	0.00990023	5604/1956/5594/5595/10645	5
hsa04024	cAMP signaling pathway	6/76	216/8102	0.0155505	0.0293277	0.0104819	5602/135/5604/2902/5594/5595	6
hsa05160	Hepatitis C	5/76	157/8102	0.0157113	0.0293732	0.0104981	5604/1956/5594/1017/5595	5
hsa04928	Parathyroid hormone synthesis, secretion and action	4/76	106/8102	0.0172898	0.0320458	0.0114533	5604/1956/5594/5595	4
hsa04730	Long-term depression	3/76	60/8102	0.0185187	0.0339889	0.0121478	5604/5594/5595	3
hsa05163	Human cytomegalovirus infection	6/76	225/8102	0.0186544	0.0339889	0.0121478	1432/5600/5604/1956/5594/5595	6
hsa04022	cGMP-PKG signaling pathway	5/76	167/8102	0.0199906	0.0361175	0.0129086	140/5604/8654/5594/5595	5
hsa04725	Cholinergic synapse	4/76	113/8102	0.0213431	0.0380859	0.0136121	5604/3717/5594/5595	4
hsa05010	Alzheimer disease	8/76	369/8102	0.0217209	0.0380859	0.0136121	5602/5604/2597/2902/4311/5594/1452/5595	8
hsa04929	GnRH secretion	3/76	64/8102	0.021957	0.0380859	0.0136121	5604/5594/5595	3
hsa04670	Leukocyte transendothelial migration	4/76	114/8102	0.0219658	0.0380859	0.0136121	1432/5600/3383/7412	4
hsa04724	Glutamatergic synapse	4/76	114/8102	0.0219658	0.0380859	0.0136121	2902/2897/5594/5595	4
hsa04020	Calcium signaling pathway	6/76	240/8102	0.0247319	0.0418986	0.0149748	5159/135/136/1956/2902/2324	6
hsa00010	Glycolysis / Gluconeogenesis	3/76	67/8102	0.0247494	0.0418986	0.0149748	3099/3098/2597	3
hsa05221	Acute myeloid leukemia	3/76	67/8102	0.0247494	0.0418986	0.0149748	5604/5594/5595	3
hsa05206	MicroRNAs in cancer	7/76	310/8102	0.0257262	0.0432119	0.0154442	5243/5159/5604/1956/5594/898/5595	7
hsa04919	Thyroid hormone signaling pathway	4/76	121/8102	0.0266371	0.0443951	0.015867	5604/6513/5594/5595	4
hsa04622	RIG-I-like receptor signaling pathway	3/76	70/8102	0.0277251	0.045853	0.0163881	1432/5602/5600	3
hsa04520	Adherens junction	3/76	71/8102	0.0287576	0.0471976	0.0168686	1956/5594/5595	3
