# Supplementary material for: A Bioinformatics Investigation into the Pharmacological Mechanisms of Sodium-Glucose Co-transporter 2 Inhibitors in Diabetes Mellitus and Heart Failure Based on Network Pharmacology
Source: Cardiovasc Drugs Ther. 2021 May 24;36(4):713–26. doi: 10.1007/s10557-021-07186-y (PMC9270285; doi:10.1007/s10557-021-07186-y)
Supplement: Supplementary file 12 — The detailed results of KEGG analysis on empagliflozin. (XLSX 11 kb) [file 10557_2021_7186_MOESM12_ESM.xlsx]

## Sheet: 恩哥列进KEGG1
ID	Description	GeneRatio	BgRatio	pvalue	p.adjust	qvalue	geneID	Count
hsa04976	Bile secretion	44522	90/8102	1.082e-16	1.30922e-14	1.11617e-14	6523/6513/7364/9429/28234/54659/54576/54600/5243/9376/10599	11
hsa00053	Ascorbate and aldarate metabolism	44308	30/8102	1.06685e-06	6.45445e-05	5.50271e-05	7364/54659/54576/54600	4
hsa00040	Pentose and glucuronate interconversions	44308	34/8102	1.79256e-06	7.22999e-05	6.16389e-05	7364/54659/54576/54600	4
hsa00860	Porphyrin and chlorophyll metabolism	44308	42/8102	4.26518e-06	0.000129022	0.000109997	7364/54659/54576/54600	4
hsa00140	Steroid hormone biosynthesis	44308	61/8102	1.92236e-05	0.000465212	0.000396614	7364/54659/54576/54600	4
hsa00830	Retinol metabolism	44308	68/8102	2.96275e-05	0.000597489	0.000509386	7364/54659/54576/54600	4
hsa00982	Drug metabolism - cytochrome P450	44308	72/8102	3.71617e-05	0.000642366	0.000547646	7364/54659/54576/54600	4
hsa00980	Metabolism of xenobiotics by cytochrome P450	44308	78/8102	5.09766e-05	0.000757194	0.000645541	7364/54659/54576/54600	4
hsa00983	Drug metabolism - other enzymes	44308	80/8102	5.63202e-05	0.000757194	0.000645541	7364/54659/54576/54600	4
hsa05204	Chemical carcinogenesis	44308	83/8102	6.50886e-05	0.000787572	0.00067144	7364/54659/54576/54600	4
hsa01240	Biosynthesis of cofactors	44308	156/8102	0.000738096	0.00811905	0.00692186	7364/54659/54576/54600	4
