# Supplementary material for: A Bioinformatics Investigation into the Pharmacological Mechanisms of Sodium-Glucose Co-transporter 2 Inhibitors in Diabetes Mellitus and Heart Failure Based on Network Pharmacology
Source: Cardiovasc Drugs Ther. 2021 May 24;36(4):713–26. doi: 10.1007/s10557-021-07186-y (PMC9270285; doi:10.1007/s10557-021-07186-y)
Supplement: Supplementary file 13 — The detailed results of KEGG analysis on ertugliflozin. (XLSX 23 kb) [file 10557_2021_7186_MOESM13_ESM.xlsx]

## Sheet: 埃格列净KEGG
ID	Description	GeneRatio	BgRatio	pvalue	p.adjust	qvalue	geneID	Count
hsa04926	Relaxin signaling pathway	11/55	129/8102	7.1642e-10	7.54353e-08	2.54406e-08	1956/5604/4318/4312/1432/6714/4322/5594/4893/5602/5600	11
hsa05230	Central carbon metabolism in cancer	9/55	70/8102	7.32382e-10	7.54353e-08	2.54406e-08	6513/1956/5604/3099/3098/5594/2260/5159/4893	9
hsa04976	Bile secretion	9/55	90/8102	7.17511e-09	4.34059e-07	1.46387e-07	6523/760/6513/9429/7364/5243/54600/54658/54657	9
hsa05219	Bladder cancer	7/55	41/8102	8.42834e-09	4.34059e-07	1.46387e-07	1956/5604/4318/4312/6714/5594/4893	7
hsa04657	IL-17 signaling pathway	9/55	94/8102	1.05859e-08	4.36137e-07	1.47088e-07	4314/4318/4312/1432/2932/4322/5594/5602/5600	9
hsa05215	Prostate cancer	9/55	97/8102	1.40048e-08	4.51485e-07	1.52264e-07	1956/5604/4314/4318/2932/5594/2260/5159/4893	9
hsa01522	Endocrine resistance	9/55	98/8102	1.53417e-08	4.51485e-07	1.52264e-07	1956/5604/4318/1432/6714/5594/4893/5602/5600	9
hsa04917	Prolactin signaling pathway	8/55	70/8102	1.81648e-08	4.67745e-07	1.57747e-07	5604/1432/2932/6714/5594/4893/5602/5600	8
hsa04015	Rap1 signaling pathway	11/55	210/8102	1.20187e-07	2.75095e-06	9.27759e-07	135/1956/5604/136/1432/6714/5594/2260/5159/4893/5600	11
hsa04912	GnRH signaling pathway	8/55	93/8102	1.73905e-07	3.58244e-06	1.20818e-06	1956/5604/1432/6714/5594/4893/5602/5600	8
hsa04910	Insulin signaling pathway	9/55	137/8102	2.85573e-07	5.34801e-06	1.80362e-06	5604/5837/3099/3098/2932/5594/5836/4893/5602	9
hsa04660	T cell receptor signaling pathway	8/55	104/8102	4.15407e-07	7.13115e-06	2.40499e-06	5604/1432/2932/5594/4893/3932/5602/5600	8
hsa01521	EGFR tyrosine kinase inhibitor resistance	7/55	79/8102	8.91584e-07	1.41282e-05	4.76474e-06	1956/5604/2932/6714/5594/5159/4893	7
hsa04071	Sphingolipid signaling pathway	8/55	119/8102	1.16993e-06	1.72147e-05	5.80567e-06	140/5604/134/1432/5594/4893/5602/5600	8
hsa04012	ErbB signaling pathway	7/55	85/8102	1.47141e-06	2.02074e-05	6.81496e-06	1956/5604/2932/6714/5594/4893/5602	7
hsa04540	Gap junction	7/55	88/8102	1.86313e-06	2.39878e-05	8.0899e-06	1956/5604/6714/5594/5159/4893/153	7
hsa05235	PD-L1 expression and PD-1 checkpoint pathway in cancer	7/55	89/8102	2.01166e-06	2.43766e-05	8.22104e-06	1956/5604/1432/5594/4893/3932/5600	7
hsa04370	VEGF signaling pathway	6/55	59/8102	2.52862e-06	2.89386e-05	9.75957e-06	5604/1432/6714/5594/4893/5600	6
hsa05135	Yersinia infection	8/55	137/8102	3.39523e-06	3.68115e-05	1.24147e-05	5604/1432/2932/6714/5594/3932/5602/5600	8
hsa04933	AGE-RAGE signaling pathway in diabetic complications	7/55	100/8102	4.41311e-06	4.54551e-05	1.53298e-05	2152/1432/185/5594/4893/5602/5600	7
hsa04664	Fc epsilon RI signaling pathway	6/55	68/8102	5.86166e-06	5.75001e-05	1.9392e-05	5604/1432/5594/4893/5602/5600	6
hsa05120	Epithelial cell signaling in Helicobacter pylori infection	6/55	70/8102	6.94914e-06	6.50692e-05	2.19447e-05	1956/6868/1432/6714/5602/5600	6
hsa04066	HIF-1 signaling pathway	7/55	109/8102	7.83815e-06	6.81275e-05	2.29761e-05	6513/1956/5604/3099/3098/2597/5594	7
hsa05218	Melanoma	6/55	72/8102	8.19499e-06	6.81275e-05	2.29761e-05	1956/5604/5594/2260/5159/4893	6
hsa05205	Proteoglycans in cancer	9/55	205/8102	8.2679e-06	6.81275e-05	2.29761e-05	1956/5604/4318/1432/6714/5594/2260/4893/5600	9
hsa04668	TNF signaling pathway	7/55	112/8102	9.38198e-06	7.43342e-05	2.50693e-05	5604/4314/4318/1432/5594/5602/5600	7
hsa05161	Hepatitis B	8/55	162/8102	1.17731e-05	8.98241e-05	3.02933e-05	5604/4318/1432/6714/5594/4893/5602/5600	8
hsa04722	Neurotrophin signaling pathway	7/55	119/8102	1.3987e-05	9.93559e-05	3.35079e-05	5604/1432/2932/5594/4893/5602/5600	7
hsa04935	Growth hormone synthesis, secretion and action	7/55	119/8102	1.3987e-05	9.93559e-05	3.35079e-05	5604/1432/2932/5594/4893/5602/5600	7
hsa05171	Coronavirus disease - COVID-19	9/55	232/8102	2.23505e-05	0.000150132	5.06321e-05	1956/4314/4312/6868/1432/185/5594/5602/5600	9
hsa05210	Colorectal cancer	6/55	86/8102	2.29293e-05	0.000150132	5.06321e-05	1956/5604/2932/5594/4893/5602	6
hsa04010	MAPK signaling pathway	10/55	294/8102	2.33214e-05	0.000150132	5.06321e-05	1956/5604/3312/1432/5594/2260/5159/4893/5602/5600	10
hsa04068	FoxO signaling pathway	7/55	131/8102	2.61754e-05	0.000163398	5.5106e-05	1956/5604/1432/5594/4893/5602/5600	7
hsa05131	Shigellosis	9/55	246/8102	3.5536e-05	0.000215306	7.26123e-05	1956/3099/3098/1432/2932/6714/5594/5602/5600	9
hsa04915	Estrogen signaling pathway	7/55	138/8102	3.66389e-05	0.000215646	7.27268e-05	1956/5604/4318/3312/6714/5594/4893	7
hsa05213	Endometrial cancer	5/55	58/8102	4.1748e-05	0.000232896	7.85443e-05	1956/5604/2932/5594/4893	5
hsa05167	Kaposi sarcoma-associated herpesvirus infection	8/55	193/8102	4.18308e-05	0.000232896	7.85443e-05	5604/1432/2932/6714/5594/4893/5602/5600	8
hsa00053	Ascorbate and aldarate metabolism	4/55	30/8102	4.56944e-05	0.000243222	8.20267e-05	7364/54600/54658/54657	4
hsa04550	Signaling pathways regulating pluripotency of stem cells	7/55	143/8102	4.60468e-05	0.000243222	8.20267e-05	5604/1432/2932/5594/2260/4893/5600	7
hsa05231	Choline metabolism in cancer	6/55	98/8102	4.82314e-05	0.000248392	8.37703e-05	1956/5604/5594/5159/4893/5602	6
hsa05415	Diabetic cardiomyopathy	8/55	203/8102	5.99169e-05	0.000301046	0.000101528	6513/4318/1432/185/2597/2932/5602/5600	8
hsa04625	C-type lectin receptor signaling pathway	6/55	104/8102	6.73923e-05	0.000330543	0.000111476	1432/6714/5594/4893/5602/5600	6
hsa00040	Pentose and glucuronate interconversions	4/55	34/8102	7.57843e-05	0.00036306	0.000122442	7364/54600/54658/54657	4
hsa04931	Insulin resistance	6/55	108/8102	8.32392e-05	0.000389711	0.00013143	6513/5837/10724/2932/5836/5602	6
hsa00500	Starch and sucrose metabolism	4/55	36/8102	9.52941e-05	0.000436235	0.000147121	5837/3099/3098/5836	4
hsa04022	cGMP-PKG signaling pathway	7/55	167/8102	0.000123005	0.000540721	0.000182359	140/5604/8654/134/185/5594/153	7
hsa05163	Human cytomegalovirus infection	8/55	225/8102	0.000123368	0.000540721	0.000182359	1956/5604/1432/2932/6714/5594/4893/5600	8
hsa05214	Glioma	5/55	75/8102	0.000144085	0.000618363	0.000208543	1956/5604/5594/5159/4893	5
hsa04919	Thyroid hormone signaling pathway	6/55	121/8102	0.000156263	0.000656943	0.000221555	6513/5604/2932/6714/5594/4893	6
hsa00860	Porphyrin and chlorophyll metabolism	4/55	42/8102	0.000175691	0.000723848	0.000244118	7364/54600/54658/54657	4
hsa00910	Nitrogen metabolism	3/55	17/8102	0.0001882	0.00076018	0.000256371	768/760/759	3
hsa04380	Osteoclast differentiation	6/55	128/8102	0.00021264	0.00084238	0.000284094	5604/1432/5594/3932/5602/5600	6
hsa00511	Other glycan degradation	3/55	18/8102	0.000224756	0.00087358	0.000294615	2629/4126/2517	3
hsa04930	Type II diabetes mellitus	4/55	46/8102	0.000251044	0.000957685	0.00032298	3099/3098/5594/5602	4
hsa04658	Th1 and Th2 cell differentiation	5/55	92/8102	0.000376197	0.00140903	0.000475196	1432/5594/3932/5602/5600	5
hsa04510	Focal adhesion	7/55	201/8102	0.000385208	0.00141702	0.00047789	1956/5604/2932/6714/5594/5159/5602	7
hsa05224	Breast cancer	6/55	147/8102	0.000448942	0.00162249	0.000547187	1956/5604/2932/5594/2260/4893	6
hsa04072	Phospholipase D signaling pathway	6/55	148/8102	0.000465488	0.00165328	0.000557572	1956/5604/185/5594/5159/4893	6
hsa05226	Gastric cancer	6/55	149/8102	0.000482507	0.00168468	0.000568161	1956/5604/2932/5594/4893/5243	6
hsa04914	Progesterone-mediated oocyte maturation	5/55	100/8102	0.000552757	0.0018978	0.000640035	5604/1432/5594/5602/5600	5
hsa04810	Regulation of actin cytoskeleton	7/55	218/8102	0.000627485	0.00211905	0.000714651	1956/5604/6714/5594/2260/5159/4893	7
hsa05166	Human T-cell leukemia virus 1 infection	7/55	219/8102	0.00064483	0.0021425	0.00072256	6513/5604/5594/4316/4893/3932/5602	7
hsa04620	Toll-like receptor signaling pathway	5/55	104/8102	0.000661463	0.00216288	0.000729433	5604/1432/5594/5602/5600	5
hsa04928	Parathyroid hormone synthesis, secretion and action	5/55	106/8102	0.000721476	0.00232225	0.000783181	1956/5604/4322/5594/2260	5
hsa00140	Steroid hormone biosynthesis	4/55	61/8102	0.000744564	0.00235017	0.000792598	7364/54600/54658/54657	4
hsa04659	Th17 cell differentiation	5/55	107/8102	0.000752968	0.00235017	0.000792598	1432/5594/3932/5602/5600	5
hsa04014	Ras signaling pathway	7/55	232/8102	0.000907127	0.00278908	0.000940618	1956/5604/5594/2260/5159/4893/5602	7
hsa05145	Toxoplasmosis	5/55	112/8102	0.000926127	0.00280562	0.000946198	3312/1432/5594/5602/5600	5
hsa04020	Calcium signaling pathway	7/55	240/8102	0.00110646	0.00330145	0.00111342	135/1956/136/185/2260/5159/153	7
hsa00830	Retinol metabolism	4/55	68/8102	0.00112185	0.00330145	0.00111342	7364/54600/54658/54657	4
hsa05211	Renal cell carcinoma	4/55	69/8102	0.00118493	0.00343798	0.00115946	6513/5604/5594/4893	4
hsa04520	Adherens junction	4/55	71/8102	0.0013185	0.00377236	0.00127223	1956/6714/5594/2260	4
hsa00982	Drug metabolism - cytochrome P450	4/55	72/8102	0.00138908	0.00386689	0.00130411	7364/54600/54658/54657	4
hsa05223	Non-small cell lung cancer	4/55	72/8102	0.00138908	0.00386689	0.00130411	1956/5604/5594/4893	4
hsa04611	Platelet activation	5/55	124/8102	0.00146156	0.00401443	0.00135387	1432/64805/6714/5594/5600	5
hsa05034	Alcoholism	6/55	187/8102	0.00158077	0.00428472	0.00144503	135/2030/5604/136/5594/4893	6
hsa05133	Pertussis	4/55	76/8102	0.00169792	0.00448424	0.00151231	1432/5594/5602/5600	4
hsa05212	Pancreatic cancer	4/55	76/8102	0.00169792	0.00448424	0.00151231	1956/5604/5594/5602	4
hsa00980	Metabolism of xenobiotics by cytochrome P450	4/55	78/8102	0.00186895	0.00487347	0.00164358	7364/54600/54658/54657	4
hsa05216	Thyroid cancer	3/55	37/8102	0.00195358	0.00497363	0.00167736	5604/5594/4893	3
hsa04080	Neuroactive ligand-receptor interaction	8/55	341/8102	0.00195565	0.00497363	0.00167736	135/140/136/134/2558/185/2897/153	8
hsa04270	Vascular smooth muscle contraction	5/55	133/8102	0.00199236	0.00500519	0.00168801	135/5604/136/185/5594	5
hsa00983	Drug metabolism - other enzymes	4/55	80/8102	0.0020516	0.00505223	0.00170387	7364/54600/54658/54657	4
hsa05130	Pathogenic Escherichia coli infection	6/55	197/8102	0.00206013	0.00505223	0.00170387	1432/2597/6714/5594/5602/5600	6
hsa04662	B cell receptor signaling pathway	4/55	82/8102	0.00224626	0.00544387	0.00183595	5604/2932/5594/4893	4
hsa05020	Prion disease	7/55	273/8102	0.00231994	0.00555706	0.00187412	3312/3309/1432/2932/5594/5602/5600	7
hsa05204	Chemical carcinogenesis	4/55	83/8102	0.00234821	0.00556013	0.00187516	7364/54600/54658/54657	4
hsa05418	Fluid shear stress and atherosclerosis	5/55	139/8102	0.00241702	0.00565803	0.00190818	4318/1432/6714/5602/5600	5
hsa05170	Human immunodeficiency virus 1 infection	6/55	212/8102	0.00297662	0.0068897	0.00232356	5604/1432/5594/4893/5602/5600	6
hsa04723	Retrograde endocannabinoid signaling	5/55	148/8102	0.00317286	0.00723462	0.00243988	1432/2558/5594/5602/5600	5
hsa05010	Alzheimer disease	8/55	369/8102	0.00319588	0.00723462	0.00243988	5604/6868/2597/2932/5594/4311/4893/5602	8
hsa04024	cAMP signaling pathway	6/55	216/8102	0.00326593	0.00731283	0.00246626	135/5604/134/5594/153/5602	6
hsa04261	Adrenergic signaling in cardiomyocytes	5/55	150/8102	0.00336166	0.00744627	0.00251126	1432/185/5594/153/5600	5
hsa04921	Oxytocin signaling pathway	5/55	154/8102	0.00376343	0.00824751	0.00278148	1956/5604/6714/5594/4893	5
hsa04934	Cushing syndrome	5/55	155/8102	0.00386904	0.00833966	0.00281256	1956/5604/185/2932/5594	5
hsa04973	Carbohydrate digestion and absorption	3/55	47/8102	0.00388644	0.00833966	0.00281256	6523/3099/3098	3
hsa04218	Cellular senescence	5/55	156/8102	0.00397677	0.0084455	0.00284825	5604/1432/5594/4893/5600	5
hsa05160	Hepatitis C	5/55	157/8102	0.00408663	0.00859027	0.00289708	1956/5604/2932/5594/4893	5
hsa04750	Inflammatory mediator regulation of TRP channels	4/55	98/8102	0.00428258	0.00891123	0.00300532	1432/6714/5602/5600	4
hsa05206	MicroRNAs in cancer	7/55	310/8102	0.00469981	0.00968161	0.00326513	1956/5604/4318/5594/5159/4893/5243	7
hsa04916	Melanogenesis	4/55	101/8102	0.00476861	0.00972608	0.00328013	5604/2932/5594/4893	4
hsa05142	Chagas disease	4/55	102/8102	0.00493855	0.00997393	0.00336372	1432/5594/5602/5600	4
hsa05225	Hepatocellular carcinoma	5/55	168/8102	0.00544308	0.0108862	0.00367137	1956/5604/2932/5594/4893	5
hsa05132	Salmonella infection	6/55	249/8102	0.00652107	0.0129167	0.00435618	5604/1432/2597/5594/5602/5600	6
hsa05152	Tuberculosis	5/55	180/8102	0.00725781	0.0142391	0.00480216	1432/6714/5594/5602/5600	5
hsa04730	Long-term depression	3/55	60/8102	0.00770877	0.0149812	0.00505242	5604/5594/4893	3
hsa04613	Neutrophil extracellular trap formation	5/55	190/8102	0.0090646	0.0174515	0.00588552	5604/1432/6714/5594/5600	5
hsa04929	GnRH secretion	3/55	64/8102	0.00920869	0.0175647	0.00592372	5604/5594/4893	3
hsa04062	Chemokine signaling pathway	5/55	192/8102	0.0094602	0.0178691	0.00602636	5604/2932/6714/5594/4893	5
hsa04151	PI3K-Akt signaling pathway	7/55	354/8102	0.00954173	0.0178691	0.00602636	1956/5604/2932/5594/2260/5159/4893	7
hsa00010	Glycolysis / Gluconeogenesis	3/55	67/8102	0.0104381	0.0188809	0.00636758	3099/3098/2597	3
hsa04720	Long-term potentiation	3/55	67/8102	0.0104381	0.0188809	0.00636758	5604/5594/4893	3
hsa05221	Acute myeloid leukemia	3/55	67/8102	0.0104381	0.0188809	0.00636758	5604/5594/4893	3
hsa04614	Renin-angiotensin system	2/55	23/8102	0.0104486	0.0188809	0.00636758	185/4311	2
hsa04137	Mitophagy - animal	3/55	68/8102	0.0108681	0.0194681	0.00656562	6714/4893/5602	3
hsa04114	Oocyte meiosis	4/55	129/8102	0.0111847	0.0198624	0.00669862	5604/1432/5594/5600	4
hsa04924	Renin secretion	3/55	69/8102	0.0113082	0.0199102	0.00671475	134/185/153	3
hsa04622	RIG-I-like receptor signaling pathway	3/55	70/8102	0.0117586	0.0204018	0.00688051	1432/5602/5600	3
hsa04650	Natural killer cell mediated cytotoxicity	4/55	131/8102	0.0117855	0.0204018	0.00688051	5604/5594/4893/3932	4
hsa04728	Dopaminergic synapse	4/55	132/8102	0.0120936	0.0207606	0.00700153	1432/2932/5602/5600	4
hsa04210	Apoptosis	4/55	136/8102	0.0133776	0.0227751	0.00768092	5604/5594/4893/5602	4
hsa04140	Autophagy - animal	4/55	137/8102	0.0137117	0.0229643	0.00774473	5604/5594/4893/5602	4
hsa04371	Apelin signaling pathway	4/55	137/8102	0.0137117	0.0229643	0.00774473	5604/185/5594/4893	4
hsa05022	Pathways of neurodegeneration - multiple diseases	8/55	475/8102	0.0140726	0.0233788	0.00788451	5604/3309/1432/2932/5594/4893/5602/5600	8
hsa05220	Chronic myeloid leukemia	3/55	76/8102	0.014677	0.0241878	0.00815735	5604/5594/4893	3
hsa05140	Leishmaniasis	3/55	77/8102	0.0151998	0.0248505	0.00838085	1432/5594/5600	3
hsa00052	Galactose metabolism	2/55	31/8102	0.0185514	0.0300912	0.0101483	3099/3098	2
hsa04150	mTOR signaling pathway	4/55	155/8102	0.0206554	0.0332423	0.011211	5604/2932/5594/4893	4
hsa00051	Fructose and mannose metabolism	2/55	33/8102	0.0208839	0.0333495	0.0112471	3099/3098	2
hsa01240	Biosynthesis of cofactors	4/55	156/8102	0.0210943	0.0334264	0.0112731	7364/54600/54658/54657	4
hsa05165	Human papillomavirus infection	6/55	331/8102	0.0239178	0.0376112	0.0126844	1956/5604/2932/5594/5159/4893	6
